# Supplementary material for: The gender gap in science: How long until women are equally represented?
Source: PLoS Biol. 2018 Apr 19;16(4):e2004956. doi: 10.1371/journal.pbio.2004956 (PMC5908072; doi:10.1371/journal.pbio.2004956)
Supplement: S1 Data — Each row gives the sample size in terms of authors and individual papers, followed by the estimated gender ratio at the present day (i.e., August 2016) and the associated 95% confidence limits. Next, the estimated current rate of change (in percentage of women authors per year) is given, followed by the estimated years until the gender ratio enters the range 45%–55% women authors. The columns r and c give the maximum likelihood parameter values for these parameters for the logistic curve fit to the data (Eq 1). The final column gives a qualitative description of the gender gap for each item, e.g. ‘Male-biased but improving’, or ‘Essentially at parity’. (CSV) [file pbio.2004956.s027.csv]

journal	discipline	position	n.authors	n.papers	gender.ratio.at.present	low.CI.1	up.CI.1	current.rate.of.change	low.CI.2	up.CI.2	years.to.parity	low.CI.3	up.CI.3	r	c	qualitative.result
All journals	AIDS	first	22112	22112	49.992	49.978	49.998	0.004	0.001	0.009	0	0	0	1.014	1.459	Essentially at parity
All journals	AIDS	last	22386	22386	42.288	41.401	43.147	0.744	0.692	0.786	4.365	3.365	6.365	0.228	2.432	Male-biased but improving
All journals	AIDS	single	4534	4534	47.828	46.266	48.812	0.458	0.312	0.592	0	0	0	0.437	3.527	Essentially at parity
All journals	AIDS	overall	148849	30916	48.944	48.756	49.118	0.207	0.187	0.227	0	0	0	0.401	1.214	Essentially at parity
All journals	Allergy and Immunology	first	44635	44635	47.624	46.853	48.289	0.16	0.107	0.19	0	0	0	0.143	0.328	Essentially at parity
All journals	Allergy and Immunology	last	45622	45622	31.823	31.07	32.556	0.698	0.613	0.787	27.365	23.365	33.365	0.121	3.122	Male-biased but improving
All journals	Allergy and Immunology	single	3976	3976	26.605	23.872	29.257	0.742	0.403	1.066	35.365	22.365	70.365	0.12	4.775	Male-biased but improving
All journals	Allergy and Immunology	overall	278252	66030	42.715	42.436	43.004	0.375	0.35	0.397	7.365	6.365	9.365	0.12	0.928	Male-biased but improving
All journals	Anatomy	first	9224	9224	42.663	40.545	44.524	0.3	0.093	0.426	24	NA	NA	0.095	0.759	Male-biased but improving
All journals	Anatomy	last	9394	9394	29.106	27.231	31.002	0.362	0.142	0.573	63	NA	NA	0.061	2.366	Male-biased but improving
All journals	Anatomy	single	1085	1085	28.796	23.434	34.392	0.44	-0.172	0.969	NA	NA	NA	0.072	2.659	Male-biased but improving
All journals	Anatomy	overall	42338	12750	36.41	35.494	37.306	0.178	0.071	0.27	68.365	40.365	186.39	0.036	1.009	Male-biased but improving
All journals	Anesthesiology	first	30335	30335	35.688	34.838	36.579	0.861	0.784	0.932	15.365	13.365	18.365	0.168	3.263	Male-biased but improving
All journals	Anesthesiology	last	29837	29837	25.522	24.668	26.347	0.781	0.662	0.89	35.365	29.365	42.365	0.125	5.426	Male-biased but improving
All journals	Anesthesiology	single	5317	5317	20.364	18.182	22.513	0.781	0.487	1.085	40.365	27.365	65.39	0.13	8.59	Male-biased but improving
All journals	Anesthesiology	overall	142293	44005	33.042	32.671	33.449	0.777	0.735	0.816	39	NA	NA	0.139	3.252	Male-biased but improving
All journals	Anthropology	first	6079	6079	49.318	48.09	49.879	0.17	0.051	0.283	0	0	0	0.506	1.864	Essentially at parity
All journals	Anthropology	last	5966	5966	34.088	31.656	36.489	-0.111	-0.514	0.222	NA	NA	NA	-0.02	0.787	Male-biased and becoming more so
All journals	Anthropology	single	1094	1094	35.15	28.546	40.563	-0.874	-2.047	-0.116	NA	NA	NA	-0.166	0.21	Male-biased and becoming more so
All journals	Anthropology	overall	28702	8073	44.121	43.014	45.064	0.313	0.208	0.386	3.365	0.365	11.365	0.12	0.726	Male-biased but improving
All journals	Anti-Infective Agents	first	22230	22230	47.51	46.742	48.263	0.298	0.264	0.331	0	0	0	0.255	0.87	Essentially at parity
All journals	Anti-Infective Agents	last	22878	22878	26.925	25.87	28.02	0.607	0.473	0.73	42.365	33.365	55.39	0.097	3.841	Male-biased but improving
All journals	Anti-Infective Agents	single	1122	1122	21.241	15.811	26.49	0.524	-0.125	1.145	NA	NA	NA	0.085	5.491	Male-biased but improving
All journals	Anti-Infective Agents	overall	146752	29612	40.706	40.325	41.153	0.338	0.299	0.376	16.365	13.365	20.365	0.09	0.961	Male-biased but improving
All journals	Antineoplastic Agents	first	2900	2900	43.137	39.969	45.592	0.285	-0.081	0.456	22	NA	NA	0.096	0.717	Male-biased but improving
All journals	Antineoplastic Agents	last	2855	2855	26.336	23.369	29.345	0.536	0.163	0.893	58	NA	NA	0.087	3.689	Male-biased but improving
All journals	Antineoplastic Agents	overall	20005	3967	38.837	37.748	39.834	0.371	0.245	0.477	22.365	15.365	39.365	0.085	1.17	Male-biased but improving
All journals	Audiology	first	5843	5843	49.893	49.709	49.974	0.04	0.012	0.086	0	0	0	0.749	2.226	Essentially at parity
All journals	Audiology	last	5981	5981	42.626	40.711	44.237	0.774	0.689	0.852	4.365	1.365	8.365	0.25	2.765	Male-biased but improving
All journals	Audiology	single	908	908	33.283	27.611	38.068	0.787	0.205	1.221	33	NA	NA	0.145	3.337	Male-biased but improving
All journals	Audiology	overall	24910	8015	47.006	46.309	47.656	0.406	0.37	0.441	0	0	0	0.292	1.432	Essentially at parity
All journals	Behavioral Sciences	first	10539	10539	49.998	49.67	50	0.001	0	0.053	0	NA	NA	3.462	-7.319	Essentially at parity
All journals	Behavioral Sciences	last	10401	10401	40.914	39.44	42.577	0.073	-0.151	0.268	NA	NA	NA	0.021	0.526	Male-biased but improving
All journals	Behavioral Sciences	single	2667	2667	42.772	39.671	45.603	0.729	0.548	0.852	4.365	0	12.365	0.239	2.486	Male-biased but improving
All journals	Behavioral Sciences	overall	40880	14555	48.579	48.049	49	0.122	0.088	0.149	0	0	0	0.178	0.26	Essentially at parity
All journals	Biochemistry	first	236237	236237	43.643	43.301	43.973	0.349	0.326	0.371	4.365	3.365	6.365	0.126	0.83	Male-biased but improving
All journals	Biochemistry	last	246862	246862	26.23	25.912	26.565	0.634	0.598	0.673	41.365	39.365	44.365	0.102	4.222	Male-biased but improving
All journals	Biochemistry	single	12193	12193	23.876	22.312	25.551	0.414	0.225	0.601	69.365	45.365	132.44	0.066	3.784	Male-biased but improving
All journals	Biochemistry	overall	1313855	344430	37.143	36.99	37.296	0.401	0.386	0.415	27.365	26.365	29.365	0.084	1.392	Male-biased but improving
All journals	Bioinformatics	first	15420	15420	25.361	24.095	26.665	0.384	0.198	0.561	71.365	46.365	142.365	0.061	3.229	Male-biased but improving
All journals	Bioinformatics	last	16441	16441	20.717	19.491	21.981	0.673	0.494	0.852	46.365	36.34	64.365	0.111	7.137	Male-biased but improving
All journals	Bioinformatics	single	938	938	11.892	7.606	16.814	-0.051	-0.445	0.609	NA	NA	NA	-0.009	5.92	Male-biased and becoming more so
All journals	Bioinformatics	overall	70385	23048	25.629	25.053	26.235	0.524	0.438	0.61	51.365	43.365	62.39	0.084	3.819	Male-biased but improving
All journals	Biology	first	102267	102267	43.365	42.931	43.816	0.404	0.368	0.437	5.365	3.365	6.365	0.141	0.984	Male-biased but improving
All journals	Biology	last	104691	104691	27.841	27.389	28.31	0.524	0.46	0.585	47.365	41.365	54.365	0.084	3.215	Male-biased but improving
All journals	Biology	single	15197	15197	24.979	23.679	26.399	0.531	0.365	0.699	52.365	38.365	78.365	0.084	4.038	Male-biased but improving
All journals	Biology	overall	495685	151032	37.475	37.255	37.702	0.397	0.373	0.422	26.365	24.365	29.365	0.085	1.351	Male-biased but improving
All journals	Biomedical Engineering	first	45519	45519	27.734	27.093	28.443	0.129	0.02	0.231	NA	NA	NA	0.02	1.903	Male-biased but improving
All journals	Biomedical Engineering	last	47748	47748	20.231	19.601	20.905	0.547	0.439	0.66	57.365	47.365	72.365	0.092	6.305	Male-biased but improving
All journals	Biomedical Engineering	single	2227	2227	19.062	15.822	22.887	1.597	0.953	2.34	20.365	13.365	34.365	0.27	30.401	Male-biased but improving
All journals	Biomedical Engineering	overall	243399	84766	25.655	25.338	25.937	0.37	0.312	0.418	73.365	64.365	87.365	0.059	3.108	Male-biased but improving
All journals	Biophysics	first	79256	79256	34.621	34.012	35.271	0.232	0.163	0.298	64.365	47.365	96.39	0.044	1.281	Male-biased but improving
All journals	Biophysics	last	80745	80745	22.339	21.779	22.874	0.543	0.473	0.616	55.365	48.365	64.365	0.088	5.145	Male-biased but improving
All journals	Biophysics	single	6798	6798	14.52	12.896	16.152	0.228	0.03	0.445	NA	NA	NA	0.044	7.058	Male-biased but improving
All journals	Biophysics	overall	377529	123063	31.423	31.162	31.688	0.325	0.292	0.354	60.365	54.365	68.365	0.056	1.879	Male-biased but improving
All journals	Biotechnology	first	45849	45849	44.748	44.143	45.303	0.538	0.506	0.567	1.365	0.365	2.365	0.23	1.584	Male-biased but improving
All journals	Biotechnology	last	45541	45541	28.951	28.181	29.618	1.001	0.909	1.082	23.365	21.365	26.365	0.164	5.684	Male-biased but improving
All journals	Biotechnology	single	5042	5042	28.409	26.108	30.812	0.603	0.315	0.849	39.365	24.365	84.365	0.099	3.439	Male-biased but improving
All journals	Biotechnology	overall	237600	78601	38.702	38.385	38.99	0.657	0.627	0.687	13.365	12.365	14.365	0.15	2.039	Male-biased but improving
All journals	Botany	first	33749	33749	45.638	44.926	46.356	0.335	0.276	0.381	0	0	0.365	0.169	0.779	Essentially at parity
All journals	Botany	last	34667	34667	29.863	29.123	30.643	0.586	0.479	0.703	37.365	30.365	47.365	0.098	3.042	Male-biased but improving
All journals	Botany	single	2567	2567	28.164	25.257	31.049	0.548	0.183	0.9	56	NA	NA	0.088	3.219	Male-biased but improving
All journals	Botany	overall	171064	49360	38.774	38.406	39.138	0.398	0.355	0.444	21.365	18.365	25.365	0.092	1.243	Male-biased but improving
All journals	Brain	first	45458	45458	47.164	46.523	47.683	0.287	0.264	0.309	0	0	0	0.214	0.721	Essentially at parity
All journals	Brain	last	46470	46470	28.804	28.061	29.575	0.502	0.418	0.59	46.365	38.365	58.365	0.082	2.905	Male-biased but improving
All journals	Brain	single	2967	2967	21.206	18.033	24.245	-0.009	-0.384	0.343	NA	NA	NA	-0.004	2.644	Male-biased and becoming more so
All journals	Brain	overall	233270	60939	39.388	39.075	39.753	0.431	0.399	0.46	17.365	15.365	20.365	0.103	1.27	Male-biased but improving
All journals	Cardiology	first	174538	174538	27.009	26.652	27.428	0.498	0.452	0.548	51.365	46.365	57.365	0.08	3.321	Male-biased but improving
All journals	Cardiology	last	176672	176672	16.609	16.265	16.904	0.308	0.263	0.352	104.365	91.365	122.39	0.056	6.382	Male-biased but improving
All journals	Cardiology	single	24673	24673	18.444	17.556	19.409	0.471	0.341	0.6	68.365	53.34	94.365	0.081	6.696	Male-biased but improving
All journals	Cardiology	overall	1148085	241042	25.453	25.316	25.595	0.383	0.366	0.402	71.365	67.365	74.365	0.061	3.213	Male-biased but improving
All journals	Cell Biology	first	116482	116482	48.521	48.176	48.83	0.198	0.18	0.215	0	0	0	0.277	0.609	Essentially at parity
All journals	Cell Biology	last	122368	122368	29.739	29.271	30.196	0.542	0.486	0.595	40.865	36.365	46.365	0.09	2.875	Male-biased but improving
All journals	Cell Biology	single	9814	9814	28.862	27.186	30.584	0.444	0.242	0.645	52.365	32.365	102.365	0.073	2.689	Male-biased but improving
All journals	Cell Biology	overall	716553	168684	41.218	41.022	41.411	0.358	0.338	0.375	13.365	12.365	15.365	0.099	0.97	Male-biased but improving
All journals	Chemistry	first	249128	249128	35.048	34.755	35.368	0.576	0.544	0.609	25.365	23.365	27.365	0.11	2.132	Male-biased but improving
All journals	Chemistry	last	260902	260902	20.708	20.419	21.011	0.598	0.558	0.642	52.365	48.365	56.365	0.099	6.426	Male-biased but improving
All journals	Chemistry	single	10735	10735	15.439	14.16	16.806	0.412	0.23	0.612	78.365	53.365	139.365	0.077	8.466	Male-biased but improving
All journals	Chemistry	overall	1222431	384739	29.86	29.726	29.991	0.518	0.501	0.537	42.365	40.365	44.365	0.086	2.764	Male-biased but improving
All journals	Chemistry Techniques, Analytical	first	73522	73522	41.328	40.771	41.858	0.427	0.374	0.478	11.365	8.365	14.365	0.119	1.13	Male-biased but improving
All journals	Chemistry Techniques, Analytical	last	76146	76146	25.963	25.36	26.544	0.639	0.559	0.719	42.365	36.365	49.365	0.103	4.344	Male-biased but improving
All journals	Chemistry Techniques, Analytical	single	4152	4152	21.086	18.729	23.596	-0.244	-0.524	0.066	NA	NA	NA	-0.04	1.978	Male-biased and becoming more so
All journals	Chemistry Techniques, Analytical	overall	348931	127628	35.204	34.938	35.486	0.475	0.443	0.508	29.365	27.365	32.365	0.091	1.793	Male-biased but improving
All journals	Clinical Laboratory Techniques	first	8786	8786	40.959	39.333	42.497	0.417	0.204	0.561	28	NA	NA	0.112	1.114	Male-biased but improving
All journals	Clinical Laboratory Techniques	last	9022	9022	24.781	23.203	26.5	0.279	0.029	0.529	79	NA	NA	0.045	2.941	Male-biased but improving
All journals	Clinical Laboratory Techniques	single	1604	1604	45.36	41.983	47.733	0.488	0.253	0.657	16	NA	NA	0.244	1.547	Essentially at parity
All journals	Clinical Laboratory Techniques	overall	50167	13326	36.602	35.86	37.269	0.282	0.185	0.374	42.365	29.365	69.39	0.058	1.182	Male-biased but improving
All journals	Communicable Diseases	first	35332	35332	47.042	46.468	47.6	0.348	0.322	0.375	0	0	0	0.252	1.022	Essentially at parity
All journals	Communicable Diseases	last	35546	35546	33.089	32.31	33.863	0.618	0.524	0.701	28.365	23.365	35.365	0.111	2.565	Male-biased but improving
All journals	Communicable Diseases	single	4384	4384	27.396	24.862	29.968	-0.087	-0.381	0.186	NA	NA	NA	-0.013	1.472	Male-biased and becoming more so
All journals	Communicable Diseases	overall	235448	51890	43.522	43.228	43.823	0.41	0.385	0.43	4.365	3.365	5.365	0.145	0.995	Male-biased but improving
All journals	Complementary Therapies	first	7234	7234	48.411	47.027	49.434	0.122	0.005	0.187	0	NA	NA	0.172	0.272	Essentially at parity
All journals	Complementary Therapies	last	7017	7017	37.801	35.991	39.741	0.155	-0.107	0.371	NA	NA	NA	0.034	0.858	Male-biased but improving
All journals	Complementary Therapies	single	1180	1180	26.944	21.229	32.313	-1.032	-1.827	-0.258	NA	NA	NA	-0.164	0.428	Male-biased and becoming more so
All journals	Complementary Therapies	overall	39094	29950	44.368	43.744	45.073	0.231	0.163	0.294	3.365	0.365	8.365	0.093	0.549	Male-biased but improving
All journals	Computational Biology	first	8811	8811	33.252	31.69	34.858	0.895	0.674	1.101	19.365	13.365	28.365	0.16	3.815	Male-biased but improving
All journals	Computational Biology	last	9322	9322	23.179	21.756	24.556	0.73	0.463	0.974	40.365	29.365	65.365	0.117	6.111	Male-biased but improving
All journals	Computational Biology	single	722	722	34.377	28.288	40.142	1.491	0.903	1.95	10.365	4.365	26.39	0.281	9.401	Male-biased but improving
All journals	Computational Biology	overall	43230	12845	31.099	30.403	31.832	0.88	0.764	1	40	NA	NA	0.151	4.243	Male-biased but improving
All journals	Critical Care	first	11273	11273	39.056	37.471	40.515	-0.195	-0.465	0.028	NA	NA	NA	-0.045	0.385	Male-biased and becoming more so
All journals	Critical Care	last	11280	11280	27.315	25.958	28.782	-0.523	-0.746	-0.291	NA	NA	NA	-0.085	0.819	Male-biased and becoming more so
All journals	Critical Care	single	3009	3009	50	50	50.002	0	-0.001	0	0	NA	NA	2.327	-7.222	Essentially at parity
All journals	Critical Care	overall	56678	18305	35.347	34.703	35.989	-0.326	-0.441	-0.221	NA	NA	NA	-0.063	0.492	Male-biased and becoming more so
All journals	Dentistry	first	52786	52786	41.837	41.219	42.475	0.676	0.634	0.712	6.365	4.365	7.365	0.198	2.023	Male-biased but improving
All journals	Dentistry	last	53067	53067	31.296	30.607	31.968	0.745	0.668	0.824	27.365	23.365	31.365	0.127	3.445	Male-biased but improving
All journals	Dentistry	single	19055	19055	22.865	21.601	24.071	0.557	0.394	0.7	53.365	41.365	77.365	0.09	5.001	Male-biased but improving
All journals	Dentistry	overall	251487	89765	37.086	36.773	37.386	0.704	0.672	0.731	16.365	15.365	17.365	0.147	2.362	Male-biased but improving
All journals	Dermatology	first	59121	59121	49.914	49.853	49.95	0.031	0.02	0.046	0	0	0	0.709	1.265	Essentially at parity
All journals	Dermatology	last	58737	58737	36.947	36.284	37.543	0.711	0.645	0.769	16.365	14.365	19.365	0.148	2.417	Male-biased but improving
All journals	Dermatology	single	7359	7359	27.904	25.843	29.951	0.198	-0.039	0.433	NA	NA	NA	0.032	2.065	Male-biased but improving
All journals	Dermatology	overall	289997	80977	45.46	45.212	45.689	0.424	0.412	0.436	0	0	0.365	0.205	1.103	Essentially at parity
All journals	Diagnostic Imaging	first	23423	23423	32.573	31.567	33.612	0.545	0.424	0.66	33.365	25.365	46.365	0.096	2.377	Male-biased but improving
All journals	Diagnostic Imaging	last	24227	24227	21.281	20.327	22.207	0.608	0.471	0.742	50.365	41.365	66.365	0.099	6.18	Male-biased but improving
All journals	Diagnostic Imaging	single	1964	1964	24.988	21.671	28.258	0.477	0.054	0.9	61	NA	NA	0.075	3.728	Male-biased but improving
All journals	Diagnostic Imaging	overall	130582	34507	28.324	27.898	28.731	0.525	0.468	0.579	45.365	40.365	52.365	0.086	3.119	Male-biased but improving
All journals	Drug Therapy	first	13561	13561	41.831	40.616	43.019	0.599	0.522	0.67	6.865	4.365	10.365	0.175	1.685	Male-biased but improving
All journals	Drug Therapy	last	13580	13580	27.034	25.648	28.373	0.338	0.164	0.511	75.365	46.365	160.39	0.055	2.678	Male-biased but improving
All journals	Drug Therapy	single	2921	2921	39.016	36.194	41.717	1.213	1.08	1.339	7.365	3.365	11.365	0.287	6.091	Male-biased but improving
All journals	Drug Therapy	overall	68292	19979	37.295	36.75	37.838	0.539	0.479	0.592	20.365	17.365	24.365	0.114	1.755	Male-biased but improving
All journals	Education	first	1741	1741	61.408	58.28	64.897	-0.135	-0.433	0.413	NA	NA	NA	0.02	-0.438	Female-biased but improving
All journals	Education	last	1740	1740	48.69	42.503	50	0.112	-2.284	0.261	7	NA	NA	0.25	0.441	Essentially at parity
All journals	Education	overall	7299	2491	54.761	50	57.166	0	-0.118	0.329	NA	NA	NA	-0.031	-0.157	Essentially at parity
All journals	Embryology	first	3044	3044	48.037	45.376	49.78	0.168	-0.015	0.259	7	NA	NA	0.199	0.432	Essentially at parity
All journals	Embryology	last	3119	3119	30.953	27.73	33.973	0.624	0.267	0.919	42	NA	NA	0.107	2.976	Male-biased but improving
All journals	Embryology	overall	13972	4359	42.472	40.989	43.694	0.405	0.286	0.493	8.365	3.365	17.365	0.126	1.015	Male-biased but improving
All journals	Emergency Medicine	first	6294	6294	26.289	24.275	28.353	0.466	0.211	0.721	56.365	34.365	131.415	0.075	3.361	Male-biased but improving
All journals	Emergency Medicine	last	6242	6242	18.485	16.767	20.463	0.398	0.131	0.684	97	NA	NA	0.067	5.969	Male-biased but improving
All journals	Emergency Medicine	single	918	918	14.349	10.201	19.553	0.06	-0.438	0.811	NA	NA	NA	0.012	5.486	Male-biased but improving
All journals	Emergency Medicine	overall	32581	8357	26.764	25.881	27.604	0.54	0.415	0.646	47.865	39.34	64.365	0.087	3.578	Male-biased but improving
All journals	Endocrinology	first	67808	67808	49.528	49.287	49.715	0.11	0.078	0.142	0	0	0	0.47	0.946	Essentially at parity
All journals	Endocrinology	last	68912	68912	33.437	32.82	33.989	0.716	0.65	0.778	23.365	20.365	27.365	0.13	2.913	Male-biased but improving
All journals	Endocrinology	single	9983	9983	41.028	39.149	42.791	0.294	0.086	0.438	29	NA	NA	0.08	0.851	Male-biased but improving
All journals	Endocrinology	overall	412386	96673	43.482	43.262	43.71	0.424	0.408	0.441	4.365	3.365	5.365	0.15	1.043	Male-biased but improving
All journals	Environmental Health	first	76199	76199	45.614	45.181	46.002	0.487	0.467	0.508	0	0	0.365	0.244	1.465	Essentially at parity
All journals	Environmental Health	last	77972	77972	30.581	30.034	31.128	0.653	0.586	0.721	32.365	28.365	37.365	0.11	3.172	Male-biased but improving
All journals	Environmental Health	single	8185	8185	34.442	32.028	36.726	-0.101	-0.421	0.166	NA	NA	NA	-0.018	0.777	Male-biased and becoming more so
All journals	Environmental Health	overall	379600	128029	38.598	38.347	38.862	0.556	0.529	0.58	16.365	14.365	17.365	0.126	1.688	Male-biased but improving
All journals	Epidemiology	first	19862	19862	49.994	49.974	50	0.003	0	0.01	0	0	0	1.023	1.14	Essentially at parity
All journals	Epidemiology	last	20004	20004	38.901	37.758	40.064	0.516	0.404	0.602	16.365	11.365	24.365	0.119	1.535	Male-biased but improving
All journals	Epidemiology	single	3619	3619	25.067	21.691	28.078	-0.17	-0.542	0.192	NA	NA	NA	-0.029	1.57	Male-biased and becoming more so
All journals	Epidemiology	overall	117049	27354	47.107	46.724	47.451	0.275	0.259	0.29	0	0	0	0.202	0.657	Essentially at parity
All journals	Ethics	first	4258	4258	48.06	45.536	49.591	0.2	-0.024	0.293	8	NA	NA	0.234	0.588	Essentially at parity
All journals	Ethics	last	4231	4231	43.724	41.224	45.883	0.32	0.036	0.495	19	NA	NA	0.119	0.772	Male-biased but improving
All journals	Ethics	single	6965	6965	42.544	40.935	44.062	0.626	0.513	0.714	5.365	2.365	10.365	0.199	1.836	Male-biased but improving
All journals	Ethics	overall	19755	11791	47.284	46.376	47.981	0.373	0.331	0.412	0	0	0	0.292	1.304	Essentially at parity
All journals	Gastroenterology	first	104572	104572	34.466	33.957	34.967	0.739	0.69	0.792	20.365	18.365	23.365	0.138	2.845	Male-biased but improving
All journals	Gastroenterology	last	105152	105152	20.361	19.945	20.82	0.477	0.416	0.537	65.365	57.365	75.365	0.079	5.614	Male-biased but improving
All journals	Gastroenterology	single	14985	14985	24.56	23.278	25.992	0.782	0.613	0.96	36.365	28.365	47.365	0.125	5.869	Male-biased but improving
All journals	Gastroenterology	overall	667213	160236	31.197	31	31.375	0.583	0.558	0.605	34.365	33.365	36.365	0.099	2.754	Male-biased but improving
All journals	General Surgery	first	218595	218595	24.977	24.659	25.297	0.792	0.747	0.835	35.365	33.365	37.365	0.127	5.74	Male-biased but improving
All journals	General Surgery	last	215851	215851	16.63	16.369	16.934	0.421	0.382	0.468	76.365	69.365	84.365	0.076	7.546	Male-biased but improving
All journals	General Surgery	single	30021	30021	13.988	13.26	14.759	0.471	0.362	0.588	67.365	54.365	87.365	0.094	11.26	Male-biased but improving
All journals	General Surgery	overall	1163510	315012	23.796	23.668	23.923	0.554	0.535	0.573	52.365	50.365	54.365	0.089	4.608	Male-biased but improving
All journals	Genetics	first	80648	80648	47.635	47.224	48.059	0.241	0.223	0.258	0	0	0	0.215	0.595	Essentially at parity
All journals	Genetics	last	83383	83383	30.32	29.781	30.844	0.503	0.436	0.564	42.365	36.365	50.365	0.084	2.611	Male-biased but improving
All journals	Genetics	single	6293	6293	38.344	36.553	40.071	1.025	0.905	1.133	9.365	6.365	13.365	0.228	4.089	Male-biased but improving
All journals	Genetics	overall	617462	118185	41.527	41.326	41.712	0.325	0.304	0.344	13.365	12.365	15.365	0.092	0.88	Male-biased but improving
All journals	Genetics, Medical	first	7818	7818	49.282	48.373	49.788	0.13	0.06	0.193	0	0	0	0.382	0.667	Essentially at parity
All journals	Genetics, Medical	last	8041	8041	28.268	26.323	30.139	0.455	0.229	0.664	53.365	32.365	112.39	0.073	2.843	Male-biased but improving
All journals	Genetics, Medical	single	751	751	18.384	12.886	24.535	0.106	-0.48	0.842	NA	NA	NA	0.017	3.935	Male-biased but improving
All journals	Genetics, Medical	overall	64338	12563	44.165	43.586	44.705	0.396	0.358	0.428	2.365	1.365	4.365	0.154	0.951	Male-biased but improving
All journals	Geriatrics	first	25555	25555	49.995	49.983	49.999	0.003	0	0.008	0	0	0	1.053	1.184	Essentially at parity
All journals	Geriatrics	last	25967	25967	41.211	40.3	42.06	0.558	0.48	0.623	9.365	6.365	13.365	0.154	1.534	Male-biased but improving
All journals	Geriatrics	single	4692	4692	43.238	40.88	45.053	0.745	0.651	0.822	3.365	0.365	8.365	0.258	2.67	Male-biased but improving
All journals	Geriatrics	overall	136127	35953	48.002	47.712	48.261	0.247	0.233	0.261	0	0	0	0.257	0.708	Essentially at parity
All journals	Gynecology	first	47698	47698	49.974	49.957	49.987	0.012	0.007	0.018	0	0	0	0.889	1.737	Essentially at parity
All journals	Gynecology	last	47927	47927	40.563	39.831	41.192	0.701	0.655	0.743	8.365	7.365	10.365	0.183	2.141	Male-biased but improving
All journals	Gynecology	single	7248	7248	37.19	34.979	39.301	0.237	-0.01	0.434	NA	NA	NA	0.05	1.044	Male-biased but improving
All journals	Gynecology	overall	252053	66792	48.245	48.049	48.418	0.284	0.27	0.298	0	0	0	0.336	1.189	Essentially at parity
All journals	Health Services	first	14838	14838	49.837	49.694	49.926	0.056	0.03	0.091	0	0	0	0.699	2.196	Essentially at parity
All journals	Health Services	last	15000	15000	46.057	44.757	47.102	0.366	0.309	0.412	0	0	1.365	0.205	0.938	Essentially at parity
All journals	Health Services	single	22563	22563	39.629	38.437	40.875	0.434	0.333	0.524	16.365	10.365	26.365	0.106	1.261	Male-biased but improving
All journals	Health Services	overall	78942	39587	49.117	48.897	49.296	0.196	0.169	0.223	0	0	0	0.451	1.531	Essentially at parity
All journals	Health Services Research	first	14549	14549	62.48	60.775	64.401	1.181	0.634	1.88	NA	NA	NA	-0.153	-0.112	Female-biased and becoming more so
All journals	Health Services Research	last	14867	14867	44.175	42.924	45.292	0.083	-0.079	0.209	NA	NA	NA	0.03	0.342	Male-biased but improving
All journals	Health Services Research	single	3021	3021	50.032	50	50.175	-0.013	-0.052	0	5	NA	NA	0.84	-1.356	Essentially at parity
All journals	Health Services Research	overall	71712	20033	54.179	50	56.268	1.022	0	2.587	NA	NA	NA	-0.628	-0.001	Essentially at parity
All journals	Hematology	first	56957	56957	45.73	45.14	46.275	0.41	0.387	0.433	0	0	0.365	0.211	1.079	Essentially at parity
All journals	Hematology	last	57835	57835	28.931	28.246	29.605	0.651	0.571	0.726	35.365	31.365	41.39	0.107	3.543	Male-biased but improving
All journals	Hematology	single	7413	7413	25.549	23.805	27.535	0.568	0.332	0.807	47.365	31.365	85.365	0.09	4.053	Male-biased but improving
All journals	Hematology	overall	426805	84153	41.246	41.009	41.484	0.407	0.386	0.427	12.365	10.365	13.365	0.113	1.083	Male-biased but improving
All journals	History of Medicine	first	2884	2884	45.244	41.949	47.402	0.506	0.377	0.611	0.365	0	9.365	0.242	1.591	Essentially at parity
All journals	History of Medicine	last	2826	2826	34.66	31.635	37.429	0.832	0.527	1.046	18.365	10.365	35.365	0.157	3.249	Male-biased but improving
All journals	History of Medicine	single	2627	2627	32.58	29.466	36	0.604	0.26	0.894	30.365	15.365	87.39	0.107	2.609	Male-biased but improving
All journals	History of Medicine	overall	15987	6186	40.893	39.594	42.135	0.516	0.411	0.595	10.365	6.365	17.365	0.139	1.412	Male-biased but improving
All journals	Hospitals	first	1471	1471	37.385	32.423	41.931	0.2	-0.483	0.605	NA	NA	NA	0.045	0.97	Male-biased but improving
All journals	Hospitals	last	1463	1463	35.359	30.489	40.213	-0.636	-1.569	0.035	NA	NA	NA	-0.128	0.282	Male-biased and becoming more so
All journals	Hospitals	single	4828	4828	48.882	47.881	49.564	0.179	0.099	0.255	0	0	0	0.331	0.725	Essentially at parity
All journals	Hospitals	overall	9160	6510	44.822	43.186	46.236	0.251	0.102	0.34	1.365	0	17.365	0.109	0.569	Male-biased but improving
All journals	Immunology	first	78464	78464	49.477	49.272	49.653	0.109	0.085	0.132	0	0	0	0.423	0.708	Essentially at parity
All journals	Immunology	last	80302	80302	32.933	32.34	33.515	0.797	0.742	0.854	22.365	20.365	25.365	0.142	3.37	Male-biased but improving
All journals	Immunology	single	6970	6970	39.034	37.212	40.544	1.275	1.178	1.361	6.365	5.365	9.365	0.297	6.717	Male-biased but improving
All journals	Immunology	overall	485034	110677	43.927	43.713	44.121	0.426	0.414	0.439	3.365	2.365	4.365	0.16	1.044	Male-biased but improving
All journals	Internal Medicine	first	1247	1247	37.597	32.832	41.599	0.17	-0.382	0.513	NA	NA	NA	0.033	0.886	Male-biased but improving
All journals	Internal Medicine	last	1236	1236	32.568	27.862	36.941	-0.279	-0.989	0.216	NA	NA	NA	-0.046	0.723	Male-biased and becoming more so
All journals	Internal Medicine	single	844	844	29.449	23.603	35.434	0.207	-0.465	0.789	NA	NA	NA	0.033	1.839	Male-biased but improving
All journals	Internal Medicine	overall	5303	4020	40.004	38.137	41.823	0.398	0.226	0.541	16.365	8.365	39.39	0.1	1.143	Male-biased but improving
All journals	Jurisprudence	first	3587	3587	49.353	47.818	49.966	0.154	0.016	0.286	0	0	0	0.482	1.43	Essentially at parity
All journals	Jurisprudence	last	3607	3607	31.61	28.55	34.142	0.191	-0.201	0.505	NA	NA	NA	0.032	1.521	Male-biased but improving
All journals	Jurisprudence	single	1670	1670	37.766	33.167	42.399	-0.372	-1.173	0.194	NA	NA	NA	-0.083	0.323	Male-biased and becoming more so
All journals	Jurisprudence	overall	15613	7018	39.043	37.7	40.31	0.088	-0.087	0.238	NA	NA	NA	0.02	0.665	Male-biased but improving
All journals	Laboratory Animal Science	first	3085	3085	49.927	49.718	49.995	0.029	0.003	0.085	0	0	0	0.806	2.366	Essentially at parity
All journals	Laboratory Animal Science	last	3069	3069	36.068	33.192	38.719	0.571	0.246	0.819	22.365	11.365	65.39	0.115	1.999	Male-biased but improving
All journals	Laboratory Animal Science	single	1564	1564	48.878	46.246	49.787	0.226	0.068	0.396	0	0	0	0.415	1.541	Essentially at parity
All journals	Laboratory Animal Science	overall	16650	5314	45.891	44.888	46.819	0.42	0.378	0.461	0	0	0.365	0.224	1.151	Essentially at parity
All journals	Medical Informatics	first	17635	17635	33.054	31.794	34.304	0.607	0.452	0.75	28.365	21.365	41.39	0.108	2.517	Male-biased but improving
All journals	Medical Informatics	last	18462	18462	27.277	26.13	28.392	0.664	0.517	0.819	38.365	29.365	50.365	0.107	4.057	Male-biased but improving
All journals	Medical Informatics	single	3083	3083	29.907	27.069	32.896	0.398	0.069	0.712	56	NA	NA	0.065	2.315	Male-biased but improving
All journals	Medical Informatics	overall	74961	27956	32.002	31.433	32.553	0.6	0.528	0.667	31.365	27.365	37.365	0.104	2.67	Male-biased but improving
All journals	Medicine	first	882348	882348	42.128	41.973	42.288	0.524	0.512	0.535	7.365	6.365	7.365	0.158	1.391	Male-biased but improving
All journals	Medicine	last	889857	889857	30.063	29.901	30.221	0.522	0.501	0.543	41.365	39.365	43.365	0.087	2.739	Male-biased but improving
All journals	Medicine	single	238560	238560	31.62	31.262	31.967	0.426	0.389	0.467	45.365	40.365	51.365	0.073	2.139	Male-biased but improving
All journals	Medicine	overall	4833591	1421560	38.38	38.316	38.444	0.479	0.472	0.487	19.365	18.365	19.365	0.107	1.48	Male-biased but improving
All journals	Metabolism	first	17026	17026	49.541	49.192	49.774	0.109	0.067	0.155	0	0	0	0.479	1.018	Essentially at parity
All journals	Metabolism	last	17218	17218	34.83	33.612	36.044	0.965	0.845	1.068	15.365	12.365	19.365	0.182	3.981	Male-biased but improving
All journals	Metabolism	single	2403	2403	17.787	14.735	21.251	-0.167	-0.491	0.277	NA	NA	NA	-0.028	2.879	Male-biased and becoming more so
All journals	Metabolism	overall	111674	23459	45.165	44.75	45.563	0.479	0.462	0.498	0.365	0	1.365	0.22	1.332	Essentially at parity
All journals	Microbiology	first	120419	120419	49.877	49.787	49.936	0.037	0.022	0.054	0	0	0	0.599	0.723	Essentially at parity
All journals	Microbiology	last	122907	122907	33.11	32.664	33.576	0.686	0.636	0.735	25.365	23.34	28.365	0.122	2.823	Male-biased but improving
All journals	Microbiology	single	6414	6414	37.135	35.412	38.921	1.034	0.901	1.166	11.365	7.365	15.365	0.218	4.234	Male-biased but improving
All journals	Microbiology	overall	657536	166550	43.595	43.408	43.785	0.36	0.345	0.375	4.365	4.365	5.365	0.129	0.859	Male-biased but improving
All journals	Midwifery	first	3164	3164	81.959	80.317	83.693	-0.642	-0.796	-0.465	119.365	89.365	178.365	0.025	-0.957	Female-biased but improving
All journals	Midwifery	last	3165	3165	71.31	69.146	73.448	-0.642	-0.818	-0.408	56.365	38.365	100.39	0.042	-0.849	Female-biased but improving
All journals	Midwifery	single	4319	4319	89.132	87.43	90.73	0.015	-0.186	0.246	NA	NA	NA	0	-0.875	Female-biased and becoming more so
All journals	Midwifery	overall	15496	7978	76.762	75.816	77.727	-0.689	-0.764	-0.603	80.365	69.34	97.365	0.033	-0.921	Female-biased but improving
All journals	Molecular Biology	first	96950	96950	44.539	44.052	45.03	0.325	0.288	0.355	2.365	0.365	4.365	0.134	0.746	Male-biased but improving
All journals	Molecular Biology	last	100556	100556	28.187	27.685	28.677	0.62	0.558	0.68	39.365	34.365	44.365	0.101	3.581	Male-biased but improving
All journals	Molecular Biology	single	10536	10536	31.549	29.936	33.017	0.789	0.613	0.959	25.365	18.365	35.365	0.135	3.601	Male-biased but improving
All journals	Molecular Biology	overall	481442	145377	38.398	38.178	38.62	0.409	0.387	0.431	22.365	20.365	24.365	0.092	1.298	Male-biased but improving
All journals	Multidisciplinary	first	235271	235271	44.339	44.109	44.577	0.702	0.687	0.718	1.365	1.365	1.365	0.28	2.621	Male-biased but improving
All journals	Multidisciplinary	last	244670	244670	28.563	28.298	28.821	1.003	0.957	1.046	23.365	22.365	25.365	0.164	5.862	Male-biased but improving
All journals	Multidisciplinary	single	38841	38841	31.034	30.162	31.937	0.586	0.489	0.675	34.365	28.365	43.365	0.1	2.8	Male-biased but improving
All journals	Multidisciplinary	overall	1646036	366575	38.182	38.076	38.28	0.652	0.638	0.666	14.365	14.365	15.365	0.144	2.059	Male-biased but improving
All journals	Nanotechnology	first	31168	31168	35.134	34.254	35.905	0.777	0.636	0.908	18.365	14.365	24.365	0.148	2.911	Male-biased but improving
All journals	Nanotechnology	last	33036	33036	23.531	22.717	24.358	0.933	0.775	1.102	48	NA	NA	0.15	7.846	Male-biased but improving
All journals	Nanotechnology	single	1229	1229	25.679	20.807	30.675	1.222	0.351	2.046	37	NA	NA	0.195	9.544	Male-biased but improving
All journals	Nanotechnology	overall	189826	60599	30.269	29.919	30.612	0.816	0.757	0.883	26.365	24.365	29.365	0.137	4.061	Male-biased but improving
All journals	Neoplasms	first	248023	248023	46.631	46.401	46.863	0.382	0.372	0.393	0	0	0	0.243	1.092	Essentially at parity
All journals	Neoplasms	last	251579	251579	31.646	31.321	31.952	0.762	0.726	0.799	25.365	24.365	27.365	0.131	3.459	Male-biased but improving
All journals	Neoplasms	single	27024	27024	38.784	37.775	39.71	0.649	0.572	0.722	13.365	10.365	17.365	0.149	2.002	Male-biased but improving
All journals	Neoplasms	overall	1825998	369827	40.697	40.577	40.806	0.514	0.505	0.523	11.365	10.365	11.365	0.136	1.413	Male-biased but improving
All journals	Nephrology	first	40186	40186	40.064	39.316	40.782	0.672	0.616	0.721	10.365	8.365	12.365	0.169	2.02	Male-biased but improving
All journals	Nephrology	last	40613	40613	22.558	21.782	23.347	0.534	0.435	0.634	56.365	46.365	70.365	0.086	4.98	Male-biased but improving
All journals	Nephrology	single	7297	7297	34.131	32.235	35.932	1.346	1.169	1.488	28	NA	NA	0.249	7.36	Male-biased but improving
All journals	Nephrology	overall	247291	57797	35.472	35.12	35.797	0.52	0.486	0.552	26.365	24.365	29.365	0.101	1.894	Male-biased but improving
All journals	Neurology	first	326933	326933	42.172	41.93	42.42	0.471	0.451	0.489	7.365	6.365	8.365	0.143	1.216	Male-biased but improving
All journals	Neurology	last	333210	333210	26.719	26.454	26.99	0.519	0.484	0.555	50.365	46.365	53.365	0.083	3.486	Male-biased but improving
All journals	Neurology	single	36048	36048	24.289	23.45	25.088	0.55	0.44	0.652	51.365	42.365	65.39	0.088	4.398	Male-biased but improving
All journals	Neurology	overall	1798514	454023	37.419	37.297	37.529	0.481	0.469	0.493	22.365	21.365	23.365	0.102	1.572	Male-biased but improving
All journals	Neurosurgery	first	4621	4621	24.35	22.213	26.676	0.879	0.606	1.171	32.365	22.365	49.365	0.141	6.797	Male-biased but improving
All journals	Neurosurgery	last	4398	4398	15.43	13.371	17.682	0.34	0.071	0.646	97	NA	NA	0.065	7.631	Male-biased but improving
All journals	Neurosurgery	overall	24469	6762	23.304	22.358	24.257	0.723	0.6	0.842	40.365	34.365	50.365	0.115	5.983	Male-biased but improving
All journals	Nuclear Medicine	first	3779	3779	28.572	25.684	31.302	1.073	0.719	1.377	22.365	15.365	37.39	0.175	6.454	Male-biased but improving
All journals	Nuclear Medicine	last	3923	3923	17.047	14.758	19.453	0.489	0.174	0.857	80	NA	NA	0.088	8.031	Male-biased but improving
All journals	Nuclear Medicine	overall	16984	6206	23.827	22.511	25.14	0.86	0.685	1.039	33.365	26.365	43.365	0.138	6.899	Male-biased but improving
All journals	Nursing	first	64044	64044	80.727	80.171	81.277	-0.07	-0.139	0.003	NA	NA	NA	0.003	-0.779	Female-biased but improving
All journals	Nursing	last	64682	64682	72.776	72.207	73.395	-0.052	-0.13	0.031	NA	NA	NA	0.003	-0.643	Female-biased but improving
All journals	Nursing	single	74098	74098	75.003	74.459	75.542	-0.227	-0.282	-0.17	214.365	167.365	296.39	0.012	-0.737	Female-biased but improving
All journals	Nursing	overall	298596	149983	75.165	74.897	75.441	-0.154	-0.188	-0.119	320.365	258.34	421.44	0.008	-0.717	Female-biased but improving
All journals	Nutritional Sciences	first	67478	67478	62.152	61.392	62.929	1.019	0.807	1.252	NA	NA	NA	-0.134	-0.128	Female-biased and becoming more so
All journals	Nutritional Sciences	last	68215	68215	43.298	42.784	43.82	0.466	0.424	0.503	4.365	3.365	6.365	0.161	1.178	Male-biased but improving
All journals	Nutritional Sciences	single	8416	8416	41.974	40.087	43.847	0.334	0.161	0.452	27	NA	NA	0.1	0.868	Male-biased but improving
All journals	Nutritional Sciences	overall	364780	94821	49.855	49.812	49.892	0.04	0.032	0.049	0	0	0	0.558	0.605	Essentially at parity
All journals	Obstetrics	first	11487	11487	50	49.994	64.978	0	0	4.151	3	NA	NA	1.454	0.755	Essentially at parity
All journals	Obstetrics	last	11508	11508	43.122	41.919	44.186	0.657	0.579	0.717	3.365	1.365	6.365	0.222	2.022	Male-biased but improving
All journals	Obstetrics	single	1242	1242	30.826	25.733	35.316	-0.013	-0.65	0.505	NA	NA	NA	-0.004	1.211	Male-biased and becoming more so
All journals	Obstetrics	overall	60509	17582	49.358	49.179	49.509	0.134	0.11	0.156	0	0	0	0.42	0.863	Essentially at parity
All journals	Occupational Medicine	first	5474	5474	49.933	49.789	49.995	0.027	0.003	0.066	0	0	0	0.823	2.445	Essentially at parity
All journals	Occupational Medicine	last	5524	5524	40.906	38.797	42.984	0.552	0.338	0.695	9.365	4.365	23.365	0.148	1.52	Male-biased but improving
All journals	Occupational Medicine	single	2774	2774	28.384	25.017	31.541	0.216	-0.153	0.584	NA	NA	NA	0.036	2.053	Male-biased but improving
All journals	Occupational Medicine	overall	26462	12525	45.671	44.879	46.469	0.444	0.404	0.48	0	0	0.365	0.226	1.243	Essentially at parity
All journals	Ophthalmology	first	102615	102615	36.042	35.529	36.535	0.491	0.436	0.544	26.365	22.365	31.365	0.097	1.743	Male-biased but improving
All journals	Ophthalmology	last	104264	104264	24.302	23.84	24.759	0.349	0.288	0.408	81.365	68.365	99.39	0.056	3.372	Male-biased but improving
All journals	Ophthalmology	single	10905	10905	17.24	15.981	18.647	0.259	0.104	0.451	123	NA	NA	0.047	5.598	Male-biased but improving
All journals	Ophthalmology	overall	488093	151342	32.665	32.449	32.904	0.452	0.425	0.477	39.365	37.365	42.365	0.08	2.059	Male-biased but improving
All journals	Orthodontics	first	5839	5839	41.319	39.024	43.263	0.601	0.416	0.718	8.365	3.365	19.365	0.166	1.688	Male-biased but improving
All journals	Orthodontics	last	5787	5787	28.938	26.848	31.121	0.306	0.045	0.566	68	NA	NA	0.051	2.213	Male-biased but improving
All journals	Orthodontics	single	1696	1696	9.304	6.897	11.794	0.104	-0.163	0.517	NA	NA	NA	0.03	11.16	Male-biased but improving
All journals	Orthodontics	overall	25918	9128	35.012	34.009	36.082	0.694	0.581	0.802	21.365	16.365	27.365	0.133	2.586	Male-biased but improving
All journals	Orthopedics	first	46351	46351	18.273	17.601	18.989	0.398	0.306	0.495	80.365	64.365	105.365	0.069	6.157	Male-biased but improving
All journals	Orthopedics	last	46880	46880	12.9	12.348	13.436	0.081	0.008	0.157	NA	NA	NA	0.017	6.635	Male-biased but improving
All journals	Orthopedics	single	5314	5314	11.602	10.018	13.338	0.42	0.197	0.718	79	NA	NA	0.096	14.672	Male-biased but improving
All journals	Orthopedics	overall	220876	65705	18.328	18.034	18.609	0.325	0.283	0.366	98.365	87.365	113.365	0.056	5.51	Male-biased but improving
All journals	Otolaryngology	first	34138	34138	34.658	33.768	35.629	0.84	0.758	0.923	35	NA	NA	0.158	3.302	Male-biased but improving
All journals	Otolaryngology	last	34200	34200	23.061	22.238	23.863	0.429	0.326	0.532	68.365	54.365	92.365	0.069	4.146	Male-biased but improving
All journals	Otolaryngology	single	2639	2639	18.846	15.991	21.858	0.381	0.018	0.756	NA	NA	NA	0.066	5.701	Male-biased but improving
All journals	Otolaryngology	overall	160045	52203	31.931	31.533	32.334	0.643	0.598	0.69	29.365	27.365	33.365	0.112	2.862	Male-biased but improving
All journals	Palliative Care	first	3516	3516	65.483	62.85	68.067	0.135	-0.231	0.657	NA	NA	NA	-0.014	-0.422	Female-biased and becoming more so
All journals	Palliative Care	last	3551	3551	51.944	50	59.546	-0.08	-0.217	6.7	NA	NA	NA	0.112	-0.204	Essentially at parity
All journals	Palliative Care	single	1290	1290	47.654	23.224	50.007	-0.003	-16.461	0.114	NA	NA	NA	-2.051	0	Essentially at parity
All journals	Palliative Care	overall	15923	5297	59.501	58.266	60.888	0.195	-0.025	0.513	NA	NA	NA	-0.033	-0.242	Female-biased and becoming more so
All journals	Parasitology	first	18392	18392	48.741	47.61	49.531	0.144	0.089	0.183	0	0	0	0.25	0.409	Essentially at parity
All journals	Parasitology	last	18244	18244	35.655	34.425	36.917	0.456	0.318	0.582	29.365	20.34	46.365	0.089	1.693	Male-biased but improving
All journals	Parasitology	single	1403	1403	35.258	29.097	40.691	0.338	-0.422	0.755	NA	NA	NA	0.065	1.43	Male-biased but improving
All journals	Parasitology	overall	92346	27580	43.52	42.961	44.037	0.27	0.213	0.311	6.365	4.365	11.365	0.095	0.657	Male-biased but improving
All journals	Pathology	first	34990	34990	48.655	48.173	49.065	0.225	0.185	0.258	0	0	0	0.347	0.973	Essentially at parity
All journals	Pathology	last	34903	34903	31.363	30.554	32.189	0.791	0.699	0.876	25.365	21.365	30.365	0.136	3.663	Male-biased but improving
All journals	Pathology	single	3336	3336	28.225	25.156	30.937	0.865	0.512	1.175	28.365	18.365	53.39	0.14	4.964	Male-biased but improving
All journals	Pathology	overall	229368	54780	41.734	41.398	42.027	0.538	0.515	0.559	8.365	7.365	9.365	0.156	1.45	Male-biased but improving
All journals	Pediatrics	first	123362	123362	49.951	49.924	49.972	0.019	0.012	0.027	0	0	0	0.761	1.117	Essentially at parity
All journals	Pediatrics	last	123528	123528	39.518	39.062	39.952	0.474	0.433	0.512	15.365	13.365	18.365	0.114	1.373	Male-biased but improving
All journals	Pediatrics	single	20317	20317	36.38	34.975	37.685	-0.076	-0.246	0.082	NA	NA	NA	-0.014	0.663	Male-biased and becoming more so
All journals	Pediatrics	overall	631631	174952	47.717	47.578	47.85	0.281	0.274	0.288	0	0	0	0.258	0.818	Essentially at parity
All journals	Perinatology	first	5744	5744	50	49.995	69.783	0	0	5.549	3	NA	NA	1.705	1.332	Essentially at parity
All journals	Perinatology	last	5840	5840	43.317	41.312	44.952	0.595	0.49	0.675	3.365	0.365	9.365	0.206	1.732	Male-biased but improving
All journals	Perinatology	single	1552	1552	61.909	50	68.063	0.605	0	2.072	NA	NA	NA	-0.102	-0.174	Female-biased and becoming more so
All journals	Perinatology	overall	28053	8448	49.895	49.78	49.957	0.036	0.017	0.061	0	0	0	0.684	1.247	Essentially at parity
All journals	Pharmacology	first	166140	166140	45.68	45.332	46.004	0.366	0.349	0.38	0	0	0	0.186	0.886	Essentially at parity
All journals	Pharmacology	last	168466	168466	32.264	31.887	32.648	0.794	0.754	0.833	23.365	22.365	25.365	0.139	3.486	Male-biased but improving
All journals	Pharmacology	single	22313	22313	35.011	33.808	36.184	0.304	0.18	0.423	46.865	30.365	89.39	0.059	1.394	Male-biased but improving
All journals	Pharmacology	overall	875359	264703	40.662	40.503	40.82	0.507	0.492	0.52	11.365	10.365	12.365	0.133	1.392	Male-biased but improving
All journals	Physical and Rehabilitation Medicine	first	15313	15313	58.934	57.822	60.079	-0.262	-0.372	-0.133	34	NA	NA	0.05	-0.462	Female-biased but improving
All journals	Physical and Rehabilitation Medicine	last	15476	15476	49.727	48.278	50	0	-0.001	0.083	0	NA	NA	0.087	0.072	Essentially at parity
All journals	Physical and Rehabilitation Medicine	single	3069	3069	52.38	50.071	56.621	-0.162	-0.25	0.281	8	NA	NA	0.167	-0.355	Essentially at parity
All journals	Physical and Rehabilitation Medicine	overall	71198	22081	50.812	50.453	51.232	-0.116	-0.135	-0.088	0	0	0	0.286	-0.344	Essentially at parity
All journals	Physiology	first	103121	103121	42.062	41.531	42.564	0.396	0.353	0.431	9.365	7.365	12.365	0.118	1.011	Male-biased but improving
All journals	Physiology	last	106607	106607	26.256	25.772	26.752	0.596	0.536	0.657	44.365	39.365	50.365	0.096	4.017	Male-biased but improving
All journals	Physiology	single	7741	7741	22.084	20.216	23.895	0.433	0.195	0.649	69.365	44.365	158.54	0.071	4.524	Male-biased but improving
All journals	Physiology	overall	543439	147738	36.653	36.436	36.878	0.44	0.416	0.463	27.365	25.365	29.365	0.09	1.538	Male-biased but improving
All journals	Primary Health Care	first	16845	16845	49.841	49.72	49.927	0.055	0.03	0.086	0	0	0	0.694	2.071	Essentially at parity
All journals	Primary Health Care	last	16941	16941	43.579	42.451	44.678	0.512	0.438	0.569	3.365	1.365	7.365	0.185	1.365	Male-biased but improving
All journals	Primary Health Care	single	9794	9794	31.788	30.054	33.398	0.375	0.181	0.542	51.365	31.34	116.44	0.064	1.964	Male-biased but improving
All journals	Primary Health Care	overall	74806	28837	47.986	47.653	48.313	0.32	0.294	0.343	0	0	0	0.332	1.326	Essentially at parity
All journals	Psychiatry	first	97850	97850	49.071	48.889	49.228	0.202	0.18	0.227	0	0	0	0.445	1.526	Essentially at parity
All journals	Psychiatry	last	98553	98553	36.069	35.59	36.534	0.593	0.543	0.64	21.365	19.365	24.365	0.118	2.061	Male-biased but improving
All journals	Psychiatry	single	21591	21591	31.129	29.992	32.27	0.43	0.302	0.55	46.365	34.365	71.365	0.073	2.222	Male-biased but improving
All journals	Psychiatry	overall	534536	138261	45.105	44.936	45.262	0.455	0.445	0.463	0.365	0.365	0.365	0.206	1.203	Essentially at parity
All journals	Psychology	first	93607	93607	49.815	49.745	49.868	0.059	0.045	0.074	0	0	0	0.634	1.466	Essentially at parity
All journals	Psychology	last	94068	94068	40.146	39.664	40.667	0.19	0.127	0.253	33.365	22.365	55.365	0.048	0.731	Male-biased but improving
All journals	Psychology	single	17904	17904	34.819	33.414	36.105	0.363	0.219	0.501	40.365	26.34	74.365	0.069	1.548	Male-biased but improving
All journals	Psychology	overall	359715	125948	47.824	47.633	48.007	0.273	0.264	0.282	0	0	0	0.263	0.809	Essentially at parity
All journals	Psychopharmacology	first	11402	11402	46.008	44.751	47.042	0.509	0.458	0.558	0	0	1.365	0.279	1.766	Essentially at parity
All journals	Psychopharmacology	last	11378	11378	30.513	28.827	32.064	0.58	0.4	0.753	36.365	25.365	58.365	0.098	2.888	Male-biased but improving
All journals	Psychopharmacology	single	1091	1091	16.8	12.393	21.301	0.061	-0.38	0.65	NA	NA	NA	0.009	4.303	Male-biased but improving
All journals	Psychopharmacology	overall	58176	14803	40.843	40.196	41.455	0.475	0.417	0.529	11.365	9.365	15.365	0.127	1.29	Male-biased but improving
All journals	Psychophysiology	first	8818	8818	49.554	49.211	49.767	0.131	0.08	0.196	0	0	0	0.589	2.43	Essentially at parity
All journals	Psychophysiology	last	8914	8914	33.775	31.972	35.414	0.691	0.493	0.865	23.365	16.365	37.365	0.126	2.74	Male-biased but improving
All journals	Psychophysiology	single	804	804	32.939	26.551	38.789	1.289	0.658	1.717	13.365	6.34	39.365	0.232	7.091	Male-biased but improving
All journals	Psychophysiology	overall	41632	10995	44.013	43.352	44.624	0.556	0.523	0.588	2.365	1.365	4.365	0.211	1.578	Male-biased but improving
All journals	Public Health	first	74710	74710	60.443	59.736	61.167	0.835	0.651	1.056	NA	NA	NA	-0.131	-0.116	Female-biased and becoming more so
All journals	Public Health	last	75171	75171	46.394	45.919	46.929	0.231	0.189	0.265	0	0	0	0.139	0.492	Essentially at parity
All journals	Public Health	single	14016	14016	41.571	40.176	42.953	0.415	0.289	0.51	10.365	5.365	21.365	0.12	1.095	Male-biased but improving
All journals	Public Health	overall	367809	106220	49.999	49.997	49.999	0.001	0	0.001	0	0	0	1.139	0.717	Essentially at parity
All journals	Pulmonary Medicine	first	30952	30952	41.319	40.521	42.15	0.688	0.626	0.742	7.365	5.365	9.365	0.192	2.073	Male-biased but improving
All journals	Pulmonary Medicine	last	30991	30991	25.991	25.134	26.819	0.55	0.428	0.655	48.365	39.365	64.365	0.088	3.841	Male-biased but improving
All journals	Pulmonary Medicine	single	4985	4985	20.714	18.471	22.995	0.532	0.249	0.819	73	NA	NA	0.087	5.844	Male-biased but improving
All journals	Pulmonary Medicine	overall	180074	45620	37.251	36.925	37.605	0.678	0.644	0.714	16.365	14.365	17.365	0.143	2.249	Male-biased but improving
All journals	Radiology	first	41642	41642	32.7	31.847	33.492	0.611	0.53	0.695	29.365	24.365	36.365	0.109	2.608	Male-biased but improving
All journals	Radiology	last	41902	41902	23.337	22.588	24.093	0.665	0.56	0.762	44.365	37.365	53.365	0.107	5.559	Male-biased but improving
All journals	Radiology	single	7435	7435	22.63	20.819	24.428	0.193	-0.023	0.417	NA	NA	NA	0.032	3.159	Male-biased but improving
All journals	Radiology	overall	251389	61795	29.328	29.017	29.656	0.616	0.577	0.656	36.365	34.365	40.365	0.102	3.283	Male-biased but improving
All journals	Radiotherapy	first	2006	2006	32.943	28.829	36.918	0.459	-0.011	0.799	44	NA	NA	0.079	2.008	Male-biased but improving
All journals	Radiotherapy	last	2024	2024	20.179	16.647	23.769	0.583	0.16	1.015	56	NA	NA	0.096	6.633	Male-biased but improving
All journals	Radiotherapy	overall	13110	2494	29.059	27.525	30.466	0.3	0.129	0.462	85	NA	NA	0.049	2.182	Male-biased but improving
All journals	Reproductive Medicine	first	22418	22418	49.999	49.994	50	0.001	0	0.003	0	0	0	1.27	2.077	Essentially at parity
All journals	Reproductive Medicine	last	22812	22812	40.852	39.861	41.829	0.807	0.749	0.856	7.365	5.365	9.365	0.215	2.691	Male-biased but improving
All journals	Reproductive Medicine	single	2745	2745	49.889	47.802	49.998	0.046	0.001	0.332	0	0	0	0.816	3.875	Essentially at parity
All journals	Reproductive Medicine	overall	121122	33887	48.571	48.331	48.772	0.255	0.235	0.277	0	0	0	0.368	1.257	Essentially at parity
All journals	Rheumatology	first	34852	34852	47.801	47.225	48.265	0.309	0.278	0.337	0	0	0	0.296	1.075	Essentially at parity
All journals	Rheumatology	last	35091	35091	30.83	30.01	31.669	0.641	0.533	0.742	32.365	26.365	40.365	0.108	3.048	Male-biased but improving
All journals	Rheumatology	single	4446	4446	36.586	34.375	38.549	1.051	0.866	1.207	11.365	8.365	17.365	0.216	4.41	Male-biased but improving
All journals	Rheumatology	overall	221828	48291	41.742	41.423	42.058	0.504	0.475	0.53	8.365	7.365	9.365	0.146	1.335	Male-biased but improving
All journals	Sexually Transmitted Diseases	first	3592	3592	61.798	50	65.446	0.704	0	1.735	NA	NA	NA	-0.097	-0.17	Female-biased and becoming more so
All journals	Sexually Transmitted Diseases	last	3719	3719	47.784	46.03	49.034	0.362	0.234	0.463	0	0	0	0.348	1.67	Essentially at parity
All journals	Sexually Transmitted Diseases	overall	20674	4565	50	49.996	50	0	0	0.002	3	NA	NA	4.481	102.168	Essentially at parity
All journals	Social Sciences	first	8213	8213	60.374	58.714	62.202	0.117	-0.091	0.419	NA	NA	NA	-0.019	-0.292	Female-biased and becoming more so
All journals	Social Sciences	last	8215	8215	49.982	49.752	50	0.008	0	0.058	0	0	0	0.887	1.096	Essentially at parity
All journals	Social Sciences	single	2889	2889	51.56	50	58.268	0	-0.138	1.601	NA	NA	NA	-0.031	-0.079	Essentially at parity
All journals	Social Sciences	overall	32079	12374	56.333	55.247	57.291	0.339	0.135	0.567	NA	NA	NA	-0.097	-0.101	Female-biased and becoming more so
All journals	Speech-Language Pathology	first	4780	4780	76.846	74.208	79.508	1.241	0.735	1.908	NA	NA	NA	-0.06	-0.423	Female-biased and becoming more so
All journals	Speech-Language Pathology	last	4816	4816	64.014	60.472	67.332	0.923	0.208	1.993	NA	NA	NA	-0.105	-0.183	Female-biased and becoming more so
All journals	Speech-Language Pathology	single	949	949	62.407	50	71.859	0.363	-0.317	2.783	NA	NA	NA	-0.049	-0.265	Female-biased and becoming more so
All journals	Speech-Language Pathology	overall	17434	6394	69.859	68.2	71.573	1.449	1.05	1.996	NA	NA	NA	-0.105	-0.237	Female-biased and becoming more so
All journals	Sports Medicine	first	6623	6623	39.012	37.093	40.77	0.634	0.428	0.824	13.365	7.365	24.365	0.15	1.957	Male-biased but improving
All journals	Sports Medicine	last	6638	6638	28.101	26.303	29.909	0.171	-0.142	0.462	NA	NA	NA	0.029	1.971	Male-biased but improving
All journals	Sports Medicine	overall	28158	8182	35.108	34.118	35.954	0.479	0.329	0.605	29.365	21.365	47.365	0.091	1.813	Male-biased but improving
All journals	Statistics as Topic	first	4201	4201	31.553	28.881	34.125	0.193	-0.176	0.502	NA	NA	NA	0.034	1.559	Male-biased but improving
All journals	Statistics as Topic	last	4569	4569	27.171	24.789	29.408	0.414	0.139	0.683	63	NA	NA	0.065	2.908	Male-biased but improving
All journals	Statistics as Topic	single	974	974	17.631	13.242	22.826	-0.07	-0.563	0.561	NA	NA	NA	-0.009	3.339	Male-biased and becoming more so
All journals	Statistics as Topic	overall	14976	6826	29.963	28.624	31.249	0.261	0.089	0.431	83.365	46.365	255.64	0.044	1.924	Male-biased but improving
All journals	Substance-Related Disorders	first	25475	25475	49.881	49.781	49.946	0.042	0.022	0.068	0	0	0	0.708	1.771	Essentially at parity
All journals	Substance-Related Disorders	last	25836	25836	39.875	38.884	40.802	0.452	0.359	0.536	15.365	10.365	22.365	0.112	1.287	Male-biased but improving
All journals	Substance-Related Disorders	single	3510	3510	33.07	30.335	35.754	0.754	0.466	1.002	23.365	14.34	43.365	0.134	3.13	Male-biased but improving
All journals	Substance-Related Disorders	overall	125887	33103	47.53	47.205	47.822	0.321	0.306	0.337	0	0	0	0.274	1.016	Essentially at parity
All journals	Therapeutics	first	6877	6877	44.3	42.728	45.706	0.567	0.468	0.642	1.365	0	5.365	0.228	1.707	Male-biased but improving
All journals	Therapeutics	last	6837	6837	33.432	31.685	35.278	0.832	0.611	1.035	20.365	14.365	31.365	0.151	3.468	Male-biased but improving
All journals	Therapeutics	single	1464	1464	20.925	17.071	24.852	0.291	-0.167	0.822	NA	NA	NA	0.049	4.168	Male-biased but improving
All journals	Therapeutics	overall	33500	10438	42.176	41.444	42.818	0.69	0.634	0.737	5.365	4.365	7.365	0.209	2.111	Male-biased but improving
All journals	Toxicology	first	60334	60334	48.41	48.041	48.748	0.284	0.25	0.315	0	0	0	0.368	1.41	Essentially at parity
All journals	Toxicology	last	61260	61260	32.614	32.003	33.218	0.759	0.688	0.826	24.365	21.365	27.365	0.134	3.246	Male-biased but improving
All journals	Toxicology	single	3987	3987	27.116	24.434	29.774	0.773	0.482	1.058	33.365	21.365	57.365	0.125	4.757	Male-biased but improving
All journals	Toxicology	overall	312172	89875	41.957	41.707	42.193	0.565	0.545	0.582	7.365	6.365	7.365	0.168	1.543	Male-biased but improving
All journals	Transplantation	first	25057	25057	37.138	36.106	38.108	0.711	0.619	0.791	15.365	12.365	20.365	0.148	2.382	Male-biased but improving
All journals	Transplantation	last	25379	25379	22.404	21.463	23.429	0.672	0.545	0.799	44.365	36.365	56.365	0.109	6.082	Male-biased but improving
All journals	Transplantation	single	2651	2651	26.719	23.316	30.037	0.758	0.358	1.129	34.365	19.365	79.365	0.123	4.812	Male-biased but improving
All journals	Transplantation	overall	177992	35334	32.976	32.575	33.321	0.602	0.559	0.638	29.365	26.365	32.365	0.107	2.516	Male-biased but improving
All journals	Traumatology	first	33311	33311	31.506	30.697	32.426	0.707	0.603	0.813	28.365	22.365	34.365	0.121	3.215	Male-biased but improving
All journals	Traumatology	last	33590	33590	22.72	21.903	23.562	0.472	0.349	0.586	63.365	50.365	86.365	0.076	4.5	Male-biased but improving
All journals	Traumatology	single	3086	3086	25.604	22.547	28.385	0.528	0.119	0.888	61	NA	NA	0.082	3.812	Male-biased but improving
All journals	Traumatology	overall	168013	45236	28.814	28.433	29.184	0.548	0.492	0.594	42.365	38.365	48.365	0.09	3.098	Male-biased but improving
All journals	Tropical Medicine	first	14841	14841	47.479	46.569	48.27	0.377	0.319	0.437	0	0	0	0.317	1.488	Essentially at parity
All journals	Tropical Medicine	last	15186	15186	31.738	30.647	32.96	0.719	0.528	0.899	27.365	20.365	38.365	0.124	3.231	Male-biased but improving
All journals	Tropical Medicine	single	947	947	14.195	10.127	19.316	-0.576	-0.968	-0.058	NA	NA	NA	-0.113	1.945	Male-biased and becoming more so
All journals	Tropical Medicine	overall	99421	19790	40.144	39.696	40.573	0.587	0.529	0.64	11.365	9.365	13.365	0.148	1.684	Male-biased but improving
All journals	Unclassified	first	149970	149970	42.274	41.898	42.63	0.273	0.227	0.316	12.365	9.365	16.365	0.083	0.732	Male-biased but improving
All journals	Unclassified	last	151321	151321	31.248	30.91	31.611	0.409	0.354	0.467	48.365	42.365	57.365	0.07	2.145	Male-biased but improving
All journals	Unclassified	single	25120	25120	28.134	27.2	29.14	-0.449	-0.599	-0.298	NA	NA	NA	-0.073	0.847	Male-biased and becoming more so
All journals	Unclassified	overall	736157	226096	37.877	37.717	38.036	0.313	0.289	0.338	31.365	28.365	34.39	0.068	1.13	Male-biased but improving
All journals	Urology	first	55644	55644	21.718	21.054	22.422	0.579	0.487	0.671	52.365	44.365	63.365	0.094	5.695	Male-biased but improving
All journals	Urology	last	55079	55079	13.754	13.214	14.259	0.396	0.317	0.475	80.365	67.365	99.365	0.079	10.189	Male-biased but improving
All journals	Urology	single	13828	13828	12.634	11.691	13.603	0.102	-0.03	0.248	NA	NA	NA	0.022	7.098	Male-biased but improving
All journals	Urology	overall	324068	83127	20.715	20.453	20.987	0.446	0.411	0.487	86	NA	NA	0.074	5.218	Male-biased but improving
All journals	Vascular Diseases	first	43173	43173	37.155	36.408	38.008	0.481	0.401	0.559	23.365	17.365	30.365	0.101	1.601	Male-biased but improving
All journals	Vascular Diseases	last	43769	43769	23.025	22.237	23.82	0.633	0.536	0.737	46.365	39.365	56.365	0.101	5.448	Male-biased but improving
All journals	Vascular Diseases	single	5225	5225	18.325	16	20.69	0.527	0.243	0.828	80	NA	NA	0.091	7.351	Male-biased but improving
All journals	Vascular Diseases	overall	282673	59788	33.505	33.191	33.805	0.448	0.414	0.482	37.365	33.365	41.365	0.081	1.934	Male-biased but improving
All journals	Veterinary Medicine	first	30726	30726	49.864	49.731	49.95	0.043	0.02	0.072	0	0	0	0.642	1.127	Essentially at parity
All journals	Veterinary Medicine	last	30642	30642	35.06	34.217	35.996	0.491	0.389	0.588	29.365	22.365	39.365	0.093	1.851	Male-biased but improving
All journals	Veterinary Medicine	single	8151	8151	39.688	37.999	41.214	0.41	0.244	0.546	17.365	9.365	39.365	0.1	1.193	Male-biased but improving
All journals	Veterinary Medicine	overall	159646	46698	44.027	43.681	44.376	0.417	0.391	0.441	3.365	2.365	4.365	0.159	1.014	Male-biased but improving
AIDS	AIDS	first	5399	5399	49.754	49.33	49.963	0.07	0.015	0.14	0	0	0	0.583	1.207	Essentially at parity
AIDS Behav	AIDS	first	1854	1854	56.885	53.603	61.932	-0.111	-0.422	1.16	NA	NA	NA	0.024	-0.3	Female-biased but improving
AIDS Care	AIDS	first	1341	1341	65.008	59.85	71.07	0.317	-0.63	2.57	NA	NA	NA	-0.034	-0.348	Female-biased and becoming more so
AIDS Patient Care STDS	AIDS	first	1033	1033	50	49.992	75.268	0	0	5.04	NA	NA	NA	1.706	1.077	Essentially at parity
AIDS Res Hum Retroviruses	AIDS	first	2084	2084	49.998	49.953	50	0.001	0	0.02	4	NA	NA	1.158	1.65	Essentially at parity
AIDS	AIDS	last	5356	5356	40.494	38.283	42.508	0.945	0.841	1.036	6.365	3.365	10.39	0.247	3.678	Male-biased but improving
AIDS Behav	AIDS	last	1878	1878	40.126	36.331	43.605	-0.2	-1.065	0.358	NA	NA	NA	-0.057	0.312	Male-biased and becoming more so
AIDS Care	AIDS	last	1362	1362	49.438	47.982	49.975	0.179	0.016	0.411	11	NA	NA	0.652	5.357	Essentially at parity
AIDS Patient Care STDS	AIDS	last	1062	1062	46.04	42.536	48.292	0.412	0.201	0.587	15	NA	NA	0.234	1.241	Essentially at parity
AIDS Res Hum Retroviruses	AIDS	last	2186	2186	33.198	29.36	36.649	0.288	-0.181	0.645	NA	NA	NA	0.052	1.562	Male-biased but improving
AIDS	AIDS	overall	39571	6516	47.177	46.625	47.723	0.365	0.335	0.39	0	0	0	0.275	1.176	Essentially at parity
AIDS Behav	AIDS	overall	11063	2273	51.705	50	55.505	0.021	-0.107	2.555	NA	NA	NA	-0.494	-0.002	Essentially at parity
AIDS Care	AIDS	overall	7654	1758	58.349	56.134	60.934	0.989	0.188	2.318	NA	NA	NA	-0.197	-0.055	Female-biased and becoming more so
AIDS Educ Prev	AIDS	overall	3059	739	50	50	62.206	0	0	1.379	NA	NA	NA	17.365	330991428.363	Essentially at parity
AIDS Patient Care STDS	AIDS	overall	6285	1323	49.995	49.97	50	0.003	0	0.012	4	NA	NA	1.098	1.703	Essentially at parity
AIDS Read	AIDS	overall	1046	603	29.037	14.534	41.804	-0.135	-1.303	0.73	NA	NA	NA	-0.022	1.177	Male-biased and becoming more so
AIDS Res Hum Retroviruses	AIDS	overall	16676	2661	46.933	45.842	47.813	0.307	0.264	0.344	0	0	0	0.215	0.789	Essentially at parity
AIDS Rev	AIDS	overall	1102	366	38.387	33.368	42.824	0.384	-0.253	0.746	NA	NA	NA	0.085	1.229	Male-biased but improving
Allergy Asthma Proc	Allergy and Immunology	first	929	929	34.835	29.053	40.545	-0.031	-0.891	0.56	NA	NA	NA	-0.007	0.813	Male-biased and becoming more so
Am J Rhinol Allergy	Allergy and Immunology	first	703	703	31.985	25.101	38.093	0.643	-1.035	1.722	NA	NA	NA	0.109	2.831	Male-biased but improving
Appl Immunohistochem Mol Morphol	Allergy and Immunology	first	961	961	49.998	48.175	50	0.001	0	0.206	5	NA	NA	1.361	4.956	Essentially at parity
Autoimmun Rev	Allergy and Immunology	first	1235	1235	42.148	36.384	46.783	0.536	-0.154	0.761	19	NA	NA	0.171	1.518	Male-biased but improving
Autoimmunity	Allergy and Immunology	first	730	730	49.993	48.556	54.628	0.005	-0.007	0.423	NA	NA	NA	0.803	0.771	Essentially at parity
Allergy Asthma Proc	Allergy and Immunology	last	901	901	27.379	21.923	33.252	0.086	-0.628	0.782	NA	NA	NA	0.017	1.892	Male-biased but improving
Am J Rhinol Allergy	Allergy and Immunology	last	685	685	23.796	17.702	30.346	1.435	0.053	2.914	30	NA	NA	0.225	14.492	Male-biased but improving
Appl Immunohistochem Mol Morphol	Allergy and Immunology	last	957	957	40.235	34.722	44.9	0.708	0.208	0.94	24	NA	NA	0.176	2.155	Male-biased but improving
Autoimmun Rev	Allergy and Immunology	last	1169	1169	20.174	16.355	24.506	0.266	-0.28	0.923	NA	NA	NA	0.041	4.165	Male-biased but improving
Autoimmunity	Allergy and Immunology	last	758	758	33.198	26.681	38.996	0.791	0.066	1.256	37	NA	NA	0.141	3.267	Male-biased but improving
Allergol Int	Allergy and Immunology	overall	3422	745	27.449	24.858	30.116	0.087	-0.381	0.557	NA	NA	NA	0.014	1.848	Male-biased but improving
Allergy Asthma Proc	Allergy and Immunology	overall	4717	1351	38.768	36.556	40.814	0.472	0.233	0.657	18.365	9.365	48.39	0.108	1.413	Male-biased but improving
Am J Rhinol Allergy	Allergy and Immunology	overall	3700	1037	32.614	29.594	35.563	1.046	0.412	1.566	30	NA	NA	0.186	4.98	Male-biased but improving
Appl Immunohistochem Mol Morphol	Allergy and Immunology	overall	5428	1271	45.783	44.031	47.279	0.436	0.353	0.509	0	0	3.365	0.231	1.254	Essentially at parity
Arerugi	Allergy and Immunology	overall	2542	797	26.135	22.374	29.737	-0.019	-0.486	0.389	NA	NA	NA	-0.005	1.761	Male-biased and becoming more so
Autoimmun Rev	Allergy and Immunology	overall	6351	1597	39.552	37.596	41.545	0.606	0.383	0.771	12.365	6.365	25.365	0.145	1.764	Male-biased but improving
Autoimmunity	Allergy and Immunology	overall	4237	1013	45.586	43.523	47.369	0.453	0.36	0.542	0	0	4.365	0.23	1.312	Essentially at parity
Anat Rec (Hoboken)	Anatomy	first	1244	1244	45.737	41.425	48.899	0.268	-0.4	0.538	NA	NA	NA	0.149	0.631	Essentially at parity
Ann Anat	Anatomy	first	663	663	38.101	32.014	43.151	0.665	0.072	1.001	30	NA	NA	0.15	2.168	Male-biased but improving
Anat Rec (Hoboken)	Anatomy	last	1231	1231	32.859	27.841	37.78	0.795	-0.048	1.439	29	NA	NA	0.143	3.422	Male-biased but improving
Anat Rec (Hoboken)	Anatomy	overall	5849	1786	37.015	34.193	39.313	-0.046	-0.622	0.36	NA	NA	NA	-0.009	0.652	Male-biased and becoming more so
Anat Sci Int	Anatomy	overall	1574	516	30.924	27.272	34.664	0.636	0.169	1.073	43	NA	NA	0.108	3.045	Male-biased but improving
Ann Anat	Anatomy	overall	3241	904	34.788	31.958	37.521	0.726	0.419	0.96	20.365	11.365	42.39	0.138	2.752	Male-biased but improving
Anesth Analg	Anesthesiology	first	6918	6918	31.39	29.161	33.586	0.722	0.501	0.904	27.365	19.34	44.39	0.123	3.312	Male-biased but improving
Anesthesiology	Anesthesiology	first	4543	4543	25.825	23.509	28.466	0.401	0.117	0.673	66	NA	NA	0.065	3.185	Male-biased but improving
Ann Card Anaesth	Anesthesiology	first	575	575	23.655	17.674	29.636	1.304	0.124	2.466	37	NA	NA	0.212	13.085	Male-biased but improving
Anesth Analg	Anesthesiology	last	6829	6829	20.146	17.847	22.324	0.365	0.125	0.615	97	NA	NA	0.061	4.927	Male-biased but improving
Anesthesiology	Anesthesiology	last	4528	4528	19.119	16.839	21.421	0.486	0.204	0.759	65.365	41.34	157.44	0.082	6.404	Male-biased but improving
Ann Card Anaesth	Anesthesiology	last	559	559	22.71	17.023	28.744	0.303	-0.677	1.438	NA	NA	NA	0.053	3.742	Male-biased but improving
Anesth Analg	Anesthesiology	single	1019	1019	20.968	15.224	27.249	1.665	0.816	2.505	19.365	10.365	39.39	0.273	27.065	Male-biased but improving
Anesthesiology	Anesthesiology	single	1128	1128	11.738	8.129	15.87	0.331	-0.109	0.967	NA	NA	NA	0.073	11.976	Male-biased but improving
Anesth Analg	Anesthesiology	overall	34223	9470	29.928	28.943	30.975	0.583	0.481	0.682	37.365	30.365	48.365	0.097	3.007	Male-biased but improving
Anesthesiol Clin	Anesthesiology	overall	1071	537	27.725	22.068	32.859	0.022	-0.856	0.818	NA	NA	NA	0.003	1.646	Male-biased but improving
Anesthesiol Res Pract	Anesthesiology	overall	522	141	31.446	23.612	39.402	1.477	-0.465	2.763	24	NA	NA	0.268	10.64	Male-biased but improving
Anesthesiology	Anesthesiology	overall	25022	6657	29.393	28.394	30.396	0.649	0.538	0.76	34.365	28.365	44.365	0.107	3.422	Male-biased but improving
Ann Card Anaesth	Anesthesiology	overall	2559	843	25.74	22.777	28.597	0.617	0.068	1.15	49	NA	NA	0.098	4.271	Male-biased but improving
BMC Anesthesiol	Anesthesiology	overall	2391	542	31.336	28.832	33.889	0.575	-0.066	1.254	NA	NA	NA	0.102	2.77	Male-biased but improving
Best Pract Res Clin Anaesthesiol	Anesthesiology	overall	1259	601	18.558	14.839	22.677	-0.349	-0.835	0.211	NA	NA	NA	-0.061	2.046	Male-biased and becoming more so
Am J Phys Anthropol	Anthropology	first	1610	1610	49.955	49.447	50	0.019	0	0.123	5	NA	NA	0.789	1.573	Essentially at parity
Am J Phys Anthropol	Anthropology	last	1575	1575	35.292	31.254	39.143	0.373	-0.164	0.773	NA	NA	NA	0.07	1.491	Male-biased but improving
Am J Phys Anthropol	Anthropology	overall	7067	2256	45.513	44.041	46.883	0.351	0.227	0.432	0	0	4.365	0.174	0.841	Essentially at parity
Anthropol Anz	Anthropology	overall	1045	383	49.985	41.322	50	0.006	-2.635	0.154	5	NA	NA	0.897	1.756	Essentially at parity
Antimicrob Agents Chemother	Anti-Infective Agents	first	9306	9306	48.48	47.187	49.372	0.189	0.126	0.24	0	0	0	0.268	0.58	Essentially at parity
Antivir Ther (Lond)	Anti-Infective Agents	first	1420	1420	49.179	46.487	49.999	0.19	0	0.382	9	NA	NA	0.477	1.772	Essentially at parity
Antiviral Res	Anti-Infective Agents	first	1319	1319	46.354	41.138	49.984	0.367	-0.01	0.55	12	NA	NA	0.252	1.279	Essentially at parity
Antimicrob Agents Chemother	Anti-Infective Agents	last	9700	9700	24.451	22.774	26.004	0.403	0.198	0.591	88	NA	NA	0.065	3.597	Male-biased but improving
Antivir Ther (Lond)	Anti-Infective Agents	last	1416	1416	31.165	26.463	36.123	0.954	0.43	1.396	21.365	10.34	59.365	0.164	4.681	Male-biased but improving
Antiviral Res	Anti-Infective Agents	last	1366	1366	32.028	28.223	36.499	0.99	0.512	1.427	19.365	9.365	46.365	0.175	4.783	Male-biased but improving
Antimicrob Agents Chemother	Anti-Infective Agents	overall	63803	11756	39.606	38.922	40.286	0.15	0.069	0.221	56	NA	NA	0.036	0.709	Male-biased but improving
Antivir Chem Chemother	Anti-Infective Agents	overall	1396	311	24.679	18.464	31.245	-0.663	-1.265	0.025	NA	NA	NA	-0.105	0.858	Male-biased and becoming more so
Antivir Ther (Lond)	Anti-Infective Agents	overall	11852	1760	42.976	41.267	44.333	0.375	0.224	0.468	6.365	2.365	20.365	0.123	0.915	Male-biased but improving
Antiviral Res	Anti-Infective Agents	overall	8944	1999	39.877	38.159	41.428	0.401	0.181	0.558	33	NA	NA	0.099	1.159	Male-biased but improving
Anticancer Drugs	Antineoplastic Agents	first	1348	1348	44.164	38.788	47.964	0.303	-0.281	0.468	NA	NA	NA	0.122	0.731	Male-biased but improving
Anticancer Drugs	Antineoplastic Agents	last	1338	1338	28.647	23.733	33.289	0.883	0.329	1.339	39	NA	NA	0.142	4.908	Male-biased but improving
Anticancer Drugs	Antineoplastic Agents	overall	8909	1926	41.24	39.568	42.767	0.515	0.392	0.61	9.365	5.365	17.365	0.144	1.404	Male-biased but improving
Am Ann Deaf	Audiology	overall	913	447	50	49.995	86.607	0	0	9.509	NA	NA	NA	1.279	0.388	Essentially at parity
Am J Audiol	Audiology	overall	1186	397	50	50	63.232	0	-0.18	0.749	NA	NA	NA	-0.054	-0.215	Essentially at parity
Am J Health Behav	Behavioral Sciences	first	886	886	78.634	69.836	88.898	3.038	0.7	7.603	NA	NA	NA	-0.136	-0.235	Female-biased and becoming more so
Behav Processes	Behavioral Sciences	first	1349	1349	47.659	44.064	49.763	0.362	0.068	0.559	12	NA	NA	0.348	1.821	Essentially at parity
Behav Res Methods	Behavioral Sciences	first	924	924	38.316	32.893	43.362	1.086	0.475	1.413	22	NA	NA	0.248	4.713	Male-biased but improving
Am J Health Behav	Behavioral Sciences	last	850	850	50	49.682	50	0	0	0.079	0	NA	NA	5.761	-309.599	Essentially at parity
Behav Processes	Behavioral Sciences	last	1322	1322	33.489	29.044	37.742	0.862	0.241	1.35	31	NA	NA	0.158	3.626	Male-biased but improving
Behav Res Methods	Behavioral Sciences	last	935	935	29.297	23.377	35.393	0.197	-0.681	1.085	NA	NA	NA	0.034	1.864	Male-biased but improving
Aggress Behav	Behavioral Sciences	overall	1388	431	49.496	48.082	49.916	0.162	0.036	0.365	10	NA	NA	0.648	4.837	Essentially at parity
Am J Health Behav	Behavioral Sciences	overall	4105	1085	67.352	63.71	71.374	1.585	0.649	3.14	NA	NA	NA	-0.137	-0.165	Female-biased and becoming more so
Arch Suicide Res	Behavioral Sciences	overall	1471	441	49.396	47.924	49.923	0.209	0.044	0.449	0	0	0	0.677	7.661	Essentially at parity
Behav Brain Sci	Behavioral Sciences	overall	2132	1195	29.491	26.539	32.549	1.028	0.374	1.681	32	NA	NA	0.172	5.812	Male-biased but improving
Behav Processes	Behavioral Sciences	overall	4610	1750	42.087	39.89	44.098	0.554	0.302	0.712	23	NA	NA	0.165	1.486	Male-biased but improving
Behav Res Methods	Behavioral Sciences	overall	3329	1193	36.736	33.459	39.843	0.681	0.259	0.982	29	NA	NA	0.139	2.295	Male-biased but improving
Behav Sci Law	Behavioral Sciences	overall	2079	759	48.213	46.171	49.624	0.27	0.109	0.396	0	0	0	0.327	1.125	Essentially at parity
ACS Appl Mater Interfaces	Biochemistry	first	6133	6133	36.453	34.562	38.336	0.63	0.001	1.155	30	NA	NA	0.125	2.111	Male-biased but improving
ACS Chem Biol	Biochemistry	first	1455	1455	38.215	34.035	42.317	0.26	-0.841	0.924	NA	NA	NA	0.054	0.974	Male-biased but improving
Acta Biochim Pol	Biochemistry	first	1294	1294	75.758	50	83.395	3.889	0	7.935	NA	NA	NA	-0.206	-0.124	Female-biased and becoming more so
Amino Acids	Biochemistry	first	1370	1370	44.03	38.203	48.358	0.204	-1.588	0.67	NA	NA	NA	0.087	0.547	Male-biased but improving
Anal Biochem	Biochemistry	first	4468	4468	46.226	44.101	47.976	0.404	0.322	0.471	0	0	3.365	0.236	1.172	Essentially at parity
Ann Clin Biochem	Biochemistry	first	858	858	45.65	38.411	49.862	0.428	-0.086	0.659	13	NA	NA	0.269	1.719	Essentially at parity
Biochem J	Biochemistry	first	5844	5844	47.973	44.882	49.844	0.117	-0.162	0.193	5	NA	NA	0.151	0.29	Essentially at parity
Biochem Soc Trans	Biochemistry	first	1729	1729	48.842	44.913	50	0.129	-0.586	0.326	9	NA	NA	0.335	0.764	Essentially at parity
Biochemistry	Biochemistry	first	13847	13847	41.913	39.996	43.65	0.236	0.057	0.361	30	NA	NA	0.069	0.692	Male-biased but improving
Biochimie	Biochemistry	first	2002	2002	49.926	49.248	50.004	0.024	0	0.138	0	NA	NA	0.467	0.261	Essentially at parity
Bioconjug Chem	Biochemistry	first	2526	2526	43.729	40.038	46.905	0.457	0.149	0.592	18	NA	NA	0.171	1.18	Male-biased but improving
Bioelectrochemistry	Biochemistry	first	757	757	49.784	47.168	50	0.069	0	0.331	7	NA	NA	0.63	1.905	Essentially at parity
Biol Chem	Biochemistry	first	1793	1793	47.242	41.181	49.954	0.195	-0.364	0.322	9	NA	NA	0.181	0.556	Essentially at parity
Biol Trace Elem Res	Biochemistry	first	1961	1961	46.918	43.716	50	0.123	-0.27	0.289	0	NA	NA	0.093	0.289	Essentially at parity
Biomacromolecules	Biochemistry	first	4117	4117	47.228	45.103	48.787	0.39	0.269	0.487	0	0	0.365	0.313	1.556	Essentially at parity
Biomarkers	Biochemistry	first	584	584	46.593	39.064	50.006	0.094	-1.422	0.43	NA	NA	NA	0.08	0.309	Essentially at parity
Biometals	Biochemistry	first	881	881	49.736	47.537	50	0.074	0	0.273	7	NA	NA	0.566	1.357	Essentially at parity
Biopolymers	Biochemistry	first	1758	1758	47.373	43.882	49.286	0.39	0.183	0.528	0	0	3.365	0.324	1.657	Essentially at parity
ACS Appl Mater Interfaces	Biochemistry	last	6225	6225	24.529	22.812	26.469	0.757	0.152	1.362	43	NA	NA	0.124	5.792	Male-biased but improving
ACS Chem Biol	Biochemistry	last	1632	1632	21.003	17.756	24.375	0.003	-0.669	0.84	NA	NA	NA	0.006	2.874	Male-biased but improving
Acta Biochim Pol	Biochemistry	last	1282	1282	45.746	42.131	48.338	0.432	0.256	0.579	14	NA	NA	0.239	1.329	Essentially at parity
Amino Acids	Biochemistry	last	1373	1373	27.595	22.769	32.242	-0.199	-1.304	0.842	NA	NA	NA	-0.027	1.296	Male-biased and becoming more so
Anal Biochem	Biochemistry	last	4687	4687	24.069	21.399	26.75	0.431	0.125	0.719	65	NA	NA	0.068	3.804	Male-biased but improving
Ann Clin Biochem	Biochemistry	last	848	848	23.029	17.971	28.594	0.317	-0.307	1.038	NA	NA	NA	0.051	3.571	Male-biased but improving
Biochem J	Biochemistry	last	6044	6044	27.406	24.767	29.839	0.563	0.313	0.8	44.365	28.34	87.415	0.091	3.513	Male-biased but improving
Biochem Soc Trans	Biochemistry	last	1749	1749	29.509	24.961	33.577	-0.092	-0.948	0.696	NA	NA	NA	-0.014	1.237	Male-biased and becoming more so
Biochemistry	Biochemistry	last	15109	15109	22.965	21.456	24.662	0.449	0.278	0.624	65.365	45.365	109.365	0.072	4.264	Male-biased but improving
Biochimie	Biochemistry	last	1989	1989	37.53	33.709	40.893	0.699	0.273	0.974	31	NA	NA	0.146	2.263	Male-biased but improving
Bioconjug Chem	Biochemistry	last	2614	2614	19.507	16.541	22.292	0.466	0.096	0.868	80	NA	NA	0.078	5.992	Male-biased but improving
Bioelectrochemistry	Biochemistry	last	724	724	30.7	24.459	37.264	0.651	-0.053	1.232	35	NA	NA	0.112	3.171	Male-biased but improving
Biofactors	Biochemistry	last	655	655	29.019	22.017	35.813	0.798	-0.041	1.447	35	NA	NA	0.13	4.324	Male-biased but improving
Biol Chem	Biochemistry	last	1846	1846	28.74	24.424	32.8	0.77	0.318	1.167	30.365	16.365	88.39	0.124	4.185	Male-biased but improving
Biol Trace Elem Res	Biochemistry	last	1929	1929	41.018	37.901	43.863	0.707	0.454	0.883	23	NA	NA	0.193	2.173	Male-biased but improving
Biomacromolecules	Biochemistry	last	4477	4477	30.542	27.96	32.922	1.248	0.982	1.483	17.365	12.365	24.39	0.21	7.315	Male-biased but improving
Biomarkers	Biochemistry	last	576	576	29.948	23.752	35.995	0.668	-0.332	1.439	NA	NA	NA	0.108	3.266	Male-biased but improving
Biometals	Biochemistry	last	881	881	36.049	30.817	40.98	0.512	-0.199	0.955	NA	NA	NA	0.104	1.824	Male-biased but improving
Biopolymers	Biochemistry	last	1791	1791	28.629	24.461	32.78	1.032	0.575	1.396	23.365	13.365	49.365	0.168	5.996	Male-biased but improving
ACS Appl Mater Interfaces	Biochemistry	overall	37431	12582	32.328	31.551	33.092	0.791	0.54	1.047	23.365	17.365	35.365	0.139	3.466	Male-biased but improving
ACS Chem Biol	Biochemistry	overall	10306	2124	33.743	32.183	35.119	0.467	0.139	0.779	43	NA	NA	0.085	1.953	Male-biased but improving
Acta Biochim Pol	Biochemistry	overall	6120	1525	50	49.996	66.873	0	0	5.74	3	NA	NA	2.119	1.732	Essentially at parity
Adv Enzyme Regul	Biochemistry	overall	923	230	48.483	44.102	49.802	0.33	0.076	0.558	11	NA	NA	0.458	2.79	Essentially at parity
Amino Acids	Biochemistry	overall	7708	2109	41.393	39.226	43.477	0.459	0.003	0.773	23	NA	NA	0.131	1.227	Male-biased but improving
Amyloid	Biochemistry	overall	3036	588	35.624	32.935	38.522	0.364	0.009	0.651	36	NA	NA	0.071	1.468	Male-biased but improving
Anal Biochem	Biochemistry	overall	22407	6562	38.515	37.236	39.698	0.456	0.346	0.548	19.365	13.365	30.365	0.103	1.409	Male-biased but improving
Ann Clin Biochem	Biochemistry	overall	4143	1209	35.134	32.683	37.607	0.468	0.193	0.724	30.365	15.34	88.415	0.089	1.781	Male-biased but improving
Annu Rev Biochem	Biochemistry	overall	879	448	27.67	21.996	32.45	0.392	-0.285	0.947	NA	NA	NA	0.062	2.722	Male-biased but improving
BMB Rep	Biochemistry	overall	1787	997	46.295	43.334	48.404	0.47	0.19	0.671	14	NA	NA	0.289	1.803	Essentially at parity
BMC Biochem	Biochemistry	overall	1908	488	41.749	37.729	45.195	0.464	0.059	0.669	22	NA	NA	0.136	1.234	Male-biased but improving
Biochem J	Biochemistry	overall	34084	7687	39.392	38.228	40.388	0.238	0.134	0.319	31.365	19.365	67.365	0.057	0.866	Male-biased but improving
Biochem Res Int	Biochemistry	overall	712	221	35.786	28.948	42.171	-1.471	-4.417	0.414	NA	NA	NA	-0.294	0.068	Male-biased and becoming more so
Biochem Soc Trans	Biochemistry	overall	6917	2445	40.857	38.441	43.22	0.162	-0.331	0.493	NA	NA	NA	0.043	0.637	Male-biased but improving
Biochemistry	Biochemistry	overall	72285	18576	33.712	32.913	34.454	0.237	0.158	0.308	68.365	49.365	109.365	0.043	1.383	Male-biased but improving
Biochimie	Biochemistry	overall	10963	2739	45.578	44.328	46.76	0.38	0.293	0.445	0	0	2.365	0.192	0.948	Essentially at parity
Bioconjug Chem	Biochemistry	overall	15681	3558	35.578	34.238	36.862	0.563	0.421	0.688	24.365	17.365	36.365	0.11	2.02	Male-biased but improving
Bioelectrochemistry	Biochemistry	overall	3277	1058	41.76	38.96	44.435	0.446	0.19	0.608	22	NA	NA	0.133	1.18	Male-biased but improving
Biofactors	Biochemistry	overall	3243	975	45.209	42.198	47.544	0.48	0.344	0.578	0.365	0	8.365	0.232	1.447	Essentially at parity
Biol Chem	Biochemistry	overall	9186	2226	42.002	40.168	43.707	0.52	0.402	0.602	7.365	3.365	15.365	0.154	1.38	Male-biased but improving
Biol Trace Elem Res	Biochemistry	overall	10410	3149	45.186	43.867	46.325	0.4	0.311	0.471	0.365	0	4.365	0.186	0.999	Essentially at parity
Biomacromolecules	Biochemistry	overall	22013	6042	38.359	37.116	39.469	0.727	0.625	0.815	12.365	9.365	17.365	0.163	2.353	Male-biased but improving
Biomarkers	Biochemistry	overall	3829	853	41.829	39.38	44.083	0.501	0.23	0.681	24	NA	NA	0.147	1.328	Male-biased but improving
Biometals	Biochemistry	overall	4385	1199	46.547	44.498	48.377	0.361	0.258	0.446	0	0	2.365	0.237	1.043	Essentially at parity
Bioorg Chem	Biochemistry	overall	2493	652	38.082	34.9	41.011	0.143	-0.365	0.503	NA	NA	NA	0.035	0.836	Male-biased but improving
Biopolymers	Biochemistry	overall	8307	2504	37.406	35.469	39.281	0.623	0.446	0.763	17.365	10.365	29.365	0.132	2.005	Male-biased but improving
BMC Bioinformatics	Bioinformatics	first	5049	5049	24.916	22.564	27.344	0.333	-0.015	0.687	NA	NA	NA	0.056	3.176	Male-biased but improving
Bioinformatics	Bioinformatics	first	6431	6431	20.818	18.767	22.739	0.136	-0.098	0.401	NA	NA	NA	0.022	3.364	Male-biased but improving
Bioinformation	Bioinformatics	first	840	840	36.48	29.064	42.246	0.867	-0.498	1.498	NA	NA	NA	0.172	3.105	Male-biased but improving
BMC Bioinformatics	Bioinformatics	last	5429	5429	20.867	18.65	23.02	0.665	0.336	0.981	46.365	30.365	95.39	0.109	6.919	Male-biased but improving
Bioinformatics	Bioinformatics	last	6950	6950	19.705	18.026	21.536	0.644	0.399	0.904	49.365	34.365	80.365	0.108	7.546	Male-biased but improving
Bioinformation	Bioinformatics	last	830	830	25.542	19.245	31.748	1.192	-0.014	2.279	31	NA	NA	0.185	9.014	Male-biased but improving
BMC Bioinformatics	Bioinformatics	overall	23876	7259	25.732	24.714	26.841	0.468	0.314	0.624	57.365	41.365	88.365	0.075	3.511	Male-biased but improving
Bioinform Biol Insights	Bioinformatics	overall	661	181	32.418	25.737	38.67	1.028	-0.566	2.089	NA	NA	NA	0.184	4.976	Male-biased but improving
Bioinformatics	Bioinformatics	overall	29655	9248	23.586	22.698	24.416	0.478	0.365	0.59	74	NA	NA	0.077	4.237	Male-biased but improving
Bioinformation	Bioinformatics	overall	3675	1352	32.062	28.929	34.831	0.692	0.115	1.149	42	NA	NA	0.118	3.002	Male-biased but improving
Am J Hum Biol	Biology	first	904	904	49.747	48.149	50	0.06	0	0.206	0	NA	NA	0.409	0.411	Essentially at parity
Ann Biol Clin (Paris)	Biology	first	464	464	52.434	50.428	62.201	-0.613	-1.034	1.756	0	NA	NA	0.555	-8.498	Essentially at parity
Astrobiology	Biology	first	627	627	30.937	23.896	38.43	0.208	-0.976	1.006	NA	NA	NA	0.031	1.594	Male-biased but improving
BMC Biol	Biology	first	720	720	41.547	35.079	46.981	0.713	-0.154	1.04	21	NA	NA	0.209	2.313	Male-biased but improving
BMC Evol Biol	Biology	first	2483	2483	45.843	43.079	47.836	0.734	0.559	0.88	0	0	3.365	0.394	4.831	Essentially at parity
Biofouling	Biology	first	577	577	49.389	46.104	50	0.201	0	0.534	10	NA	NA	0.652	5.916	Essentially at parity
Biol Lett	Biology	first	1964	1964	40.009	35.877	43.464	0.711	0.185	0.996	25	NA	NA	0.179	2.22	Male-biased but improving
Am J Hum Biol	Biology	last	916	916	35.566	29.639	40.856	0.163	-0.738	0.705	NA	NA	NA	0.031	1.056	Male-biased but improving
Ann Biol Clin (Paris)	Biology	last	447	447	42.331	34.219	47.669	1.6	0.505	2.242	18	NA	NA	0.522	28.751	Male-biased but improving
Astrobiology	Biology	last	660	660	26.683	20.291	33.029	0.458	-0.453	1.24	NA	NA	NA	0.071	3.132	Male-biased but improving
BMC Biol	Biology	last	756	756	25.324	19.409	30.767	0.577	-0.301	1.513	NA	NA	NA	0.094	4.271	Male-biased but improving
BMC Evol Biol	Biology	last	2541	2541	25.241	21.994	28.766	0.642	0.102	1.186	48	NA	NA	0.101	4.53	Male-biased but improving
Biofouling	Biology	last	618	618	29.825	23.535	35.597	0.672	-0.316	1.408	NA	NA	NA	0.108	3.331	Male-biased but improving
Biol Lett	Biology	last	1960	1960	23.523	19.676	27.336	0.474	-0.151	1.115	NA	NA	NA	0.078	4.298	Male-biased but improving
Acta Biol Hung	Biology	overall	1169	534	78.108	75.569	80.536	-0.984	-1.053	-0.894	62.365	49.365	77.365	0.045	-1.045	Female-biased but improving
Algorithms Mol Biol	Biology	overall	756	280	21.193	15.928	26.885	0.31	-0.602	1.362	NA	NA	NA	0.045	4.031	Male-biased but improving
Am J Hum Biol	Biology	overall	4412	1228	46.571	44.491	48.067	0.302	0.166	0.391	12	NA	NA	0.196	0.747	Essentially at parity
Anat Cell Biol	Biology	overall	682	263	34.595	28.035	41.286	1.186	-0.767	2.292	NA	NA	NA	0.216	5.278	Male-biased but improving
Ann Biol Clin (Paris)	Biology	overall	2765	775	49.384	48.096	50.009	0.125	-0.012	0.301	0	NA	NA	0.431	0.944	Essentially at parity
Ann Hum Biol	Biology	overall	2518	704	49.12	46.643	49.961	0.2	0.014	0.368	9	NA	NA	0.503	2.26	Essentially at parity
Artif Life	Biology	overall	831	356	8.673	5.724	12.317	-0.039	-0.328	0.478	NA	NA	NA	-0.015	8.554	Male-biased and becoming more so
Astrobiology	Biology	overall	3932	868	31.582	28.817	34.44	0.615	0.238	0.955	42	NA	NA	0.105	2.793	Male-biased but improving
BMC Biol	Biology	overall	4179	1027	37.607	35.097	40.198	0.506	0.134	0.81	33	NA	NA	0.109	1.633	Male-biased but improving
BMC Evol Biol	Biology	overall	11701	3177	35.596	34.077	37.231	0.678	0.464	0.867	20.365	13.365	33.365	0.132	2.422	Male-biased but improving
Biochem Mol Biol Educ	Biology	overall	2000	969	49.93	48.928	49.985	0.075	0.02	0.569	0	0	0	2.099	123018.96	Essentially at parity
Biofouling	Biology	overall	3015	794	39.152	36.348	41.969	0.511	0.165	0.757	29	NA	NA	0.12	1.506	Male-biased but improving
Biol Aujourdhui	Biology	overall	404	169	45.268	33.838	50.014	-0.126	-5.459	0.653	NA	NA	NA	-0.177	0.053	Essentially at parity
Biol Bull	Biology	overall	2188	801	40.144	36.007	43.765	0.394	0.038	0.609	27	NA	NA	0.101	1.146	Male-biased but improving
Biol Cybern	Biology	overall	1980	803	21.922	18.19	25.891	1.08	0.576	1.613	28.365	17.365	55.365	0.177	11.085	Male-biased but improving
Biol Direct	Biology	overall	1472	518	27.358	22.863	31.548	0.278	-0.478	0.949	NA	NA	NA	0.043	2.373	Male-biased but improving
Biol Lett	Biology	overall	7865	2417	32.139	30.173	34.137	0.467	0.129	0.749	50	NA	NA	0.083	2.2	Male-biased but improving
Biol Res	Biology	overall	2999	777	39.957	36.671	42.878	0.258	-0.152	0.531	NA	NA	NA	0.061	0.844	Male-biased but improving
Biol Rev Camb Philos Soc	Biology	overall	1589	513	30.109	26.623	33.976	0.788	0.257	1.272	37	NA	NA	0.132	3.974	Male-biased but improving
Biol Sex Differ	Biology	overall	739	158	50.92	50	55.158	-0.29	-0.767	0.345	0	NA	NA	0.809	-27.58	Essentially at parity
Biologicals	Biology	overall	2937	741	40.772	37.788	43.434	0.217	-0.154	0.472	NA	NA	NA	0.057	0.731	Male-biased but improving
Biologics	Biology	overall	975	331	41.01	33.824	46.439	0.956	0.041	1.308	20	NA	NA	0.27	4.182	Male-biased but improving
Biosci Trends	Biology	overall	1128	405	43.931	39.222	48.085	0.51	-0.399	0.889	17	NA	NA	0.207	1.541	Male-biased but improving
Acta Biomater	Biomedical Engineering	first	2145	2145	46.072	42.895	48.61	0.452	0.044	0.664	15	NA	NA	0.278	1.668	Essentially at parity
Biomaterials	Biomedical Engineering	first	6134	6134	45.487	43.748	47.023	0.365	0.259	0.443	0	0	5.365	0.18	0.888	Essentially at parity
Biomech Model Mechanobiol	Biomedical Engineering	first	429	429	37.948	30.286	44.6	1.552	0.462	2.165	23	NA	NA	0.352	11.957	Male-biased but improving
Acta Biomater	Biomedical Engineering	last	2298	2298	31.493	28.218	35.255	0.718	0.089	1.328	36	NA	NA	0.127	3.346	Male-biased but improving
Biomaterials	Biomedical Engineering	last	6391	6391	27.528	25.419	29.841	0.735	0.478	1.009	34.365	22.365	57.365	0.12	4.409	Male-biased but improving
Acta Biomater	Biomedical Engineering	overall	12714	3408	37.828	36.387	39.282	0.663	0.406	0.881	15.365	9.365	29.365	0.144	2.131	Male-biased but improving
Biomaterials	Biomedical Engineering	overall	39840	10297	38.044	37.19	38.782	0.68	0.601	0.747	14.365	11.365	18.365	0.149	2.176	Male-biased but improving
Biomech Model Mechanobiol	Biomedical Engineering	overall	1670	572	28.647	24.905	32.399	1.098	0.317	1.765	34	NA	NA	0.178	6.539	Male-biased but improving
Adv Mater Weinheim	Biophysics	first	3170	3170	33.415	30.628	36.072	1.44	0.753	1.983	27	NA	NA	0.258	8.525	Male-biased but improving
Arch Biochem Biophys	Biophysics	first	3052	3052	47.682	45.368	49.272	0.277	0.16	0.362	0	0	0	0.267	0.869	Essentially at parity
Biochem Biophys Res Commun	Biophysics	first	17270	17270	44.51	43.179	45.81	0.339	0.258	0.391	2.365	0	8.365	0.139	0.788	Male-biased but improving
Biochim Biophys Acta	Biophysics	first	15832	15832	48.333	47.408	48.98	0.229	0.182	0.271	0	0	0	0.285	0.753	Essentially at parity
Bioelectromagnetics	Biophysics	first	714	714	43.209	36.662	47.715	0.836	0.502	1.073	2.365	0	18.365	0.292	3.772	Male-biased but improving
Biophys Chem	Biophysics	first	1206	1206	43.879	36.87	49.532	0.353	-0.259	0.538	NA	NA	NA	0.15	0.945	Male-biased but improving
Biophys J	Biophysics	first	7517	7517	30.468	28.234	32.572	0.154	-0.102	0.395	NA	NA	NA	0.026	1.595	Male-biased but improving
Adv Mater Weinheim	Biophysics	last	3576	3576	22.468	20.088	24.988	1.785	1.039	2.487	17.365	11.365	30.365	0.285	26.328	Male-biased but improving
Arch Biochem Biophys	Biophysics	last	3169	3169	26.408	23.202	29.626	0.621	0.277	0.94	42.365	24.365	102.44	0.1	4.078	Male-biased but improving
Biochem Biophys Res Commun	Biophysics	last	17201	17201	24.364	23.043	25.738	0.576	0.43	0.718	49.365	38.365	68.365	0.092	4.524	Male-biased but improving
Biochim Biophys Acta	Biophysics	last	16161	16161	30.642	29.365	31.839	0.836	0.691	0.974	25.365	20.365	32.365	0.141	4.081	Male-biased but improving
Biophys Chem	Biophysics	last	1240	1240	29.585	23.72	34.917	0.647	0.019	1.102	40	NA	NA	0.108	3.38	Male-biased but improving
Biophys J	Biophysics	last	8075	8075	19.73	17.842	21.547	0.554	0.325	0.778	57.365	40.34	98.39	0.094	6.681	Male-biased but improving
Biochim Biophys Acta	Biophysics	single	1041	1041	20.004	15.32	24.759	0.016	-0.531	0.586	NA	NA	NA	0.001	3.045	Male-biased but improving
Acta Biochim Biophys Sin (Shanghai)	Biophysics	overall	2553	1578	49.588	48.346	49.972	0.103	0.013	0.234	8	NA	NA	0.526	1.39	Essentially at parity
Adv Mater Weinheim	Biophysics	overall	22493	6270	27.447	26.487	28.49	1.17	0.915	1.449	21.365	16.365	28.365	0.189	7.953	Male-biased but improving
Arch Biochem Biophys	Biophysics	overall	15125	4366	38.485	36.99	39.849	0.375	0.242	0.487	24.365	14.365	45.365	0.085	1.208	Male-biased but improving
Biochem Biophys Res Commun	Biophysics	overall	102405	28643	37.416	36.835	37.983	0.492	0.443	0.537	21.365	18.365	26.365	0.104	1.603	Male-biased but improving
Biochim Biophys Acta	Biophysics	overall	81814	21517	41.403	40.866	41.962	0.46	0.412	0.502	10.365	8.365	12.39	0.129	1.214	Male-biased but improving
Bioelectromagnetics	Biophysics	overall	3756	999	34.056	31.117	36.927	0.553	0.243	0.802	28.365	15.34	82.365	0.102	2.167	Male-biased but improving
Biophys Chem	Biophysics	overall	5176	1767	38.666	36.054	41.356	0.645	0.442	0.78	13.365	6.365	27.39	0.148	2	Male-biased but improving
Biophys J	Biophysics	overall	34147	10278	26.763	25.828	27.828	0.302	0.194	0.418	85.365	59.34	137.365	0.048	2.597	Male-biased but improving
Biorheology	Biophysics	overall	1238	386	26.652	21.306	32.347	-0.022	-0.572	0.551	NA	NA	NA	-0.001	1.724	Male-biased and becoming more so
Appl Biochem Biotechnol	Biotechnology	first	2723	2723	48.739	46.788	50	0.139	0	0.246	7	NA	NA	0.237	0.389	Essentially at parity
Appl Microbiol Biotechnol	Biotechnology	first	4429	4429	47.618	46.087	48.642	0.473	0.355	0.586	0	0	0	0.42	3.326	Essentially at parity
BMC Biotechnol	Biotechnology	first	836	836	49.67	47.329	49.999	0.106	0	0.345	9	NA	NA	0.661	3.258	Essentially at parity
BioTechniques	Biotechnology	first	1432	1432	38.921	33.976	43.59	0.512	0.109	0.725	33	NA	NA	0.122	1.551	Male-biased but improving
Biosci Biotechnol Biochem	Biotechnology	first	4066	4066	35.332	32.248	38.265	0.628	0.342	0.856	22.365	11.365	54.39	0.119	2.251	Male-biased but improving
Biosens Bioelectron	Biotechnology	first	3613	3613	46.536	44.646	48.061	0.4	0.3	0.495	0	0	1.365	0.255	1.243	Essentially at parity
Biotechnol	Biotechnology	first	1144	1144	47.455	41.473	50	0.244	-0.687	0.513	12	NA	NA	0.315	1.397	Essentially at parity
Biotechnol Adv	Biotechnology	first	621	621	41.559	33.877	47.026	0.459	-1.359	0.917	NA	NA	NA	0.134	1.242	Male-biased but improving
Biotechnol Bioeng	Biotechnology	first	3168	3168	39.259	35.898	42.234	0.291	-0.061	0.508	NA	NA	NA	0.068	0.959	Male-biased but improving
Biotechnol Biofuels	Biotechnology	first	613	613	35.951	28.495	41.778	-0.253	-3.776	1.272	NA	NA	NA	-0.055	0.489	Male-biased and becoming more so
Biotechnol Lett	Biotechnology	first	1895	1895	42.487	38.138	45.993	0.05	-0.614	0.342	NA	NA	NA	0.015	0.401	Male-biased but improving
Biotechnol Prog	Biotechnology	first	2012	2012	41.388	37.162	45.325	0.332	-0.134	0.552	NA	NA	NA	0.091	0.899	Male-biased but improving
Appl Biochem Biotechnol	Biotechnology	last	2675	2675	32.328	29.273	35.129	0.498	0.08	0.84	44	NA	NA	0.089	2.295	Male-biased but improving
Appl Microbiol Biotechnol	Biotechnology	last	4299	4299	31.212	28.791	33.524	1.228	0.872	1.541	16.365	11.365	26.365	0.21	6.874	Male-biased but improving
BMC Biotechnol	Biotechnology	last	870	870	27.837	22.282	33.38	0.951	0.201	1.683	39	NA	NA	0.153	5.745	Male-biased but improving
BioTechniques	Biotechnology	last	1522	1522	19.675	14.729	24.602	0.116	-0.355	0.634	NA	NA	NA	0.01	3.428	Male-biased but improving
Biosci Biotechnol Biochem	Biotechnology	last	3861	3861	13.356	11.048	15.916	0.265	0.001	0.598	NA	NA	NA	0.054	8.584	Male-biased but improving
Biosens Bioelectron	Biotechnology	last	3445	3445	37.916	35.469	40.185	1.297	1.093	1.46	8.365	5.365	12.365	0.286	6.854	Male-biased but improving
Biotechnol	Biotechnology	last	1160	1160	21.558	17.269	26.304	-0.056	-0.828	0.702	NA	NA	NA	-0.007	2.464	Male-biased and becoming more so
Biotechnol Adv	Biotechnology	last	625	625	24.837	19.35	29.808	0.663	-0.32	1.578	NA	NA	NA	0.107	4.93	Male-biased but improving
Biotechnol Bioeng	Biotechnology	last	3450	3450	21.075	18.365	23.807	0.671	0.31	0.999	56	NA	NA	0.109	6.819	Male-biased but improving
Biotechnol Biofuels	Biotechnology	last	653	653	24.502	18.946	30.755	0.098	-1.683	1.827	NA	NA	NA	0.012	2.285	Male-biased but improving
Biotechnol Lett	Biotechnology	last	1841	1841	33.578	29.469	37.492	1.012	0.586	1.335	16.365	8.365	37.39	0.185	4.552	Male-biased but improving
Biotechnol Prog	Biotechnology	last	2036	2036	30.276	26.432	33.885	1.227	0.822	1.536	17.365	11.365	31.365	0.203	7.13	Male-biased but improving
Adv Biochem Eng Biotechnol	Biotechnology	overall	1412	590	35.722	31.339	39.295	1.032	0.656	1.323	13.365	6.365	28.39	0.203	4.362	Male-biased but improving
Anim Biotechnol	Biotechnology	overall	790	276	34.065	27.902	40.208	-0.389	-1.984	0.485	NA	NA	NA	-0.074	0.491	Male-biased and becoming more so
Appl Biochem Biotechnol	Biotechnology	overall	12426	4610	41.08	39.848	42.319	0.301	0.139	0.432	28	NA	NA	0.082	0.856	Male-biased but improving
Appl Microbiol Biotechnol	Biotechnology	overall	22400	7506	41.383	40.452	42.328	0.825	0.732	0.903	6.365	4.365	8.365	0.233	2.877	Male-biased but improving
Artif Cells Blood Substit Immobil Biotechnol	Biotechnology	overall	1057	429	39.216	30.553	45.104	0.354	-0.563	0.691	NA	NA	NA	0.088	1.135	Male-biased but improving
BMC Biotechnol	Biotechnology	overall	5034	1156	40.979	38.601	43.135	0.35	0.038	0.558	28	NA	NA	0.093	0.965	Male-biased but improving
BioTechniques	Biotechnology	overall	6540	2149	35.138	32.648	37.53	0.346	0.12	0.546	46	NA	NA	0.069	1.492	Male-biased but improving
Biofabrication	Biotechnology	overall	1084	282	33.602	28.906	38.048	0.208	-1.637	1.409	NA	NA	NA	0.045	1.402	Male-biased but improving
Biosci Biotechnol Biochem	Biotechnology	overall	22051	6351	29.691	28.445	30.727	0.518	0.38	0.634	42.365	33.365	62.365	0.085	2.784	Male-biased but improving
Biosens Bioelectron	Biotechnology	overall	18794	7237	42.803	41.841	43.63	0.772	0.712	0.83	3.365	2.365	5.365	0.251	2.721	Male-biased but improving
Biotechnol	Biotechnology	overall	5466	1686	34.783	32.425	37.072	0.127	-0.308	0.461	NA	NA	NA	0.021	1.051	Male-biased but improving
Biotechnol Adv	Biotechnology	overall	2740	980	36.041	32.906	38.873	0.563	0.046	0.941	31	NA	NA	0.112	1.984	Male-biased but improving
Biotechnol Appl Biochem	Biotechnology	overall	3350	1052	40.695	37.973	43.327	0.377	0.102	0.554	27	NA	NA	0.101	1.053	Male-biased but improving
Biotechnol Bioeng	Biotechnology	overall	15387	4536	30.883	29.375	32.281	0.331	0.168	0.492	69	NA	NA	0.057	1.98	Male-biased but improving
Biotechnol Biofuels	Biotechnology	overall	4099	984	33.783	31.622	36.041	0.545	-0.237	1.199	NA	NA	NA	0.095	2.119	Male-biased but improving
Biotechnol Lett	Biotechnology	overall	8846	3907	41.465	39.811	43.137	0.495	0.347	0.612	9.365	4.365	19.39	0.14	1.318	Male-biased but improving
Biotechnol Prog	Biotechnology	overall	9294	2894	36.626	34.815	38.165	0.607	0.433	0.74	19.365	13.365	33.365	0.124	2.049	Male-biased but improving
Am J Bot	Botany	first	2291	2291	49.727	43.077	49.999	0.034	-1.041	0.391	12	NA	NA	1.576	1509.993	Essentially at parity
Ann Bot	Botany	first	2057	2057	48.349	46.377	49.557	0.273	0.121	0.389	0	0	0	0.354	1.285	Essentially at parity
BMC Plant Biol	Botany	first	1529	1529	48.035	44.299	49.667	0.277	-0.133	0.47	11	NA	NA	0.337	1.374	Essentially at parity
Am J Bot	Botany	last	2328	2328	41.451	36.381	45.845	1.66	1.083	1.92	3.365	0.365	11.365	0.49	23.805	Male-biased but improving
Ann Bot	Botany	last	2143	2143	30.925	27.408	34.405	0.594	0.144	0.967	50	NA	NA	0.1	2.842	Male-biased but improving
BMC Plant Biol	Botany	last	1550	1550	33.436	29.479	37.121	0.773	0.079	1.342	32	NA	NA	0.136	3.126	Male-biased but improving
Am J Bot	Botany	overall	9123	3039	42.502	39.618	45.218	0.843	0.351	1.073	20	NA	NA	0.267	3.259	Male-biased but improving
Ann Bot	Botany	overall	9197	2847	38.72	37.065	40.3	0.416	0.222	0.577	20.365	11.365	48.39	0.095	1.286	Male-biased but improving
Annu Rev Phytopathol	Botany	overall	749	300	32.221	26.62	37.448	0.679	-0.029	1.193	41	NA	NA	0.115	2.896	Male-biased but improving
Annu Rev Plant Biol	Botany	overall	799	363	31.378	25.699	37.729	0.48	-0.318	1.084	NA	NA	NA	0.086	2.379	Male-biased but improving
BMC Plant Biol	Botany	overall	10085	2242	39.982	38.388	41.511	0.399	0.147	0.613	30	NA	NA	0.099	1.144	Male-biased but improving
Behav Brain Res	Brain	first	5095	5095	50	49.93	50	0	0	0.024	4	NA	NA	1.714	4.251	Essentially at parity
Brain Behav Immun	Brain	first	1494	1494	50	49.992	64.024	0	0	2.379	NA	NA	NA	9.668	-28848.549	Essentially at parity
Brain Cogn	Brain	first	1343	1343	50	49.998	67.42	0	-0.079	8.525	NA	NA	NA	22.481	116441565697.234	Essentially at parity
Brain Inj	Brain	first	1458	1458	50	49.995	65.01	0	0	2.864	NA	NA	NA	1.907	0.991	Essentially at parity
Brain Lang	Brain	first	1123	1123	61.748	55.257	69.803	0.313	-0.286	2.52	NA	NA	NA	-0.044	-0.262	Female-biased and becoming more so
Brain Nerve	Brain	first	618	618	17.18	11.493	23.818	-0.646	-1.415	0.416	NA	NA	NA	-0.116	1.437	Male-biased and becoming more so
Brain Pathol	Brain	first	814	814	48.459	44.613	49.858	0.322	0.057	0.56	11	NA	NA	0.437	2.48	Essentially at parity
Brain Res	Brain	first	9259	9259	48.952	47.496	49.713	0.172	0.081	0.23	0	0	0	0.334	0.716	Essentially at parity
Brain Res Bull	Brain	first	1635	1635	48.69	46.099	49.886	0.151	0.017	0.26	7	NA	NA	0.263	0.482	Essentially at parity
Brain Stimul	Brain	first	641	641	42.724	36.989	47.208	1.669	0.771	2.253	18	NA	NA	0.583	42.637	Male-biased but improving
Behav Brain Res	Brain	last	5053	5053	34.733	32.523	36.997	0.7	0.458	0.927	21.365	12.365	38.39	0.134	2.652	Male-biased but improving
Brain Behav Immun	Brain	last	1532	1532	38.865	35.252	41.936	1.044	0.705	1.318	8.365	3.365	19.365	0.245	4.387	Male-biased but improving
Brain Cogn	Brain	last	1344	1344	35.644	30.02	39.961	0.093	-0.597	0.524	NA	NA	NA	0.018	0.932	Male-biased but improving
Brain Inj	Brain	last	1421	1421	45.178	41.644	47.887	0.329	0.036	0.498	16	NA	NA	0.159	0.803	Essentially at parity
Brain Lang	Brain	last	1110	1110	40.034	34.87	44.326	0.067	-0.621	0.415	NA	NA	NA	0.017	0.584	Male-biased but improving
Brain Nerve	Brain	last	600	600	8.088	3.93	13.304	-0.195	-0.639	0.784	NA	NA	NA	-0.056	6.455	Male-biased and becoming more so
Brain Pathol	Brain	last	820	820	27.436	21.733	33.415	0.259	-0.514	0.954	NA	NA	NA	0.042	2.313	Male-biased but improving
Brain Res	Brain	last	9690	9690	30.955	28.955	33.162	0.707	0.514	0.889	29.365	19.365	44.39	0.121	3.34	Male-biased but improving
Brain Res Bull	Brain	last	1644	1644	26.674	22.182	31.455	0.223	-0.281	0.721	NA	NA	NA	0.036	2.363	Male-biased but improving
Brain Stimul	Brain	last	664	664	26.207	19.848	32.5	4.135	2.185	5.697	23	NA	NA	0.661	445.943	Male-biased but improving
Behav Brain Funct	Brain	overall	2264	573	45.908	42.271	48.202	0.64	0.453	0.799	0	0	6.365	0.361	3.553	Essentially at parity
Behav Brain Res	Brain	overall	24178	6379	45.662	44.77	46.546	0.362	0.305	0.408	0	0	1.365	0.186	0.882	Essentially at parity
Brain Behav Evol	Brain	overall	1582	587	37.073	32.845	41.269	0.389	-0.114	0.742	NA	NA	NA	0.083	1.381	Male-biased but improving
Brain Behav Immun	Brain	overall	8911	1941	47.507	46.35	48.476	0.337	0.264	0.402	0	0	0	0.292	1.183	Essentially at parity
Brain Cogn	Brain	overall	5324	1648	42.754	39.778	45.422	-0.129	-0.65	0.163	NA	NA	NA	-0.042	0.236	Male-biased and becoming more so
Brain Imaging Behav	Brain	overall	2056	334	42.317	38.824	45.719	0.95	0.001	1.413	19	NA	NA	0.303	4.383	Male-biased but improving
Brain Inj	Brain	overall	6761	1774	49.793	49.061	50	0.058	0	0.152	6	NA	NA	0.571	0.974	Essentially at parity
Brain Lang	Brain	overall	4411	1407	50	46.591	50.004	0	-0.212	0.074	NA	NA	NA	7.302	-458.089	Essentially at parity
Brain Nerve	Brain	overall	2807	1328	15.35	12.405	18.465	0.066	-0.376	0.599	NA	NA	NA	0.017	5.151	Male-biased but improving
Brain Pathol	Brain	overall	5285	1060	38.631	36.266	40.851	0.437	0.14	0.641	30	NA	NA	0.1	1.351	Male-biased but improving
Brain Res	Brain	overall	46921	13315	41.754	40.853	42.562	0.48	0.424	0.528	8.365	6.365	12.365	0.14	1.26	Male-biased but improving
Brain Res Bull	Brain	overall	8294	2334	44.294	42.44	45.861	0.406	0.293	0.472	2.365	0	10.365	0.161	0.989	Male-biased but improving
Brain Res Rev	Brain	overall	1111	381	32.586	16.594	44.333	0.089	-1.76	0.962	NA	NA	NA	0.025	1.242	Male-biased but improving
Brain Stimul	Brain	overall	3901	797	35.917	33.234	38.169	2.084	1.51	2.509	6.365	4.365	11.365	0.411	24.109	Male-biased but improving
Brain Struct Funct	Brain	overall	4099	872	40.697	38.71	42.551	0.938	0.489	1.287	23	NA	NA	0.248	3.605	Male-biased but improving
Brain Topogr	Brain	overall	2149	530	33.473	30.503	36.779	0.72	0.289	1.096	23.365	11.365	67.365	0.129	2.889	Male-biased but improving
Brain Tumor Pathol	Brain	overall	1839	403	19.704	16.521	22.913	0.774	0.276	1.383	54	NA	NA	0.131	9.198	Male-biased but improving
Acta Cardiol	Cardiology	first	1206	1206	28.128	23.478	33.124	0.157	-0.392	0.699	NA	NA	NA	0.024	1.905	Male-biased but improving
Am Heart J	Cardiology	first	4135	4135	25.248	22.563	28.286	0.489	0.165	0.82	56.365	30.365	176.39	0.078	3.751	Male-biased but improving
Am J Cardiol	Cardiology	first	8594	8594	22.677	20.854	24.596	0.388	0.196	0.612	79	NA	NA	0.063	4.072	Male-biased but improving
Anadolu Kardiyol Derg	Cardiology	first	1681	1681	21.523	17.3	25.955	0.35	-0.191	0.987	NA	NA	NA	0.059	4.29	Male-biased but improving
Ann Noninvasive Electrocardiol	Cardiology	first	742	742	26.36	21.1	32.151	1.155	0.486	1.774	36	NA	NA	0.185	8.354	Male-biased but improving
Arch Cardiol Mex	Cardiology	first	698	698	21.907	16.413	27.815	0.07	-0.657	0.831	NA	NA	NA	0.008	2.784	Male-biased but improving
Arch Cardiovasc Dis	Cardiology	first	670	670	27.797	20.875	34.568	0.967	-0.418	2.022	NA	NA	NA	0.153	5.765	Male-biased but improving
Arq Bras Cardiol	Cardiology	first	2544	2544	39.804	36	42.953	0.75	0.42	0.921	9.365	3.365	28.365	0.184	2.392	Male-biased but improving
Asian Cardiovasc Thorac Ann	Cardiology	first	1688	1688	11.253	8.783	13.795	0.219	-0.117	0.667	NA	NA	NA	0.051	10.574	Male-biased but improving
BMC Cardiovasc Disord	Cardiology	first	883	883	42.299	37.962	46.155	0.743	0.287	1.041	20	NA	NA	0.234	2.583	Male-biased but improving
Basic Res Cardiol	Cardiology	first	705	705	43.106	37.08	47.092	0.998	0.669	1.25	2.365	0	11.365	0.345	5.771	Male-biased but improving
Acta Cardiol	Cardiology	last	1209	1209	10.634	7.493	14.093	-0.698	-0.908	-0.375	NA	NA	NA	-0.167	1.833	Male-biased and becoming more so
Am Heart J	Cardiology	last	4254	4254	14.377	12.067	16.611	0.155	-0.091	0.452	NA	NA	NA	0.032	6.433	Male-biased but improving
Am J Cardiol	Cardiology	last	8873	8873	15.08	13.497	16.667	0.408	0.221	0.627	78.365	51.365	143.39	0.079	8.901	Male-biased but improving
Anadolu Kardiyol Derg	Cardiology	last	1675	1675	15.339	11.716	19.183	-0.521	-0.894	-0.024	NA	NA	NA	-0.097	2.007	Male-biased and becoming more so
Ann Noninvasive Electrocardiol	Cardiology	last	746	746	12.603	8.514	17.089	0.272	-0.228	0.982	NA	NA	NA	0.058	9.528	Male-biased but improving
Arch Cardiol Mex	Cardiology	last	690	690	16.959	11.829	22.658	-0.292	-0.834	0.426	NA	NA	NA	-0.05	2.535	Male-biased and becoming more so
Arch Cardiovasc Dis	Cardiology	last	621	621	16.873	11.324	23.143	0.958	-0.273	2.423	NA	NA	NA	0.168	15.853	Male-biased but improving
Arq Bras Cardiol	Cardiology	last	2542	2542	27.722	24.212	31.231	0.684	0.247	1.049	36.365	19.365	115.39	0.109	4.012	Male-biased but improving
Asian Cardiovasc Thorac Ann	Cardiology	last	1707	1707	14.726	12.096	17.68	0.876	0.394	1.401	37.365	23.365	78.365	0.166	19.151	Male-biased but improving
BMC Cardiovasc Disord	Cardiology	last	870	870	24.315	19.975	28.594	0.942	0.068	1.703	38	NA	NA	0.148	7.298	Male-biased but improving
Basic Res Cardiol	Cardiology	last	741	741	19.07	13.51	25.353	0.886	0.092	1.782	47	NA	NA	0.146	11.06	Male-biased but improving
Am J Cardiol	Cardiology	single	767	767	4.231	1.668	8.529	-0.207	-0.315	0.212	NA	NA	NA	-0.115	8.323	Male-biased and becoming more so
Acta Cardiol	Cardiology	overall	6660	1560	23.758	21.758	25.767	-0.215	-0.449	0.022	NA	NA	NA	-0.035	1.655	Male-biased and becoming more so
Acute Card Care	Cardiology	overall	1385	302	29.799	24.173	35.206	1.786	1.008	2.328	12.365	6.365	28.365	0.298	16.101	Male-biased but improving
Am Heart Hosp	Cardiology	overall	764	392	20.816	12.677	31.048	0.996	0.028	2.039	35	NA	NA	0.167	11.006	Male-biased but improving
Am Heart J	Cardiology	overall	33748	5148	26.268	25.369	27.19	0.42	0.316	0.533	62.365	47.365	85.39	0.067	3.162	Male-biased but improving
Am J Cardiol	Cardiology	overall	66233	11123	23.568	22.966	24.133	0.287	0.214	0.36	100.365	79.365	137.39	0.046	3.3	Male-biased but improving
Am J Cardiovasc Drugs	Cardiology	overall	1798	608	28.28	24.392	32.222	0.261	-0.247	0.759	NA	NA	NA	0.043	2.194	Male-biased but improving
Am J Geriatr Cardiol	Cardiology	overall	960	399	29.311	13.45	42.778	0.71	-0.586	1.25	NA	NA	NA	0.118	3.682	Male-biased but improving
Anadolu Kardiyol Derg	Cardiology	overall	8506	2319	21.856	20.057	23.857	0.3	0.034	0.564	93	NA	NA	0.048	3.838	Male-biased but improving
Ann Noninvasive Electrocardiol	Cardiology	overall	4491	960	21.783	19.592	24.185	0.554	0.246	0.844	55.365	34.365	128.365	0.089	5.486	Male-biased but improving
Ann Pediatr Cardiol	Cardiology	overall	1109	418	24.257	19.77	28.828	0.946	-0.254	2.063	NA	NA	NA	0.145	7.134	Male-biased but improving
Arch Cardiol Mex	Cardiology	overall	4280	1029	24.765	22.344	27.293	0.348	0.033	0.657	70	NA	NA	0.057	3.257	Male-biased but improving
Arch Cardiovasc Dis	Cardiology	overall	4295	862	26.066	23.529	28.754	0.43	-0.081	0.944	NA	NA	NA	0.07	3.253	Male-biased but improving
Arq Bras Cardiol	Cardiology	overall	15545	2977	35.45	34.025	36.852	0.604	0.469	0.736	22.365	16.365	33.365	0.118	2.179	Male-biased but improving
Asian Cardiovasc Thorac Ann	Cardiology	overall	7941	2339	15.298	13.974	16.68	0.459	0.264	0.677	70.365	48.34	120.365	0.087	9.288	Male-biased but improving
BMC Cardiovasc Disord	Cardiology	overall	6130	1181	34.824	33.091	36.573	0.573	0.292	0.81	25.365	15.365	56.365	0.109	2.153	Male-biased but improving
Basic Res Cardiol	Cardiology	overall	5482	946	34.399	32.308	36.448	0.805	0.569	1.018	19.365	12.365	32.365	0.149	3.145	Male-biased but improving
Acta Cytol	Cell Biology	first	1385	1385	49.944	46.8	50.017	0.009	-0.037	0.15	0	NA	NA	0.392	0.239	Essentially at parity
Acta Histochem	Cell Biology	first	860	860	52.693	49.998	64.408	0	-0.221	4.548	NA	NA	NA	-0.144	-0.067	Essentially at parity
Aging Cell	Cell Biology	first	901	901	48.685	43.587	50	0.118	-0.437	0.33	NA	NA	NA	0.258	0.552	Essentially at parity
Apoptosis	Cell Biology	first	804	804	50	49.898	62.969	0	-0.106	4.091	NA	NA	NA	20.269	41878735433071.8	Essentially at parity
Autophagy	Cell Biology	first	1468	1468	49.323	46.829	49.951	0.167	0.006	0.348	10	NA	NA	0.537	2.443	Essentially at parity
Biochem Cell Biol	Cell Biology	first	650	650	50	49.954	50	0	0	0.029	5	NA	NA	1.854	10.09	Essentially at parity
Bioessays	Cell Biology	first	1259	1259	36.321	31.421	41.005	-0.011	-0.592	0.455	NA	NA	NA	-0.001	0.752	Male-biased and becoming more so
Acta Cytol	Cell Biology	last	1414	1414	35.445	28.847	41.883	0.051	-0.759	0.596	NA	NA	NA	0.016	0.927	Male-biased but improving
Acta Histochem	Cell Biology	last	857	857	45.806	41.917	48.542	0.583	0.337	0.797	0	0	7.39	0.315	2.584	Essentially at parity
Aging Cell	Cell Biology	last	969	969	32.267	26.67	37.302	0.729	-0.073	1.262	36	NA	NA	0.125	3.147	Male-biased but improving
Apoptosis	Cell Biology	last	826	826	34.951	28.723	41.381	1.083	0.31	1.605	26	NA	NA	0.214	5.006	Male-biased but improving
Autophagy	Cell Biology	last	1572	1572	30.888	26.6	35.122	0.881	0.157	1.48	35	NA	NA	0.151	4.339	Male-biased but improving
Biochem Cell Biol	Cell Biology	last	678	678	34.228	26.7	41.305	0.58	-0.33	1.057	NA	NA	NA	0.106	2.213	Male-biased but improving
Bioessays	Cell Biology	last	1266	1266	24.74	20.247	28.854	0.062	-0.491	0.573	NA	NA	NA	0.009	2.221	Male-biased but improving
Acta Cytol	Cell Biology	overall	6534	1978	46.332	43.863	48.434	0.267	0.122	0.329	12	NA	NA	0.162	0.612	Essentially at parity
Acta Histochem	Cell Biology	overall	4657	1214	49.995	49.641	50	0.003	0	0.076	4	NA	NA	1.074	1.749	Essentially at parity
Aging Cell	Cell Biology	overall	6707	1226	42.679	40.693	44.429	0.425	0.174	0.584	22	NA	NA	0.14	1.083	Male-biased but improving
Anal Quant Cytol Histol	Cell Biology	overall	2276	524	39.397	33.899	43.759	0.314	-0.268	0.573	NA	NA	NA	0.077	1.008	Male-biased but improving
Annu Rev Cell Dev Biol	Cell Biology	overall	715	367	35.835	29.253	41.056	0.525	-0.181	0.955	NA	NA	NA	0.101	1.852	Male-biased but improving
Apoptosis	Cell Biology	overall	4668	1400	45.107	42.694	47.129	0.44	0.209	0.556	16	NA	NA	0.202	1.172	Essentially at parity
Arch Histol Cytol	Cell Biology	overall	993	289	21.487	12.942	31.225	-0.002	-0.727	0.887	NA	NA	NA	0.002	2.677	Male-biased and becoming more so
Autophagy	Cell Biology	overall	11043	2248	40.677	39.152	42.106	0.444	0.18	0.667	29	NA	NA	0.118	1.225	Male-biased but improving
BMC Cell Biol	Cell Biology	overall	3118	764	46.192	43.301	48.22	0.334	0.119	0.443	13	NA	NA	0.201	0.87	Essentially at parity
Biochem Cell Biol	Cell Biology	overall	2829	972	47.371	45.022	49.086	0.363	0.212	0.473	0	0	0.365	0.302	1.375	Essentially at parity
Bioessays	Cell Biology	overall	4327	2138	30.571	28.016	33.075	0.224	-0.087	0.512	NA	NA	NA	0.038	1.742	Male-biased but improving
Biol Cell	Cell Biology	overall	2769	737	46.878	43.735	49.143	0.169	-0.108	0.271	8	NA	NA	0.124	0.376	Essentially at parity
Acc Chem Res	Chemistry	first	1543	1543	31.989	28.358	35.57	1.072	0.602	1.465	18.365	10.34	38.365	0.186	5.285	Male-biased but improving
Angew Chem Int Ed Engl	Chemistry	first	17732	17732	28.42	27.229	29.66	0.707	0.563	0.874	34.365	25.365	44.365	0.116	3.991	Male-biased but improving
Ann Chim	Chemistry	first	467	467	37.53	4.85	49.618	0.056	-1.931	0.509	NA	NA	NA	0.001	0.686	Male-biased but improving
Beilstein J Org Chem	Chemistry	first	1413	1413	35.822	31.797	39.367	1.457	0.743	1.983	9.365	4.365	24.365	0.286	8.608	Male-biased but improving
Bioresour Technol	Chemistry	first	6490	6490	39.746	37.715	41.691	0.014	-0.364	0.327	NA	NA	NA	0.001	0.523	Male-biased but improving
Acc Chem Res	Chemistry	last	1592	1592	20.361	17.434	23.56	0.807	0.342	1.352	39.365	22.365	93.39	0.136	8.974	Male-biased but improving
Angew Chem Int Ed Engl	Chemistry	last	18977	18977	12.971	12.066	13.879	0.383	0.242	0.524	97	NA	NA	0.079	11.048	Male-biased but improving
Ann Chim	Chemistry	last	452	452	41.025	15.083	49.369	0.366	-1.327	0.681	NA	NA	NA	0.129	1.409	Male-biased but improving
Beilstein J Org Chem	Chemistry	last	1418	1418	14.326	11.249	17.588	-0.684	-1.272	0.104	NA	NA	NA	-0.135	1.63	Male-biased and becoming more so
Bioresour Technol	Chemistry	last	6683	6683	25.787	23.998	27.699	0.033	-0.309	0.345	NA	NA	NA	0.005	1.952	Male-biased but improving
Angew Chem Int Ed Engl	Chemistry	single	1032	1032	10.121	6.579	14.823	0.2	-0.224	0.862	NA	NA	NA	0.047	11.651	Male-biased but improving
ACS Comb Sci	Chemistry	overall	1766	508	29.724	25.533	33.512	0.692	-0.558	1.789	NA	NA	NA	0.116	3.584	Male-biased but improving
Acc Chem Res	Chemistry	overall	5528	2549	26.725	24.831	28.636	0.741	0.463	1.004	35.365	24.365	59.365	0.118	4.658	Male-biased but improving
Adv Clin Chem	Chemistry	overall	608	261	36.562	30.187	42.694	0.256	-0.897	0.861	NA	NA	NA	0.042	1.055	Male-biased but improving
Adv Colloid Interface Sci	Chemistry	overall	1754	755	27.902	24.593	31.173	0.686	0.201	1.14	45	NA	NA	0.112	3.989	Male-biased but improving
Adv Protein Chem Struct Biol	Chemistry	overall	502	200	38.207	32.009	43.55	1.708	0.336	2.502	21	NA	NA	0.384	14.863	Male-biased but improving
Angew Chem Int Ed Engl	Chemistry	overall	93230	26860	24.97	24.501	25.461	0.601	0.533	0.669	46.365	41.365	53.365	0.096	4.453	Male-biased but improving
Ann Chim	Chemistry	overall	1920	574	37.058	18.769	46.947	-0.041	-1.629	0.429	NA	NA	NA	-0.01	0.64	Male-biased and becoming more so
Beilstein J Org Chem	Chemistry	overall	6143	1873	30.105	28.385	31.96	0.87	0.437	1.294	25.365	15.34	52.39	0.147	4.487	Male-biased but improving
Bioresour Technol	Chemistry	overall	30494	12609	35.317	34.378	36.256	0.228	0.072	0.387	67	NA	NA	0.044	1.199	Male-biased but improving
Acta Crystallogr D Biol Crystallogr	Chemistry Techniques, Analytical	first	2400	2400	34.641	30.403	38.199	0.055	-0.403	0.377	NA	NA	NA	0.009	0.95	Male-biased but improving
Acta Crystallogr Sect F Struct Biol Cryst Commun	Chemistry Techniques, Analytical	first	2053	2053	44.809	38.881	48.247	0.297	-0.474	0.484	NA	NA	NA	0.133	0.707	Male-biased but improving
Anal Bioanal Chem	Chemistry Techniques, Analytical	first	6816	6816	48.85	48.014	49.402	0.228	0.149	0.309	0	0	0	0.401	1.361	Essentially at parity
Anal Chem	Chemistry Techniques, Analytical	first	12186	12186	38.752	37.33	40.121	0.577	0.441	0.683	15.365	10.365	24.365	0.132	1.746	Male-biased but improving
Anal Chim Acta	Chemistry Techniques, Analytical	first	4073	4073	46.418	43.752	48.581	0.219	-0.208	0.358	11	NA	NA	0.129	0.459	Essentially at parity
Anal Sci	Chemistry Techniques, Analytical	first	2102	2102	33.48	29.476	37.39	0.793	0.429	1.08	21.365	10.365	50.44	0.143	3.277	Male-biased but improving
Analyst	Chemistry Techniques, Analytical	first	3854	3854	45.481	43.633	47.144	0.476	0.356	0.571	0	0	4.365	0.235	1.406	Essentially at parity
Bioanalysis	Chemistry Techniques, Analytical	first	1137	1137	43.839	39.17	47.141	1.484	0.993	1.873	17	NA	NA	0.584	35.876	Male-biased but improving
Acta Crystallogr D Biol Crystallogr	Chemistry Techniques, Analytical	last	2522	2522	21.036	17.752	24.387	0.402	0.034	0.745	78	NA	NA	0.064	4.73	Male-biased but improving
Acta Crystallogr Sect F Struct Biol Cryst Commun	Chemistry Techniques, Analytical	last	2062	2062	22.99	17.823	28.41	0.8	0.103	1.545	49	NA	NA	0.128	6.849	Male-biased but improving
Anal Bioanal Chem	Chemistry Techniques, Analytical	last	6876	6876	28.301	26.566	30.386	0.68	0.435	0.91	35.365	23.365	60.39	0.111	3.841	Male-biased but improving
Anal Chem	Chemistry Techniques, Analytical	last	13301	13301	20.535	19.204	21.805	0.705	0.528	0.884	60	NA	NA	0.116	7.53	Male-biased but improving
Anal Chim Acta	Chemistry Techniques, Analytical	last	4003	4003	25.957	23.196	28.438	0.043	-0.422	0.475	NA	NA	NA	0.008	1.978	Male-biased but improving
Anal Sci	Chemistry Techniques, Analytical	last	2067	2067	16.844	13.65	20.375	-0.128	-0.44	0.257	NA	NA	NA	-0.022	3.261	Male-biased and becoming more so
Analyst	Chemistry Techniques, Analytical	last	3862	3862	27.925	25.653	30.262	1.294	0.982	1.612	19.365	14.34	27.365	0.21	9.034	Male-biased but improving
Bioanalysis	Chemistry Techniques, Analytical	last	1182	1182	24.149	19.496	28.645	0.419	-0.825	1.748	NA	NA	NA	0.077	4.013	Male-biased but improving
Acta Crystallogr A Found Crystallogr	Chemistry Techniques, Analytical	overall	1221	521	23.269	17.336	29.625	0.915	0.278	1.598	39	NA	NA	0.148	7.862	Male-biased but improving
Acta Crystallogr D Biol Crystallogr	Chemistry Techniques, Analytical	overall	13900	3302	29.398	27.986	30.874	0.149	-0.01	0.303	NA	NA	NA	0.024	1.712	Male-biased but improving
Acta Crystallogr Sect F Struct Biol Cryst Commun	Chemistry Techniques, Analytical	overall	12528	2883	35.446	33.23	37.607	0.517	0.229	0.732	26.365	14.365	75.365	0.1	1.888	Male-biased but improving
Anal Bioanal Chem	Chemistry Techniques, Analytical	overall	32810	9710	40.034	39.198	40.896	0.538	0.454	0.613	12.365	9.365	17.365	0.135	1.531	Male-biased but improving
Anal Chem	Chemistry Techniques, Analytical	overall	62551	18699	31.486	30.848	32.137	0.619	0.542	0.693	32.365	27.365	37.365	0.106	2.832	Male-biased but improving
Anal Chim Acta	Chemistry Techniques, Analytical	overall	18383	6478	38.463	36.928	39.831	0.19	-0.053	0.377	NA	NA	NA	0.044	0.862	Male-biased but improving
Anal Sci	Chemistry Techniques, Analytical	overall	9051	3559	27.904	25.966	29.763	0.22	0.002	0.43	NA	NA	NA	0.036	2.132	Male-biased but improving
Analyst	Chemistry Techniques, Analytical	overall	18608	6593	37.274	36.216	38.327	0.763	0.642	0.871	14.365	11.365	19.365	0.16	2.601	Male-biased but improving
Bioanalysis	Chemistry Techniques, Analytical	overall	6502	1846	39.278	37.089	41.405	1.656	1.295	1.94	5.365	3.365	8.365	0.393	14.377	Male-biased but improving
Am J Infect Control	Communicable Diseases	first	2288	2288	56.418	49.999	62.339	0.194	0	2.248	NA	NA	NA	-0.17	-0.072	Female-biased and becoming more so
BMC Infect Dis	Communicable Diseases	first	3296	3296	49.332	47.87	49.974	0.172	0.013	0.307	9	NA	NA	0.528	2.211	Essentially at parity
Braz J Infect Dis	Communicable Diseases	first	1276	1276	50	49.936	62.182	0	-0.144	5.408	NA	NA	NA	-0.273	-0.016	Essentially at parity
Am J Infect Control	Communicable Diseases	last	2300	2300	43.233	40.132	46.129	0.201	-0.315	0.45	NA	NA	NA	0.072	0.557	Male-biased but improving
BMC Infect Dis	Communicable Diseases	last	3343	3343	33.798	31.218	36.122	0.767	0.362	1.108	32	NA	NA	0.14	3.054	Male-biased but improving
Braz J Infect Dis	Communicable Diseases	last	1248	1248	45.865	41.695	48.621	0.531	0.3	0.708	0	0	10.365	0.297	2.174	Essentially at parity
Am J Infect Control	Communicable Diseases	overall	13120	2967	50	49.999	57.095	0.001	0	2.193	NA	NA	NA	-0.339	-0.011	Essentially at parity
BMC Infect Dis	Communicable Diseases	overall	24684	4374	44.814	43.924	45.647	0.473	0.385	0.544	1.365	0	3.365	0.206	1.277	Male-biased but improving
Braz J Infect Dis	Communicable Diseases	overall	6583	1533	50	49.834	52.736	0	0	0.563	3	NA	NA	1.844	2.008	Essentially at parity
BMC Syst Biol	Computational Biology	first	1039	1039	39.673	34.898	43.809	1.707	1.227	2.076	4.365	1.365	11.365	0.432	18.529	Male-biased but improving
BMC Syst Biol	Computational Biology	last	1074	1074	22.557	17.527	28.065	1.504	0.437	2.631	33	NA	NA	0.245	18.587	Male-biased but improving
BMC Syst Biol	Computational Biology	overall	5325	1545	31.868	29.36	34.253	1.133	0.698	1.472	32	NA	NA	0.194	5.781	Male-biased but improving
Am J Crit Care	Critical Care	first	847	847	67.626	63.251	72.632	-0.802	-0.937	-0.512	32.365	16.365	75.39	0.067	-0.912	Female-biased but improving
Am J Crit Care	Critical Care	last	849	849	51.843	50	67.814	0	-0.255	5.087	NA	NA	NA	-0.132	-0.086	Essentially at parity
AACN Adv Crit Care	Critical Care	overall	863	490	80.266	75.957	84.709	-0.399	-0.905	0.335	NA	NA	NA	0.017	-0.869	Female-biased but improving
Am J Crit Care	Critical Care	overall	3961	1254	61.259	59.108	63.48	-0.55	-0.641	-0.405	18.365	9.365	35.365	0.08	-0.716	Female-biased but improving
Aust Crit Care	Critical Care	overall	990	348	58.483	54.912	63.264	-0.477	-0.648	0.091	23	NA	NA	0.097	-0.649	Female-biased but improving
Acta Odontol Scand	Dentistry	first	977	977	51.143	50	54.764	-0.166	-0.333	0	8	NA	NA	0.308	-0.612	Essentially at parity
Am J Dent	Dentistry	first	912	912	49.935	49.041	50	0.035	0	0.303	9	NA	NA	1.06	18.899	Essentially at parity
Arch Oral Biol	Dentistry	first	1355	1355	49.669	47.996	50	0.091	0	0.262	7	NA	NA	0.573	1.507	Essentially at parity
Braz Dent	Dentistry	first	1023	1023	50	49.91	58.792	0	0	1.219	NA	NA	NA	3.856	86.049	Essentially at parity
Braz Oral Res	Dentistry	first	889	889	60.87	55.029	67.232	0.071	-0.473	1.749	NA	NA	NA	-0.007	-0.332	Female-biased and becoming more so
Acta Odontol Scand	Dentistry	last	1010	1010	37.534	33.074	41.836	0.819	0.349	1.133	29	NA	NA	0.173	2.805	Male-biased but improving
Am J Dent	Dentistry	last	959	959	33.946	28.401	39.185	1.727	1.277	2.047	26	NA	NA	0.321	13.603	Male-biased but improving
Arch Oral Biol	Dentistry	last	1384	1384	38.569	34.746	42.036	0.994	0.642	1.243	9.365	3.365	22.365	0.224	3.882	Male-biased but improving
Braz Dent	Dentistry	last	1012	1012	37.107	32.416	41.916	0.209	-0.522	0.659	NA	NA	NA	0.048	1.013	Male-biased but improving
Braz Oral Res	Dentistry	last	900	900	48.29	45.468	49.641	0.327	0.115	0.535	11	NA	NA	0.417	2.301	Essentially at parity
Acta Odontol Latinoam	Dentistry	overall	1410	318	52.258	50.161	96.638	-0.2	-0.474	50.933	NA	NA	NA	0.379	-1.547	Essentially at parity
Acta Odontol Scand	Dentistry	overall	4587	1207	44.27	42.099	46.465	0.152	-0.189	0.322	NA	NA	NA	0.059	0.419	Male-biased but improving
Am J Dent	Dentistry	overall	4312	1154	45.634	43.706	47.239	0.807	0.639	0.93	0	0	2.365	0.406	5.602	Essentially at parity
Anesth Prog	Dentistry	overall	820	304	25.366	20.202	30.199	0.328	-0.325	1.003	NA	NA	NA	0.055	3.055	Male-biased but improving
Arch Oral Biol	Dentistry	overall	7246	1985	46.099	44.849	47.202	0.557	0.487	0.629	0	0	0.365	0.312	2.262	Essentially at parity
Aust Endod	Dentistry	overall	905	330	35.203	29.328	40.709	0.868	0.089	1.304	26	NA	NA	0.165	3.291	Male-biased but improving
BMC Oral Health	Dentistry	overall	3095	757	45.641	38.405	48.418	0.077	-7.05	0.415	NA	NA	NA	0.038	0.248	Essentially at parity
Br Dent	Dentistry	overall	788	717	35.042	30.432	39.586	1.161	0.618	1.593	26	NA	NA	0.224	5.456	Male-biased but improving
Braz Dent	Dentistry	overall	5291	1118	48.112	46.787	49.192	0.286	0.182	0.365	0	0	0	0.321	1.135	Essentially at parity
Braz Oral Res	Dentistry	overall	4166	1003	49.995	49.882	55.069	0.005	0	1.001	5	NA	NA	0.983	1.227	Essentially at parity
Acta Derm Venereol	Dermatology	first	2219	2219	50	50	63.943	0	0	3.628	4	NA	NA	2.551	8.811	Essentially at parity
Am J Dermatopathol	Dermatology	first	1727	1727	49.541	48.882	49.851	0.124	0.051	0.24	0	0	0	0.545	1.79	Essentially at parity
An Bras Dermatol	Dermatology	first	1307	1307	61.409	57.163	66.871	-0.215	-0.839	1.468	NA	NA	NA	0.029	-0.471	Female-biased but improving
Ann Dermatol	Dermatology	first	632	632	42.108	31.422	50.051	-1.874	-11.82	0.252	NA	NA	NA	-0.791	0.001	Male-biased and becoming more so
Arch Dermatol	Dermatology	first	2803	2803	49.975	49.83	49.999	0.01	0.001	0.046	4	NA	NA	0.803	0.859	Essentially at parity
Australas J Dermatol	Dermatology	first	939	939	50	49.942	50	0	0	0.027	4	NA	NA	2.739	30.121	Essentially at parity
Acta Derm Venereol	Dermatology	last	2171	2171	36.271	33.033	39.411	1.108	0.838	1.341	11.365	6.365	20.365	0.226	4.906	Male-biased but improving
Am J Dermatopathol	Dermatology	last	1751	1751	36.506	32.967	39.932	1.279	0.979	1.543	9.365	5.365	18.365	0.262	6.535	Male-biased but improving
An Bras Dermatol	Dermatology	last	1267	1267	50.01	33.022	50.788	-0.063	-12.703	0.001	0	NA	NA	1.308	-50.374	Essentially at parity
Ann Dermatol	Dermatology	last	624	624	36.374	29.735	42.145	-0.078	-2.372	1.224	NA	NA	NA	-0.02	0.643	Male-biased and becoming more so
Arch Dermatol	Dermatology	last	2849	2849	37.628	33.503	40.938	0.715	0.38	0.898	27	NA	NA	0.155	2.374	Male-biased but improving
Australas J Dermatol	Dermatology	last	963	963	38.916	34.012	43.364	0.724	0.249	1.001	25	NA	NA	0.172	2.341	Male-biased but improving
Acta Derm Venereol	Dermatology	overall	11580	2804	45.728	44.529	46.857	0.382	0.31	0.436	0	0	2.365	0.196	0.959	Essentially at parity
Acta Dermatovenerol Alp Pannonica Adriat	Dermatology	overall	905	251	49.743	48.371	50	0.093	0	0.31	9	NA	NA	0.741	5.212	Essentially at parity
Acta Dermatovenerol Croat	Dermatology	overall	2294	648	55.122	53.298	57.455	-0.461	-0.545	-0.36	0.365	0	8.365	0.166	-0.739	Female-biased but improving
Am J Clin Dermatol	Dermatology	overall	2208	780	48.039	45.403	49.636	0.279	0.101	0.396	11	NA	NA	0.32	1.126	Essentially at parity
Am J Dermatopathol	Dermatology	overall	7966	2259	44.547	43.195	45.802	0.674	0.603	0.745	1.365	0	3.365	0.281	2.522	Male-biased but improving
An Bras Dermatol	Dermatology	overall	6000	1473	57.507	55.326	59.945	-0.197	-0.535	0.446	NA	NA	NA	0.047	-0.383	Female-biased but improving
Ann Dermatol	Dermatology	overall	3336	1229	42.9	39.91	45.566	0.258	-0.614	0.737	NA	NA	NA	0.077	0.632	Male-biased but improving
Arch Dermatol	Dermatology	overall	13587	3643	46.82	45.522	47.834	0.374	0.331	0.412	0	0	0	0.253	1.123	Essentially at parity
Australas J Dermatol	Dermatology	overall	3528	1163	47.989	46.419	49.278	0.367	0.2	0.482	0	0	0	0.382	2.01	Essentially at parity
BMC Dermatol	Dermatology	overall	891	189	44.138	39.374	47.999	0.675	0.386	0.901	18	NA	NA	0.282	2.704	Male-biased but improving
Abdom Imaging	Diagnostic Imaging	first	934	934	33.909	28.355	39.061	0.117	-1.078	1.015	NA	NA	NA	0.026	1.183	Male-biased but improving
Abdom Imaging	Diagnostic Imaging	last	930	930	23.337	18.81	28.674	0.946	0.02	1.908	45	NA	NA	0.149	7.948	Male-biased but improving
Abdom Imaging	Diagnostic Imaging	overall	5371	1321	29.379	27.131	31.604	0.17	-0.275	0.587	NA	NA	NA	0.028	1.771	Male-biased but improving
BMC Dev Biol	Embryology	first	661	661	50	38.844	50.336	0	-1.501	0.217	0	NA	NA	1.594	-2.07	Essentially at parity
BMC Dev Biol	Embryology	last	694	694	31.774	23.861	39.022	0.278	-0.757	1.01	NA	NA	NA	0.053	1.734	Male-biased but improving
BMC Dev Biol	Embryology	overall	3647	853	41.006	37.055	44.411	-0.014	-0.64	0.375	NA	NA	NA	0.001	0.435	Male-biased and becoming more so
Anasthesiol Intensivmed Notfallmed Schmerzther	Emergency Medicine	first	643	643	20.647	15.172	26.698	0.082	-0.858	1.164	NA	NA	NA	0.014	3.155	Male-biased but improving
Anasthesiol Intensivmed Notfallmed Schmerzther	Emergency Medicine	last	583	583	10.539	6.249	15.613	-0.848	-1.284	-0.13	NA	NA	NA	-0.212	1.288	Male-biased and becoming more so
Anasthesiol Intensivmed Notfallmed Schmerzther	Emergency Medicine	overall	2354	942	16.348	13.572	19.19	-0.466	-0.882	0.023	NA	NA	NA	-0.087	1.998	Male-biased and becoming more so
Acta Diabetol	Endocrinology	first	549	549	48.713	45.274	49.938	0.39	0.04	0.844	13	NA	NA	0.679	15.409	Essentially at parity
Acta Diabetol	Endocrinology	last	531	531	27.267	21.34	33.884	0.94	-0.739	2.413	NA	NA	NA	0.155	6.017	Male-biased but improving
Acta Diabetol	Endocrinology	overall	3721	713	46.444	44.44	47.947	0.631	0.397	0.817	15	NA	NA	0.398	4.198	Essentially at parity
Ann Endocrinol (Paris)	Endocrinology	overall	988	396	46.008	38.649	48.777	0.341	-6.062	0.736	NA	NA	NA	0.22	1.041	Essentially at parity
BMC Endocr Disord	Endocrinology	overall	2240	420	41.515	38.176	44.229	0.284	-0.465	0.726	NA	NA	NA	0.085	0.822	Male-biased but improving
Best Pract Res Clin Endocrinol Metab	Endocrinology	overall	1701	808	34.815	29.94	39.796	-0.249	-1.138	0.382	NA	NA	NA	-0.045	0.584	Male-biased and becoming more so
Ambio	Environmental Health	first	1021	1021	37.786	33.344	42.056	0.612	0.116	0.914	30	NA	NA	0.139	1.991	Male-biased but improving
Ambio	Environmental Health	last	1028	1028	32.365	27.311	36.969	0.704	0.147	1.127	37	NA	NA	0.123	3.033	Male-biased but improving
Ambio	Environmental Health	overall	5210	1425	34.899	32.801	36.889	0.593	0.356	0.79	24.365	15.365	48.365	0.112	2.196	Male-biased but improving
Arch Environ Occup Health	Environmental Health	overall	1402	385	41.647	37.015	45.583	0.359	-0.399	0.703	NA	NA	NA	0.106	0.968	Male-biased but improving
BMC Ecol	Environmental Health	overall	1339	345	35.825	31.659	39.76	0.508	-0.178	0.991	NA	NA	NA	0.102	1.829	Male-biased but improving
Am J Epidemiol	Epidemiology	first	3471	3471	55.361	50	58.494	0.018	-0.161	0.442	NA	NA	NA	-0.014	-0.178	Female-biased and becoming more so
Ann Epidemiol	Epidemiology	first	1310	1310	50	50	70.033	0	0	3.799	NA	NA	NA	9.349	26186.428	Essentially at parity
Am J Epidemiol	Epidemiology	last	3553	3553	41.705	38.938	44.385	0.577	0.376	0.69	7.365	1.365	20.365	0.167	1.579	Male-biased but improving
Ann Epidemiol	Epidemiology	last	1374	1374	41.051	36.762	44.78	0.413	-0.005	0.646	22	NA	NA	0.111	1.102	Male-biased but improving
Am J Epidemiol	Epidemiology	overall	22683	4602	48.754	47.901	49.361	0.18	0.131	0.217	0	0	0	0.3	0.626	Essentially at parity
Ann Epidemiol	Epidemiology	overall	7373	1771	49.458	48.658	49.895	0.106	0.034	0.17	0	0	0	0.407	0.644	Essentially at parity
Bacteriol Virusol Parazitol Epidemiol	Epidemiology	overall	555	153	79.975	74.082	86.55	-0.965	-1.204	-0.537	75	NA	NA	0.042	-1.054	Female-biased but improving
Am J Bioeth	Ethics	first	1097	1097	44.543	39.945	48.179	0.214	-0.63	0.483	NA	NA	NA	0.087	0.515	Male-biased but improving
Am J Bioeth	Ethics	last	1085	1085	36.322	30.531	41.661	-0.051	-1.121	0.577	NA	NA	NA	-0.011	0.691	Male-biased and becoming more so
Am J Bioeth	Ethics	single	1981	1981	34.3	29.97	38.465	-0.126	-0.673	0.346	NA	NA	NA	-0.023	0.751	Male-biased and becoming more so
Am J Bioeth	Ethics	overall	4977	3234	42.036	39.903	44.16	0.288	0.016	0.462	27	NA	NA	0.083	0.766	Male-biased but improving
Bioethics	Ethics	overall	1214	808	36.019	29.31	42.144	-0.363	-1.871	0.479	NA	NA	NA	-0.067	0.438	Male-biased and becoming more so
Am J Gastroenterol	Gastroenterology	first	4574	4574	31.527	28.721	34.256	0.647	0.37	0.883	30.365	18.34	62.39	0.111	2.944	Male-biased but improving
Ann Hepatol	Gastroenterology	first	938	938	39.926	35.415	43.876	1.031	0.582	1.358	23	NA	NA	0.263	4.509	Male-biased but improving
Arq Gastroenterol	Gastroenterology	first	730	730	47.324	36.993	49.966	0.259	-0.983	0.545	10	NA	NA	0.309	1.407	Essentially at parity
BMC Gastroenterol	Gastroenterology	first	1074	1074	38.866	34.231	42.989	0.797	0.231	1.163	24	NA	NA	0.186	2.688	Male-biased but improving
Am J Gastroenterol	Gastroenterology	last	4644	4644	18.459	16.229	20.794	0.417	0.144	0.715	75	NA	NA	0.072	6.234	Male-biased but improving
Ann Hepatol	Gastroenterology	last	923	923	21.122	16.402	25.601	0.058	-0.678	0.783	NA	NA	NA	0.005	2.856	Male-biased but improving
Arq Gastroenterol	Gastroenterology	last	732	732	31.296	24.893	37.719	0.5	-0.264	1.072	NA	NA	NA	0.082	2.374	Male-biased but improving
BMC Gastroenterol	Gastroenterology	last	1089	1089	22.035	17.825	26.722	0.514	-0.198	1.313	NA	NA	NA	0.084	5.099	Male-biased but improving
Am J Gastroenterol	Gastroenterology	single	785	785	15.883	9.265	22.864	1.282	0.348	2.33	36	NA	NA	0.234	30.243	Male-biased but improving
Acta Gastroenterol Belg	Gastroenterology	overall	1261	340	25.552	21.189	30.145	0.165	-0.465	0.762	NA	NA	NA	0.028	2.381	Male-biased but improving
Acta Gastroenterol Latinoam	Gastroenterology	overall	2840	624	27.68	24.341	31.02	-0.772	-1.296	-0.219	NA	NA	NA	-0.126	0.567	Male-biased and becoming more so
Am J Gastroenterol	Gastroenterology	overall	28724	6360	31.918	30.905	32.944	0.558	0.457	0.657	34.365	27.365	44.365	0.097	2.544	Male-biased but improving
Ann Hepatol	Gastroenterology	overall	5547	1151	35.964	33.95	37.887	0.739	0.451	0.957	17.365	11.365	34.365	0.145	2.607	Male-biased but improving
Arab J Gastroenterol	Gastroenterology	overall	1071	248	37.809	31.224	44.51	0.141	-2.451	1.531	NA	NA	NA	0.043	0.903	Male-biased but improving
Arq Gastroenterol	Gastroenterology	overall	3527	854	40.414	37.307	43.115	0.493	0.174	0.681	24	NA	NA	0.128	1.369	Male-biased but improving
BMC Gastroenterol	Gastroenterology	overall	7813	1509	32.271	30.438	33.984	0.359	0.034	0.626	56	NA	NA	0.062	1.847	Male-biased but improving
Best Pract Res Clin Gastroenterol	Gastroenterology	overall	1993	949	31.584	28.122	35.34	0.988	0.599	1.313	20.365	11.365	39.365	0.17	4.789	Male-biased but improving
Acta Cir Bras	General Surgery	first	1278	1278	39.255	33.998	43.692	0.979	0.385	1.275	25	NA	NA	0.23	3.775	Male-biased but improving
Ann Ital Chir	General Surgery	first	1042	1042	19.838	15.421	24.431	0.724	-0.027	1.574	NA	NA	NA	0.122	8.413	Male-biased but improving
Acta Cir Bras	General Surgery	last	1286	1286	28.259	23.721	32.965	-0.43	-1.205	0.282	NA	NA	NA	-0.07	0.846	Male-biased and becoming more so
Ann Ital Chir	General Surgery	last	1047	1047	9.291	6.142	12.761	-0.229	-0.62	0.353	NA	NA	NA	-0.064	5.198	Male-biased and becoming more so
Acta Chir Iugosl	General Surgery	overall	1100	333	19.52	10.024	27.135	-1.204	-2.835	0.481	NA	NA	NA	-0.21	0.538	Male-biased and becoming more so
Acta Cir Bras	General Surgery	overall	7496	1460	38.417	36.453	40.35	0.663	0.405	0.86	13.365	7.365	29.365	0.15	2.1	Male-biased but improving
Ann Ital Chir	General Surgery	overall	6537	1173	26.409	24.366	28.357	0.466	0.114	0.786	58	NA	NA	0.074	3.305	Male-biased but improving
Am J Hum Genet	Genetics	first	2410	2410	49.638	47.922	49.993	0.086	0.004	0.209	6	NA	NA	0.487	0.832	Essentially at parity
BMC Genet	Genetics	first	1146	1146	50	47.45	50.006	0	-0.011	0.106	0	NA	NA	2.868	-50.563	Essentially at parity
BMC Genomics	Genetics	first	6350	6350	41.495	39.473	43.43	0.3	-0.024	0.534	27	NA	NA	0.088	0.848	Male-biased but improving
Am J Hum Genet	Genetics	last	2511	2511	29.877	26.186	33.409	0.074	-0.347	0.448	NA	NA	NA	0.013	1.505	Male-biased but improving
BMC Genet	Genetics	last	1187	1187	34.684	30.133	39.117	0.056	-0.686	0.582	NA	NA	NA	0.013	0.977	Male-biased but improving
BMC Genomics	Genetics	last	6639	6639	28.303	26.51	30.065	0.852	0.557	1.128	44	NA	NA	0.141	4.922	Male-biased but improving
Adv Genet	Genetics	overall	674	309	29.926	22.664	37.746	-0.251	-1.396	0.7	NA	NA	NA	-0.04	0.935	Male-biased and becoming more so
Am J Hum Genet	Genetics	overall	37279	3138	44.992	44.271	45.681	0.298	0.249	0.339	0.365	0	3.365	0.133	0.67	Male-biased but improving
Ann Hum Genet	Genetics	overall	2311	505	45.312	42.619	47.48	0.382	0.063	0.56	15	NA	NA	0.191	1.007	Essentially at parity
Annu Rev Genet	Genetics	overall	689	330	32.855	26.467	39.307	0.345	-0.424	0.907	NA	NA	NA	0.062	1.726	Male-biased but improving
BMC Genet	Genetics	overall	7171	1588	41.179	39.348	42.964	-0.022	-0.337	0.216	NA	NA	NA	-0.006	0.406	Male-biased and becoming more so
BMC Genomics	Genetics	overall	45761	9066	36.252	35.504	36.971	0.334	0.217	0.441	37.365	26.365	62.365	0.067	1.325	Male-biased but improving
Behav Genet	Genetics	overall	3878	842	44.999	42.193	47.569	0.352	0.099	0.464	16	NA	NA	0.16	0.842	Male-biased but improving
Biochem Genet	Genetics	overall	2286	818	43.98	40.419	46.956	0.311	-0.132	0.484	17	NA	NA	0.121	0.739	Male-biased but improving
Age Ageing	Geriatrics	first	1758	1758	49.911	49.534	49.998	0.035	0.001	0.124	7	NA	NA	0.806	2.82	Essentially at parity
Aging (Albany NY)	Geriatrics	first	703	703	49.522	45.551	49.995	0.24	0.005	0.746	12	NA	NA	1.124	207.492	Essentially at parity
Aging Clin Exp Res	Geriatrics	first	1137	1137	44.015	26.914	49.992	0.014	-10.994	0.35	NA	NA	NA	0.018	0.305	Male-biased but improving
Arch Gerontol Geriatr	Geriatrics	first	1273	1273	49.982	49.766	50	0.01	0	0.078	7	NA	NA	1.115	7.154	Essentially at parity
BMC Geriatr	Geriatrics	first	869	869	70.371	65.298	75.954	1.236	-0.054	3.681	NA	NA	NA	-0.091	-0.273	Female-biased and becoming more so
Age Ageing	Geriatrics	last	1759	1759	41.409	37.419	44.82	0.887	0.664	1.038	5.365	0.365	15.365	0.255	3.458	Male-biased but improving
Aging (Albany NY)	Geriatrics	last	728	728	28.033	22.533	34.003	1.138	-0.116	2.495	31	NA	NA	0.184	7.191	Male-biased but improving
Aging Clin Exp Res	Geriatrics	last	1130	1130	28.482	24.043	32.879	0.094	-0.485	0.626	NA	NA	NA	0.016	1.718	Male-biased but improving
Arch Gerontol Geriatr	Geriatrics	last	1263	1263	42.195	37.365	46.215	0.58	0.017	0.838	20	NA	NA	0.184	1.701	Male-biased but improving
BMC Geriatr	Geriatrics	last	880	880	46.698	43.497	48.988	0.708	0.36	1.016	0	0	2.365	0.485	7.783	Essentially at parity
Age (Dordr)	Geriatrics	overall	4414	870	42.116	38.64	45.08	0.132	-1.12	0.693	NA	NA	NA	0.032	0.487	Male-biased but improving
Age Ageing	Geriatrics	overall	8839	2262	47.297	45.979	48.329	0.38	0.307	0.44	0	0	0	0.299	1.386	Essentially at parity
Ageing Res Rev	Geriatrics	overall	1696	595	44.442	41.52	47.019	0.67	0.486	0.842	1.365	0	8.365	0.279	2.579	Male-biased but improving
Aging (Albany NY)	Geriatrics	overall	4160	945	42.591	39.937	44.943	0.966	0.532	1.223	3.365	0.365	12.365	0.306	4.459	Male-biased but improving
Aging Clin Exp Res	Geriatrics	overall	6579	1370	40.193	38.078	42.165	-0.058	-0.385	0.204	NA	NA	NA	-0.018	0.427	Male-biased and becoming more so
Aging Male	Geriatrics	overall	1409	344	34.005	29.47	38.581	0.956	0.191	1.55	27	NA	NA	0.176	4.061	Male-biased but improving
Arch Gerontol Geriatr	Geriatrics	overall	7006	1789	48.789	47.294	49.674	0.254	0.11	0.349	0	0	0	0.436	1.858	Essentially at parity
Australas J Ageing	Geriatrics	overall	1509	461	66.372	60.883	72.438	1.721	-0.004	5.183	NA	NA	NA	-0.165	-0.126	Female-biased and becoming more so
BMC Geriatr	Geriatrics	overall	5182	1033	50	49.972	57.855	0.011	0	4.067	NA	NA	NA	-0.49	-0.003	Essentially at parity
Biogerontology	Geriatrics	overall	2839	734	44.502	40.933	47.371	0.285	-0.103	0.438	17	NA	NA	0.116	0.659	Male-biased but improving
Acta Obstet Gynecol Scand	Gynecology	first	2684	2684	50	50	75.538	0	0	4.496	NA	NA	NA	3.61	22.009	Essentially at parity
Am J Obstet Gynecol	Gynecology	first	6679	6679	49.992	49.966	49.999	0.004	0.001	0.014	0	0	0	1.003	1.51	Essentially at parity
Arch Gynecol Obstet	Gynecology	first	3023	3023	47.758	45.847	49.044	0.499	0.296	0.655	0	0	0	0.468	4.657	Essentially at parity
Acta Obstet Gynecol Scand	Gynecology	last	2664	2664	42.8	39.846	45.22	0.787	0.667	0.897	3.365	0.365	9.365	0.26	2.914	Male-biased but improving
Am J Obstet Gynecol	Gynecology	last	6809	6809	41.028	39.067	42.857	0.796	0.697	0.873	6.365	3.365	11.365	0.217	2.656	Male-biased but improving
Arch Gynecol Obstet	Gynecology	last	2985	2985	34.142	30.993	37.135	0.715	0.285	1.046	34	NA	NA	0.132	2.776	Male-biased but improving
Acta Obstet Gynecol Scand	Gynecology	overall	13263	3434	49.681	49.39	49.858	0.091	0.049	0.143	0	0	0	0.581	1.602	Essentially at parity
Am J Obstet Gynecol	Gynecology	overall	37002	8505	48.92	48.465	49.269	0.214	0.168	0.258	0	0	0	0.404	1.278	Essentially at parity
Arch Gynecol Obstet	Gynecology	overall	15670	4039	43.548	42.385	44.655	0.656	0.568	0.724	3.365	1.365	5.365	0.235	2.087	Male-biased but improving
Best Pract Res Clin Obstet Gynaecol	Gynecology	overall	1848	974	47.33	44.733	49.259	0.391	0.199	0.532	0	0	1.365	0.325	1.689	Essentially at parity
Breast Dis	Gynecology	overall	755	288	45.955	34.37	50.163	-0.057	-3.852	0.128	NA	NA	NA	-0.403	0.013	Essentially at parity
Am J Manag Care	Health Services	first	1512	1512	46.317	43.275	48.525	0.319	0.116	0.458	12	NA	NA	0.201	0.83	Essentially at parity
Am J Manag Care	Health Services	last	1579	1579	34.143	29.726	38.041	0.139	-0.498	0.567	NA	NA	NA	0.024	1.147	Male-biased but improving
Behav Healthc	Health Services	single	740	740	46.096	43.235	47.964	0.91	0.636	1.19	0	0	2.365	0.511	12.109	Essentially at parity
Am J Manag Care	Health Services	overall	8092	2400	43.058	41.341	44.685	0.31	0.136	0.429	23	NA	NA	0.107	0.776	Male-biased but improving
Behav Healthc	Health Services	overall	1197	933	46.833	43.93	48.578	0.58	0.386	0.759	0	0	2.365	0.395	3.701	Essentially at parity
BMC Health Serv Res	Health Services Research	first	3624	3624	50	49.999	69.061	0	0	5.146	NA	NA	NA	1.675	7.584	Essentially at parity
BMC Health Serv Res	Health Services Research	last	3709	3709	42.704	40.715	44.605	0.94	0.762	1.098	3.365	1.365	7.365	0.306	4.34	Male-biased but improving
BMC Health Serv Res	Health Services Research	overall	19939	4425	49.776	49.564	49.909	0.082	0.041	0.133	0	0	0	0.738	4.181	Essentially at parity
Acta Haematol	Hematology	first	829	829	45.179	40.077	48.667	0.316	-0.15	0.508	13	NA	NA	0.159	0.803	Essentially at parity
Am J Hematol	Hematology	first	2793	2793	44.03	41.01	46.793	0.494	0.317	0.597	2.365	0	14.365	0.196	1.364	Male-biased but improving
Ann Hematol	Hematology	first	1903	1903	45.562	42.185	48.193	0.517	0.273	0.676	0	0	11.365	0.27	1.855	Essentially at parity
Blood	Hematology	first	15246	15246	46.017	44.507	47.234	0.303	0.227	0.347	0	0	2.365	0.166	0.693	Essentially at parity
Blood Cells Mol Dis	Hematology	first	1057	1057	49.943	49.692	50	0.024	0	0.091	6	NA	NA	0.844	2.625	Essentially at parity
Blood Coagul Fibrinolysis	Hematology	first	1578	1578	44.345	40.244	47.562	0.44	0.075	0.597	17	NA	NA	0.184	1.181	Male-biased but improving
Blood Purif	Hematology	first	772	772	35.725	30	41.248	1.353	0.823	1.716	26	NA	NA	0.269	7.557	Male-biased but improving
Blood Transfus	Hematology	first	675	675	38.124	31.69	43.927	0.702	-1.09	1.47	NA	NA	NA	0.153	2.224	Male-biased but improving
Br J Haematol	Hematology	first	5558	5558	48.145	46.499	49.145	0.286	0.188	0.363	0	0	0	0.321	1.121	Essentially at parity
Acta Haematol	Hematology	last	831	831	24.552	18.684	30.075	-0.192	-0.894	0.488	NA	NA	NA	-0.035	1.576	Male-biased and becoming more so
Am J Hematol	Hematology	last	2796	2796	28.715	25.804	31.719	0.557	0.224	0.908	52	NA	NA	0.092	3.184	Male-biased but improving
Ann Hematol	Hematology	last	1886	1886	24.127	20.687	27.312	-0.057	-0.629	0.42	NA	NA	NA	-0.012	1.946	Male-biased and becoming more so
Blood	Hematology	last	16135	16135	26.833	25.489	28.266	0.607	0.453	0.762	42.365	32.365	59.365	0.098	3.898	Male-biased but improving
Blood Cells Mol Dis	Hematology	last	1075	1075	39.701	34.126	44.276	0.692	0.214	0.924	26	NA	NA	0.171	2.153	Male-biased but improving
Blood Coagul Fibrinolysis	Hematology	last	1586	1586	32.742	28.801	36.547	1.01	0.515	1.376	33	NA	NA	0.179	4.689	Male-biased but improving
Blood Purif	Hematology	last	771	771	17.17	12.128	22.504	0.794	0.025	1.715	43	NA	NA	0.14	12.319	Male-biased but improving
Blood Transfus	Hematology	last	667	667	20.756	15.292	27.946	-1.298	-2.859	0.453	NA	NA	NA	-0.206	0.493	Male-biased and becoming more so
Br J Haematol	Hematology	last	5614	5614	29.962	27.595	32.16	0.803	0.562	1.022	27.365	19.34	43.365	0.134	4.067	Male-biased but improving
Blood	Hematology	single	1648	1648	25.58	21.834	29.473	0.722	0.024	1.356	46	NA	NA	0.119	5.11	Male-biased but improving
Acta Haematol	Hematology	overall	5304	1192	42.321	39.805	44.29	0.306	0.059	0.47	24	NA	NA	0.095	0.807	Male-biased but improving
Adv Hematol	Hematology	overall	830	220	31.393	22.129	40.737	-3.729	-8.673	-0.446	NA	NA	NA	-0.632	0.006	Male-biased and becoming more so
Am J Hematol	Hematology	overall	20503	3681	43.017	42.098	43.948	0.541	0.476	0.599	4.365	2.365	7.365	0.181	1.46	Male-biased but improving
Angiogenesis	Hematology	overall	2702	541	43.315	40.426	45.875	0.538	0.278	0.694	4.365	0	20.365	0.189	1.474	Male-biased but improving
Ann Hematol	Hematology	overall	14144	2769	41.114	39.851	42.361	0.49	0.314	0.616	10.365	6.365	20.365	0.133	1.307	Male-biased but improving
Best Pract Res Clin Haematol	Hematology	overall	1266	653	31.037	25.467	36.126	0.25	-0.397	0.742	NA	NA	NA	0.042	1.742	Male-biased but improving
Blood	Hematology	overall	145189	20665	40.474	40.005	40.933	0.339	0.297	0.379	17.365	14.365	22.365	0.088	0.977	Male-biased but improving
Blood Cells Mol Dis	Hematology	overall	6832	1411	49.715	49.248	49.939	0.082	0.025	0.159	0	0	0	0.581	1.408	Essentially at parity
Blood Coagul Fibrinolysis	Hematology	overall	8964	2032	41.982	40.313	43.657	0.497	0.351	0.604	7.365	3.365	16.365	0.15	1.322	Male-biased but improving
Blood Purif	Hematology	overall	4629	1157	34.96	32.843	37.045	0.905	0.709	1.099	16.365	10.365	24.365	0.172	3.615	Male-biased but improving
Blood Rev	Hematology	overall	1020	414	35.88	30.481	40.681	0.474	-0.217	0.891	NA	NA	NA	0.092	1.704	Male-biased but improving
Blood Transfus	Hematology	overall	4093	881	42.246	39.071	44.961	0.021	-0.977	0.538	NA	NA	NA	0.004	0.382	Male-biased but improving
Br J Haematol	Hematology	overall	43451	6854	42.757	41.995	43.462	0.437	0.386	0.482	6.365	4.365	9.365	0.141	1.097	Male-biased but improving
Ann Allergy Asthma Immunol	Immunology	first	2521	2521	47.208	45.345	48.606	0.443	0.302	0.556	0	0	0	0.343	2.025	Essentially at parity
Ann Allergy Asthma Immunol	Immunology	last	2527	2527	36.878	33.85	39.795	0.861	0.637	1.06	13.365	7.365	25.365	0.179	3.147	Male-biased but improving
Acta Microbiol Immunol Hung	Immunology	overall	1314	369	56.295	54.721	58.225	-0.74	-0.843	-0.633	2.365	0.365	5.365	0.209	-1.273	Female-biased but improving
Adv Immunol	Immunology	overall	816	308	29.379	23.455	35.463	0.008	-0.802	0.747	NA	NA	NA	0.001	1.404	Male-biased but improving
Allergy Asthma Clin Immunol	Immunology	overall	1464	348	41.497	37.166	45.391	0.301	-0.993	0.947	NA	NA	NA	0.081	0.815	Male-biased but improving
Allergy Asthma Immunol Res	Immunology	overall	1154	438	47.43	43.518	49.442	0.441	-0.5	0.859	14	NA	NA	0.404	3.187	Essentially at parity
Ann Allergy Asthma Immunol	Immunology	overall	13370	3598	44.795	43.639	45.764	0.548	0.499	0.592	1.365	0	3.365	0.236	1.653	Male-biased but improving
Annu Rev Immunol	Immunology	overall	939	369	37.112	31.015	42.351	0.549	-0.068	0.889	NA	NA	NA	0.114	1.813	Male-biased but improving
Arch Immunol Ther Exp (Warsz)	Immunology	overall	2516	698	47.274	44.361	50	0.095	-0.202	0.22	0	NA	NA	0.085	0.231	Essentially at parity
Asian Pac J Allergy Immunol	Immunology	overall	1411	555	49.978	49.495	50	0.01	0	0.104	5	NA	NA	0.924	1.818	Essentially at parity
BMC Immunol	Immunology	overall	3606	701	44.622	40.297	48.028	0.056	-1.077	0.331	NA	NA	NA	0.026	0.29	Male-biased but improving
ALTEX	Laboratory Animal Science	overall	1999	464	40.074	36.781	43.177	0.136	-0.385	0.474	NA	NA	NA	0.035	0.662	Male-biased but improving
Altern Lab Anim	Laboratory Animal Science	overall	3318	994	41.302	37.711	44.304	0.062	-0.344	0.327	NA	NA	NA	0.019	0.498	Male-biased but improving
AMIA Annu Symp Proc	Medical Informatics	first	2545	2545	38.606	33.456	43.45	0.433	-0.175	0.735	NA	NA	NA	0.094	1.304	Male-biased but improving
AMIA Annu Symp Proc	Medical Informatics	last	2708	2708	31.718	27.983	35.431	0.474	0.042	0.837	44	NA	NA	0.082	2.269	Male-biased but improving
AMIA Annu Symp Proc	Medical Informatics	overall	11954	3422	36.602	34.786	38.283	0.368	0.167	0.542	32.365	18.34	86.39	0.076	1.372	Male-biased but improving
Acad Emerg Med	Medicine	first	2609	2609	34.928	31.608	38.194	0.77	0.426	1.024	33	NA	NA	0.147	2.898	Male-biased but improving
Acad Med	Medicine	first	3347	3347	47.885	44.351	50.003	0	-0.518	0.117	NA	NA	NA	-0.055	0.073	Essentially at parity
Acta Clin Croat	Medicine	first	518	518	52.784	49.75	83.264	0.005	-0.506	49.524	NA	NA	NA	-1.455	0	Essentially at parity
Acta Med Croatica	Medicine	first	774	774	60.623	49.991	81.063	0.794	0	9.112	NA	NA	NA	-0.263	-0.06	Female-biased and becoming more so
Acta Med Iran	Medicine	first	807	807	36.615	29.853	42.279	0.944	-0.823	1.944	NA	NA	NA	0.196	3.735	Male-biased but improving
Acta Med Port	Medicine	first	1268	1268	60.746	57.195	65.317	-0.307	-0.579	0.339	NA	NA	NA	0.048	-0.527	Female-biased but improving
Adv Exp Med Biol	Medicine	first	6470	6470	43.196	41.207	45.071	0.41	0.241	0.504	5.365	0.365	18.365	0.139	1	Male-biased but improving
Aging Ment Health	Medicine	first	764	764	76.437	69.127	84.276	1.999	0.089	5.619	NA	NA	NA	-0.099	-0.299	Female-biased and becoming more so
Am J Emerg Med	Medicine	first	4002	4002	27.699	25.318	29.813	0.686	0.337	1.02	36.365	22.365	80.39	0.113	4.145	Male-biased but improving
Am J Forensic Med Pathol	Medicine	first	963	963	36.56	30.695	41.656	0.409	-0.243	0.798	NA	NA	NA	0.083	1.443	Male-biased but improving
Am J Ind Med	Medicine	first	1325	1325	49.524	48.511	49.937	0.127	0.027	0.268	0	0	0	0.537	1.681	Essentially at parity
Am J Med	Medicine	first	3914	3914	27.752	25.281	30.366	0.235	-0.055	0.515	NA	NA	NA	0.037	2.17	Male-biased but improving
Am J Med Genet B Neuropsychiatr Genet	Medicine	first	1279	1279	50	49.955	50	0	0	0.025	NA	NA	NA	9.448	2131546.486	Essentially at parity
Am J Med Qual	Medicine	first	728	728	38.201	31.294	43.718	-0.041	-1.363	0.583	NA	NA	NA	-0.01	0.57	Male-biased and becoming more so
Am J Med Sci	Medicine	first	1723	1723	33.455	29.209	37.269	0.564	0.09	0.939	39	NA	NA	0.102	2.312	Male-biased but improving
Am J Phys Med Rehabil	Medicine	first	1632	1632	43.086	39.269	46.405	0.519	0.25	0.693	20	NA	NA	0.181	1.461	Male-biased but improving
Am J Prev Med	Medicine	first	2832	2832	50	50	63.092	0	-0.001	2.934	NA	NA	NA	2.667	-7.05	Essentially at parity
Am J Respir Crit Care Med	Medicine	first	5489	5489	36.294	34.133	38.339	0.587	0.372	0.761	21.365	13.365	41.365	0.118	2.015	Male-biased but improving
Am J Sports Med	Medicine	first	3306	3306	21.672	19.101	24.149	0.996	0.603	1.356	47	NA	NA	0.162	10.022	Male-biased but improving
Am J Trop Med Hyg	Medicine	first	4390	4390	47.708	45.681	49.214	0.277	0.164	0.36	0	0	0	0.265	0.881	Essentially at parity
Ann Acad Med Singap	Medicine	first	976	976	42.473	35.907	47.143	0.349	-0.781	0.701	NA	NA	NA	0.116	0.926	Male-biased but improving
Ann Acad Med Stetin	Medicine	first	483	483	60.039	52.391	72.335	-0.299	-0.695	2.452	NA	NA	NA	0.054	-0.514	Female-biased but improving
Ann Agric Environ Med	Medicine	first	1052	1052	60.157	55.709	64.718	-0.004	-0.435	0.991	NA	NA	NA	0.003	-0.348	Female-biased but improving
Ann Behav Med	Medicine	first	885	885	67.332	50	78.18	1.896	0	7.486	NA	NA	NA	-0.174	-0.124	Female-biased and becoming more so
Ann Biomed Eng	Medicine	first	1939	1939	32.9	29.03	36.326	0.623	0.141	0.981	40	NA	NA	0.111	2.624	Male-biased but improving
Ann Emerg Med	Medicine	first	2840	2840	28.176	25.401	31.465	0.212	-0.17	0.581	NA	NA	NA	0.035	2.067	Male-biased but improving
Ann Fam Med	Medicine	first	938	938	44.845	40.097	47.936	0.748	0.486	0.954	0.365	0	9.365	0.33	3.701	Male-biased but improving
Ann Intern Med	Medicine	first	3833	3833	37.978	35.333	40.649	0.795	0.604	0.947	12.365	6.365	22.365	0.176	2.721	Male-biased but improving
Ann Med	Medicine	first	756	756	41.092	35.142	46.575	0.486	-0.195	0.744	NA	NA	NA	0.138	1.362	Male-biased but improving
Ann Nucl Med	Medicine	first	1101	1101	24.957	20.071	29.804	0.147	-0.426	0.731	NA	NA	NA	0.026	2.46	Male-biased but improving
Ann Saudi Med	Medicine	first	1050	1050	31.505	25.963	37.429	1.125	0.479	1.611	31	NA	NA	0.193	5.846	Male-biased but improving
Anticancer Agents Med Chem	Medicine	first	663	663	48.47	45.341	49.816	0.499	0.106	0.871	0	0	0.365	0.683	18.977	Essentially at parity
Arch Dis Child Fetal Neonatal Ed	Medicine	first	638	638	49.831	36.079	52.814	0.056	-9.976	0.411	9	NA	NA	0.711	3.583	Essentially at parity
Arch Intern Med	Medicine	first	3319	3319	40.49	35.763	44.049	0.501	0.118	0.658	24	NA	NA	0.129	1.38	Male-biased but improving
Arch Iran Med	Medicine	first	1055	1055	39.895	34.826	44.424	0.776	0.013	1.166	22	NA	NA	0.198	2.585	Male-biased but improving
Arch Med Res	Medicine	first	1109	1109	42.984	37.955	46.703	0.472	0.106	0.658	18	NA	NA	0.162	1.254	Male-biased but improving
Arch Pathol Lab Med	Medicine	first	2844	2844	44.062	40.588	47.044	0.38	0.186	0.487	18	NA	NA	0.154	0.951	Male-biased but improving
Arch Pediatr Adolesc Med	Medicine	first	1694	1694	64.549	-117.486	249.581	2.332	-0.145	779.737	NA	NA	NA	-0.237	-0.073	Female-biased and becoming more so
Arch Phys Med Rehabil	Medicine	first	3853	3853	49.982	49.858	50	0.008	0	0.045	5	NA	NA	0.914	1.59	Essentially at parity
Asian J Androl	Medicine	first	885	885	31.129	25.504	36.274	0.412	-0.483	1.056	NA	NA	NA	0.069	2.165	Male-biased but improving
Aust Health Rev	Medicine	first	908	908	63.935	50	72.348	0.734	-0.009	3.739	NA	NA	NA	-0.117	-0.178	Female-biased and becoming more so
Aviat Space Environ Med	Medicine	first	1562	1562	33.885	28.495	38.394	0.953	0.449	1.242	17.365	8.365	50.365	0.171	3.98	Male-biased but improving
BMC Complement Altern Med	Medicine	first	1355	1355	50	46.983	51.098	0	-0.673	0.161	NA	NA	NA	4.787	11071.925	Essentially at parity
BMC Med	Medicine	first	1139	1139	43.368	39.72	46.441	0.759	0.29	1.048	18	NA	NA	0.273	2.969	Male-biased but improving
BMC Med Educ	Medicine	first	1303	1303	49.886	49.569	49.99	0.051	0.006	0.144	9	NA	NA	0.88	7.295	Essentially at parity
BMC Med Genet	Medicine	first	1103	1103	62.684	50	70.82	1.227	-0.163	5.292	NA	NA	NA	-0.172	-0.099	Female-biased and becoming more so
BMC Med Genomics	Medicine	first	467	467	41.128	23.823	50.098	-1.154	-13.37	0.504	NA	NA	NA	-0.651	0.002	Male-biased and becoming more so
BMC Med Inform Decis Mak	Medicine	first	879	879	47.348	42.934	49.927	0.577	0.046	0.864	0	0	4.39	0.474	6.006	Essentially at parity
BMC Med Res Methodol	Medicine	first	1081	1081	50	49.931	50	0	0	0.09	5	NA	NA	3.579	1401.567	Essentially at parity
BMC Pulm Med	Medicine	first	740	740	48.546	43.994	49.923	0.5	0.053	0.98	13	NA	NA	0.728	24.666	Essentially at parity
BMJ	Medicine	first	9861	9861	36.836	35.093	38.557	0.328	0.138	0.494	35.365	17.365	101.365	0.069	1.262	Male-biased but improving
BMJ Case Rep	Medicine	first	9623	9623	35.153	33.035	37.037	0.713	0.066	1.256	32	NA	NA	0.137	2.647	Male-biased but improving
Biomark Med	Medicine	first	611	611	48.482	43.966	49.904	0.608	0.08	1.111	14	NA	NA	0.872	87.335	Essentially at parity
Biomed Chromatogr	Medicine	first	1274	1274	41.989	37.996	44.97	0.259	-0.214	0.531	NA	NA	NA	0.081	0.749	Male-biased but improving
Biomed Eng Online	Medicine	first	712	712	26.087	20.361	31.291	0.605	-0.307	1.453	NA	NA	NA	0.098	4.137	Male-biased but improving
Biomed Microdevices	Medicine	first	619	619	39.786	33.635	44.467	1.417	0.953	1.804	5.365	1.365	16.365	0.368	10.781	Male-biased but improving
Biomed Opt Express	Medicine	first	1076	1076	29.718	24.819	34.457	1.148	-0.357	2.383	NA	NA	NA	0.184	6.296	Male-biased but improving
Biomed Pap Med Fac Univ Palacky Olomouc Czech Repub	Medicine	first	829	829	36.4	29.94	42.784	-0.348	-1.665	0.412	NA	NA	NA	-0.075	0.399	Male-biased and becoming more so
Biomed Pharmacother	Medicine	first	936	936	50	49.75	50	0	0	0.105	7	NA	NA	2.049	135.506	Essentially at parity
Biomed Tech (Berl)	Medicine	first	554	554	26.321	20.373	32.714	1.159	0.296	2.025	36	NA	NA	0.187	8.514	Male-biased but improving
Biomedica	Medicine	first	848	848	51.191	50	79.175	0	-0.228	26.567	NA	NA	NA	-0.083	-0.093	Essentially at parity
Bioorg Med Chem	Medicine	first	7537	7537	41.283	39.196	43.231	0.59	0.435	0.691	8.365	3.365	17.365	0.166	1.67	Male-biased but improving
Bioorg Med Chem Lett	Medicine	first	11981	11981	32.559	31.008	34.011	0.773	0.616	0.913	23.365	18.365	32.39	0.136	3.321	Male-biased but improving
Birth Defects Res Part A Clin Mol Teratol	Medicine	first	1016	1016	71.302	63.755	79.112	2.05	0.297	5.521	NA	NA	NA	-0.139	-0.187	Female-biased and becoming more so
Bone	Medicine	first	2517	2517	48.055	46.147	49.236	0.332	0.192	0.444	0	0	0	0.363	1.651	Essentially at parity
Bosn J Basic Med Sci	Medicine	first	599	599	50.371	50.005	52.14	-0.125	-0.404	-0.004	0	NA	NA	0.67	-3.945	Essentially at parity
Br J Hosp Med (Lond)	Medicine	first	1371	1371	37.249	32.211	42.516	0.433	-0.449	0.908	NA	NA	NA	0.09	1.438	Male-biased but improving
Br J Sports Med	Medicine	first	1378	1378	33.339	28.765	37.749	0.62	-0.438	1.355	NA	NA	NA	0.112	2.514	Male-biased but improving
Acad Emerg Med	Medicine	last	2614	2614	23.361	20.195	26.599	-0.105	-0.492	0.261	NA	NA	NA	-0.017	1.974	Male-biased and becoming more so
Acad Med	Medicine	last	3431	3431	38.672	35.752	41.264	-0.031	-0.459	0.256	NA	NA	NA	-0.009	0.545	Male-biased and becoming more so
Acta Clin Croat	Medicine	last	524	524	49.01	35.097	50.963	-0.074	-5.633	0.299	NA	NA	NA	-0.557	0.002	Essentially at parity
Acta Med Croatica	Medicine	last	770	770	49.782	47.726	50	0.05	0	0.251	0	NA	NA	0.421	0.432	Essentially at parity
Acta Med Iran	Medicine	last	821	821	36.837	30.582	42.362	0.955	-0.708	1.906	NA	NA	NA	0.201	3.724	Male-biased but improving
Acta Med Port	Medicine	last	1201	1201	30.276	21.901	39.117	-3.813	-7.308	-0.513	NA	NA	NA	-0.637	0.007	Male-biased and becoming more so
Adv Exp Med Biol	Medicine	last	6471	6471	28.814	26.85	30.794	0.549	0.306	0.778	42.365	27.365	81.39	0.089	3.082	Male-biased but improving
Aging Ment Health	Medicine	last	823	823	48.433	44.976	50.002	0.201	-0.082	0.458	0	NA	NA	0.3	0.842	Essentially at parity
Am J Emerg Med	Medicine	last	3963	3963	18.018	16.045	20.083	-0.176	-0.473	0.158	NA	NA	NA	-0.03	2.757	Male-biased and becoming more so
Am J Forensic Med Pathol	Medicine	last	978	978	28.945	23.732	34.418	0.661	0.031	1.182	43	NA	NA	0.11	3.623	Male-biased but improving
Am J Ind Med	Medicine	last	1382	1382	38.912	34.155	43.048	0.64	0.234	0.855	26	NA	NA	0.147	1.947	Male-biased but improving
Am J Med	Medicine	last	3941	3941	20.095	17.565	22.504	0.135	-0.139	0.408	NA	NA	NA	0.021	3.578	Male-biased but improving
Am J Med Genet B Neuropsychiatr Genet	Medicine	last	1285	1285	39.031	33.991	43.304	1.012	0.646	1.217	8.365	2.365	22.39	0.24	4.153	Male-biased but improving
Am J Med Qual	Medicine	last	747	747	32.05	26.07	37.331	0.123	-0.75	0.754	NA	NA	NA	0.022	1.329	Male-biased but improving
Am J Med Sci	Medicine	last	1726	1726	21.882	18.174	25.6	0.568	0.063	1.068	57	NA	NA	0.09	5.465	Male-biased but improving
Am J Phys Med Rehabil	Medicine	last	1650	1650	29.255	25.051	33.548	-0.069	-0.56	0.401	NA	NA	NA	-0.011	1.28	Male-biased and becoming more so
Am J Prev Med	Medicine	last	2884	2884	47.202	45.006	48.782	0.318	0.209	0.414	0	0	0.365	0.253	0.97	Essentially at parity
Am J Respir Crit Care Med	Medicine	last	5624	5624	21.796	19.848	23.943	0.548	0.294	0.827	55.365	35.365	106.365	0.088	5.399	Male-biased but improving
Am J Sports Med	Medicine	last	3416	3416	12.481	10.512	14.738	0.2	-0.058	0.546	NA	NA	NA	0.043	8.603	Male-biased but improving
Am J Trop Med Hyg	Medicine	last	4604	4604	29.386	27.099	31.522	0.84	0.57	1.098	26.365	18.365	44.365	0.138	4.439	Male-biased but improving
Ann Acad Med Singap	Medicine	last	976	976	36.565	30.176	42.453	1.228	0.502	1.632	26	NA	NA	0.253	6.104	Male-biased but improving
Ann Acad Med Stetin	Medicine	last	474	474	49.951	37.79	61.812	0	-2.069	4.824	0	NA	NA	0.19	0.16	Essentially at parity
Ann Agric Environ Med	Medicine	last	1048	1048	38.757	33.957	43.451	-0.146	-1.088	0.389	NA	NA	NA	-0.031	0.438	Male-biased and becoming more so
Ann Behav Med	Medicine	last	895	895	47.519	41.833	50	0.234	-0.145	0.444	9	NA	NA	0.262	0.883	Essentially at parity
Ann Biomed Eng	Medicine	last	2062	2062	22.704	19.146	25.962	0.937	0.453	1.41	32.365	19.365	69.39	0.152	8.498	Male-biased but improving
Ann Emerg Med	Medicine	last	2852	2852	21.991	19.301	24.728	0.221	-0.108	0.609	NA	NA	NA	0.036	3.441	Male-biased but improving
Ann Fam Med	Medicine	last	932	932	25.175	19.654	30.515	-1.05	-1.832	-0.246	NA	NA	NA	-0.168	0.489	Male-biased and becoming more so
Ann Intern Med	Medicine	last	3910	3910	30.003	27.347	32.48	0.71	0.412	0.971	30.365	19.365	59.365	0.119	3.591	Male-biased but improving
Ann Med	Medicine	last	742	742	21.507	15.958	27.38	0.536	-0.194	1.253	NA	NA	NA	0.081	5.262	Male-biased but improving
Ann Nucl Med	Medicine	last	1056	1056	18.084	13.936	22.848	0.562	-0.025	1.166	NA	NA	NA	0.097	7.9	Male-biased but improving
Ann Saudi Med	Medicine	last	1012	1012	22.855	17.372	28.924	0.248	-0.485	0.999	NA	NA	NA	0.039	3.281	Male-biased but improving
Anticancer Agents Med Chem	Medicine	last	641	641	34.396	27.665	40.263	0.962	-0.256	1.717	NA	NA	NA	0.183	4.168	Male-biased but improving
Arch Dis Child Fetal Neonatal Ed	Medicine	last	680	680	36.082	29.596	41.515	0.714	-0.709	1.48	NA	NA	NA	0.145	2.564	Male-biased but improving
Arch Intern Med	Medicine	last	3408	3408	29.988	25.789	34.176	0.705	0.307	1.049	45	NA	NA	0.119	3.586	Male-biased but improving
Arch Iran Med	Medicine	last	1036	1036	27.78	22.485	32.77	-0.06	-0.906	0.813	NA	NA	NA	-0.009	1.478	Male-biased and becoming more so
Arch Med Res	Medicine	last	1130	1130	36.667	30.704	41.745	0.739	0.191	1.022	28	NA	NA	0.152	2.582	Male-biased but improving
Arch Pathol Lab Med	Medicine	last	2916	2916	35.634	32.389	39.06	0.449	0.114	0.676	44	NA	NA	0.086	1.642	Male-biased but improving
Arch Pediatr Adolesc Med	Medicine	last	1687	1687	42.091	34.972	46.706	0.279	-0.435	0.494	NA	NA	NA	0.084	0.768	Male-biased but improving
Arch Phys Med Rehabil	Medicine	last	3934	3934	42.521	40.174	44.737	0.617	0.489	0.719	5.365	1.365	12.365	0.197	1.815	Male-biased but improving
Asian J Androl	Medicine	last	867	867	18.608	14.322	23.502	-0.295	-0.943	0.54	NA	NA	NA	-0.052	2.191	Male-biased and becoming more so
Aust Health Rev	Medicine	last	925	925	50	42.96	50	0	-0.868	0.163	NA	NA	NA	2.053	8.375	Essentially at parity
Aviat Space Environ Med	Medicine	last	1612	1612	15.75	11.789	20.028	-0.258	-0.637	0.207	NA	NA	NA	-0.046	2.953	Male-biased and becoming more so
BMC Complement Altern Med	Medicine	last	1391	1391	38.573	34.642	42.081	0.695	-0.184	1.157	24	NA	NA	0.156	2.172	Male-biased but improving
BMC Med	Medicine	last	1190	1190	26.446	22.858	30.6	0.372	-0.415	1.241	NA	NA	NA	0.061	2.939	Male-biased but improving
BMC Med Educ	Medicine	last	1291	1291	43.241	40.125	45.904	0.85	0.555	1.116	2.365	0	10.365	0.296	3.709	Male-biased but improving
BMC Med Genet	Medicine	last	1109	1109	39.741	33.806	44.405	0.785	0.097	1.088	21	NA	NA	0.191	2.563	Male-biased but improving
BMC Med Genomics	Medicine	last	507	507	27.722	20.723	35.863	0.108	-1.495	1.554	NA	NA	NA	0.011	1.764	Male-biased but improving
BMC Med Inform Decis Mak	Medicine	last	913	913	37.572	33.253	41.869	1.249	0.669	1.649	24	NA	NA	0.269	6.167	Male-biased but improving
BMC Med Res Methodol	Medicine	last	1150	1150	37.466	32.373	42.005	0.36	-0.588	0.854	NA	NA	NA	0.075	1.243	Male-biased but improving
BMC Pulm Med	Medicine	last	762	762	25.753	20.882	30.664	0.7	-0.28	1.617	NA	NA	NA	0.108	4.65	Male-biased but improving
BMJ	Medicine	last	9929	9929	28.804	27.131	30.408	0.051	-0.147	0.234	NA	NA	NA	0.008	1.576	Male-biased but improving
BMJ Case Rep	Medicine	last	9682	9682	27.492	25.53	29.479	1.168	0.556	1.774	21.365	13.365	48.365	0.189	7.891	Male-biased but improving
Biomark Med	Medicine	last	605	605	29.234	22.487	36.639	1.081	-0.586	2.486	NA	NA	NA	0.188	6.613	Male-biased but improving
Biomed Chromatogr	Medicine	last	1213	1213	32.535	28.414	37.101	0.993	0.458	1.387	31	NA	NA	0.174	4.543	Male-biased but improving
Biomed Eng Online	Medicine	last	743	743	18.984	14.274	23.762	0.464	-0.315	1.407	NA	NA	NA	0.076	6.135	Male-biased but improving
Biomed Microdevices	Medicine	last	684	684	24.683	18.687	31.223	1.343	0.277	2.353	35	NA	NA	0.213	12.017	Male-biased but improving
Biomed Opt Express	Medicine	last	1253	1253	17.28	13.731	21.355	0.773	-0.406	2.222	NA	NA	NA	0.132	11.496	Male-biased but improving
Biomed Pap Med Fac Univ Palacky Olomouc Czech Repub	Medicine	last	823	823	22.475	17.12	27.654	-0.769	-1.501	-0.06	NA	NA	NA	-0.126	0.859	Male-biased and becoming more so
Biomed Pharmacother	Medicine	last	929	929	45.098	40.968	48.135	1.065	0.608	1.368	0.365	0	4.365	0.483	12.45	Essentially at parity
Biomed Sci Instrum	Medicine	last	652	652	17.005	10.763	24.156	-0.382	-0.864	0.378	NA	NA	NA	-0.066	2.196	Male-biased and becoming more so
Biomed Tech (Berl)	Medicine	last	556	556	14.962	9.529	21.146	1.091	0.114	2.372	43	NA	NA	0.204	25.88	Male-biased but improving
Biomedica	Medicine	last	865	865	33.669	19.703	50	-1.909	-9.524	0	NA	NA	NA	-0.371	0.043	Male-biased and becoming more so
Bioorg Med Chem	Medicine	last	7619	7619	22.649	20.882	24.608	0.445	0.22	0.699	74	NA	NA	0.071	4.385	Male-biased but improving
Bioorg Med Chem Lett	Medicine	last	12555	12555	18.924	17.43	20.234	0.252	0.072	0.431	107	NA	NA	0.042	4.691	Male-biased but improving
Birth Defects Res Part A Clin Mol Teratol	Medicine	last	1063	1063	46.402	42.32	48.894	0.418	0.2	0.589	14	NA	NA	0.268	1.467	Essentially at parity
Bone	Medicine	last	2585	2585	32.552	29.397	35.879	0.834	0.43	1.199	35	NA	NA	0.149	3.686	Male-biased but improving
Bosn J Basic Med Sci	Medicine	last	595	595	32.651	16.119	50	-2.505	-8.956	0	NA	NA	NA	-0.784	0.002	Male-biased and becoming more so
Br J Hosp Med (Lond)	Medicine	last	1407	1407	23.742	19.439	28.055	-0.296	-1.01	0.356	NA	NA	NA	-0.049	1.481	Male-biased and becoming more so
Br J Sports Med	Medicine	last	1363	1363	23.101	19.238	26.833	0.212	-0.619	1.087	NA	NA	NA	0.036	3.131	Male-biased but improving
ACP J Club	Medicine	single	810	810	14.278	4.503	30.868	0.012	-0.513	1.454	NA	NA	NA	0.004	5.029	Male-biased but improving
Acad Med	Medicine	single	1270	1270	28.725	23.904	33.165	-0.245	-0.9	0.312	NA	NA	NA	-0.041	1.057	Male-biased and becoming more so
Adv Exp Med Biol	Medicine	single	1543	1543	27.931	23.924	32.036	0.734	0.239	1.172	43	NA	NA	0.12	4.275	Male-biased but improving
Am J Med	Medicine	single	1079	1079	11.287	8.035	15.013	-0.162	-0.436	0.269	NA	NA	NA	-0.034	5.147	Male-biased and becoming more so
Am J Respir Crit Care Med	Medicine	single	1043	1043	15.293	11.106	19.561	0.741	0.197	1.364	61	NA	NA	0.139	14.486	Male-biased but improving
Ann Emerg Med	Medicine	single	1017	1017	22.947	18.08	28.622	0.759	0.161	1.377	48	NA	NA	0.123	6.503	Male-biased but improving
Ann Intern Med	Medicine	single	2822	2822	24.012	20.956	26.951	0.491	0.131	0.876	61	NA	NA	0.077	4.126	Male-biased but improving
Arch Intern Med	Medicine	single	839	839	33.539	25.803	39.989	1.705	1.11	2.066	9.865	4.365	23.39	0.318	13.423	Male-biased but improving
BMJ	Medicine	single	21630	21630	46.169	45.382	46.819	0.471	0.436	0.508	0	0	0	0.267	1.533	Essentially at parity
BMJ Case Rep	Medicine	single	422	422	27.482	16.483	37.932	1.231	-1.81	3.411	NA	NA	NA	0.2	8.762	Male-biased but improving
Biomed Instrum Technol	Medicine	single	1255	1255	37.431	32.664	41.728	0.845	0.407	1.133	12.365	4.365	44.39	0.184	3.035	Male-biased but improving
Br J Hosp Med (Lond)	Medicine	single	658	658	21.985	14.708	29.411	-0.413	-1.337	0.637	NA	NA	NA	-0.07	1.441	Male-biased and becoming more so
ACP J Club	Medicine	overall	1328	1075	26.376	14.648	37.131	0.83	-0.176	1.469	NA	NA	NA	0.134	5.467	Male-biased but improving
Acad Emerg Med	Medicine	overall	13695	3273	36.299	34.735	37.679	0.524	0.373	0.655	23.365	16.365	39.365	0.105	1.819	Male-biased but improving
Acad Med	Medicine	overall	15786	5064	45.977	44.848	47.032	0.097	-0.033	0.182	0	NA	NA	0.054	0.272	Essentially at parity
Acta Biomed	Medicine	overall	3427	711	39.956	37.473	42.343	0.612	0.366	0.779	11.365	5.365	27.365	0.153	1.788	Male-biased but improving
Acta Clin Croat	Medicine	overall	2817	645	49.419	46.032	50.279	0.003	-0.653	0.27	0	NA	NA	0.071	0.068	Essentially at parity
Acta Med Croatica	Medicine	overall	3705	1084	50	49.991	59.795	0	0	1.794	4	NA	NA	2.332	11.173	Essentially at parity
Acta Med Indones	Medicine	overall	1151	544	35.52	30.558	40.149	0.468	-0.277	0.964	NA	NA	NA	0.09	1.732	Male-biased but improving
Acta Med Iran	Medicine	overall	4042	1014	38.355	35.691	40.72	1.294	0.731	1.733	7.365	3.365	17.365	0.291	6.831	Male-biased but improving
Acta Med Port	Medicine	overall	5988	1514	53.836	52.593	55.105	-0.289	-0.356	-0.206	0	0	1.365	0.144	-0.466	Essentially at parity
Acta Medica (Hradec Kralove)	Medicine	overall	2006	508	36.877	32.911	40.751	0.703	0.299	0.973	16.365	6.365	53.39	0.148	2.404	Male-biased but improving
Acupunct Med	Medicine	overall	1702	713	42.412	39.004	45.398	0.746	0.452	0.938	4.365	0.365	17.365	0.235	2.523	Male-biased but improving
Adolesc Med State Art Rev	Medicine	overall	711	359	58.967	49.998	65.488	0.27	-0.269	2.158	NA	NA	NA	-0.108	-0.137	Female-biased and becoming more so
Adv Exp Med Biol	Medicine	overall	27432	9505	36.705	35.716	37.731	0.291	0.178	0.402	40.365	25.365	72.365	0.06	1.194	Male-biased but improving
Afr Health Sci	Medicine	overall	1757	665	31.789	29.06	35.202	-0.089	-0.624	0.4	NA	NA	NA	-0.015	1.006	Male-biased and becoming more so
Aging Ment Health	Medicine	overall	3425	1021	58.885	55.658	62.921	0.827	-0.098	2.863	NA	NA	NA	-0.159	-0.081	Female-biased and becoming more so
Agri	Medicine	overall	1347	382	48.805	38.399	50.024	0	-3.693	0.193	NA	NA	NA	-0.309	0.016	Essentially at parity
Air Med J	Medicine	overall	1716	739	26.719	23.031	30.121	-0.171	-0.685	0.291	NA	NA	NA	-0.031	1.364	Male-biased and becoming more so
Altern Ther Health Med	Medicine	overall	2092	890	45.067	39.976	48.452	0.102	-0.555	0.281	NA	NA	NA	0.051	0.336	Essentially at parity
Am J Chin Med	Medicine	overall	2090	1324	46.663	43.717	48.547	0.529	0.347	0.651	0	0	3.365	0.344	2.486	Essentially at parity
Am J Disaster Med	Medicine	overall	1147	318	37.412	31.67	42.347	0.33	-0.781	0.939	NA	NA	NA	0.07	1.2	Male-biased but improving
Am J Emerg Med	Medicine	overall	19201	5700	27.277	26.29	28.246	0.274	0.126	0.425	95	NA	NA	0.043	2.395	Male-biased but improving
Am J Forensic Med Pathol	Medicine	overall	3782	1230	33.213	30.474	36.11	0.393	0.061	0.676	54	NA	NA	0.07	1.805	Male-biased but improving
Am J Ind Med	Medicine	overall	7164	1788	47.545	46.265	48.46	0.33	0.267	0.39	0	0	0	0.285	1.115	Essentially at parity
Am J Med	Medicine	overall	19603	5732	29.135	27.914	30.315	0.172	0.034	0.317	117	NA	NA	0.028	1.813	Male-biased but improving
Am J Med Genet B Neuropsychiatr Genet	Medicine	overall	11915	1656	44.472	42.812	46.009	0.361	0.239	0.433	2.365	0	10.365	0.147	0.844	Male-biased but improving
Am J Med Genet C Semin Med Genet	Medicine	overall	1792	506	50	49.999	66.462	0	0	3.712	NA	NA	NA	1.854	2.918	Essentially at parity
Am J Med Qual	Medicine	overall	3750	944	45.811	43.723	47.522	0.392	0.235	0.502	0	0	5.39	0.208	1.041	Essentially at parity
Am J Med Sci	Medicine	overall	8268	2743	32.746	30.818	34.395	0.523	0.296	0.706	34.365	22.365	67.365	0.091	2.262	Male-biased but improving
Am J Mens Health	Medicine	overall	1344	434	48.236	38.811	50.052	-0.004	-8.045	0.224	NA	NA	NA	-0.36	0.007	Essentially at parity
Am J Phys Med Rehabil	Medicine	overall	7576	2272	41.507	39.646	43.081	0.488	0.338	0.593	9.365	4.365	20.365	0.138	1.287	Male-biased but improving
Am J Prev Med	Medicine	overall	15134	3633	50	49.974	58.239	0	0	2.267	0	NA	NA	0.774	0.04	Essentially at parity
Am J Respir Crit Care Med	Medicine	overall	40093	7643	33.648	32.777	34.477	0.417	0.321	0.509	39.365	30.365	54.365	0.076	1.83	Male-biased but improving
Am J Sports Med	Medicine	overall	17728	4330	20.038	19.086	21.087	0.648	0.494	0.81	48.365	38.365	64.365	0.108	7.325	Male-biased but improving
Am J Trop Med Hyg	Medicine	overall	31629	5705	40.64	39.727	41.53	0.547	0.468	0.613	10.365	7.365	15.365	0.143	1.52	Male-biased but improving
Ann Acad Med Singap	Medicine	overall	4429	1603	44.847	42.444	46.838	0.771	0.643	0.873	0.365	0	4.39	0.342	3.923	Male-biased but improving
Ann Acad Med Stetin	Medicine	overall	2186	763	56.568	51.458	65.382	-0.149	-0.413	2.036	NA	NA	NA	0.043	-0.327	Female-biased but improving
Ann Afr Med	Medicine	overall	667	268	29.903	22.989	36.818	1.333	-0.171	2.601	28	NA	NA	0.23	8.891	Male-biased but improving
Ann Agric Environ Med	Medicine	overall	5348	1220	52.026	50.629	53.951	-0.14	-0.219	0.074	0	NA	NA	0.147	-0.263	Essentially at parity
Ann Behav Med	Medicine	overall	4408	1084	50	49.999	50	0	0	0.001	4	NA	NA	2.446	11.949	Essentially at parity
Ann Biomed Eng	Medicine	overall	9041	2708	27.474	25.921	29.155	0.632	0.418	0.841	39.365	27.365	62.39	0.102	3.837	Male-biased but improving
Ann Emerg Med	Medicine	overall	13623	4251	31.647	30.206	32.929	0.517	0.355	0.657	37.365	27.365	59.365	0.089	2.427	Male-biased but improving
Ann Fam Med	Medicine	overall	5417	1380	44.556	42.589	46.293	0.463	0.329	0.553	1.365	0	8.365	0.194	1.218	Male-biased but improving
Ann Intern Med	Medicine	overall	22522	7290	38.446	37.44	39.488	0.705	0.622	0.779	13.365	9.365	17.365	0.159	2.25	Male-biased but improving
Ann Med	Medicine	overall	4117	990	35.929	33.488	38.316	0.617	0.367	0.844	21.365	11.365	43.39	0.121	2.146	Male-biased but improving
Ann Nucl Med	Medicine	overall	7692	1592	24.83	22.801	26.684	0.755	0.505	0.986	37.365	26.365	58.365	0.12	5.518	Male-biased but improving
Ann Saudi Med	Medicine	overall	4843	1556	28.772	26.224	31.274	0.661	0.344	0.961	35.365	21.365	75.365	0.108	3.639	Male-biased but improving
Ann Thorac Med	Medicine	overall	1564	474	23.737	19.389	27.663	-0.671	-1.672	0.23	NA	NA	NA	-0.113	0.877	Male-biased and becoming more so
Annu Proc Assoc Adv Automot Med	Medicine	overall	438	130	46.838	24.454	49.877	0.422	-0.504	0.765	11	NA	NA	0.358	2.721	Essentially at parity
Annu Rev Med	Medicine	overall	981	468	32.175	26.84	37.205	1.083	0.564	1.499	31	NA	NA	0.188	5.33	Male-biased but improving
Anticancer Agents Med Chem	Medicine	overall	3143	1026	42.958	40.597	45.057	0.944	0.7	1.14	3.365	0.365	8.365	0.317	4.544	Male-biased but improving
Appl Health Econ Health Policy	Medicine	overall	1702	516	41.379	38.025	44.195	0.812	0.519	1.01	6.365	1.365	16.365	0.229	2.8	Male-biased but improving
Arch Dis Child Fetal Neonatal Ed	Medicine	overall	3325	862	46.992	44.354	48.849	0.455	0.198	0.605	14	NA	NA	0.344	2.239	Essentially at parity
Arch Intern Med	Medicine	overall	18962	4695	39.526	37.714	41.235	0.466	0.324	0.571	16.365	9.365	30.365	0.113	1.359	Male-biased but improving
Arch Iran Med	Medicine	overall	5620	1422	35.374	33.205	37.266	0.565	0.208	0.876	36	NA	NA	0.111	2.079	Male-biased but improving
Arch Med Res	Medicine	overall	6364	1532	43.735	41.578	45.478	0.5	0.382	0.569	3.365	0	11.365	0.184	1.321	Male-biased but improving
Arch Med Sadowej Kryminol	Medicine	overall	1544	519	49.997	47.741	50	0.001	-0.022	0.113	5	NA	NA	1.293	4.644	Essentially at parity
Arch Pathol Lab Med	Medicine	overall	12979	4053	40.387	38.81	41.705	0.374	0.242	0.473	16.365	9.365	34.365	0.096	1.06	Male-biased but improving
Arch Pediatr Adolesc Med	Medicine	overall	8519	2284	50	49.972	50.012	0	0	0.018	3	NA	NA	1.863	1.297	Essentially at parity
Arch Phys Med Rehabil	Medicine	overall	19236	4863	48.775	48.225	49.235	0.231	0.175	0.283	0	0	0	0.391	1.289	Essentially at parity
Artif Intell Med	Medicine	overall	2456	752	28.427	25.139	31.709	0.661	0.233	1.041	47	NA	NA	0.104	3.635	Male-biased but improving
Asian J Androl	Medicine	overall	4335	1782	27.056	24.754	29.616	-0.079	-0.455	0.305	NA	NA	NA	-0.012	1.538	Male-biased and becoming more so
Aust Health Rev	Medicine	overall	3829	1257	50	50	59.486	0	0	1.23	NA	NA	NA	4.213	46.694	Essentially at parity
Aust J Rural Health	Medicine	overall	2804	953	55.812	50	62.063	0.255	-0.146	2.296	NA	NA	NA	-0.141	-0.074	Female-biased and becoming more so
Australas Phys Eng Sci Med	Medicine	overall	879	330	25.241	20.784	30.021	0.661	-0.594	1.853	NA	NA	NA	0.102	4.619	Male-biased but improving
Autoimmune Dis	Medicine	overall	707	191	43.397	34.02	48.731	0.508	-2.27	1.22	NA	NA	NA	0.203	1.633	Male-biased but improving
Avian Pathol	Medicine	overall	2937	730	44.787	41.894	47.267	0.422	0.22	0.535	17	NA	NA	0.185	1.077	Male-biased but improving
Aviat Space Environ Med	Medicine	overall	7247	2365	27.634	25.277	30.026	0.532	0.285	0.778	53	NA	NA	0.086	3.314	Male-biased but improving
BMC Clin Pathol	Medicine	overall	1109	211	36.229	31.413	40.74	0.422	-0.556	1.106	NA	NA	NA	0.092	1.609	Male-biased but improving
BMC Complement Altern Med	Medicine	overall	8196	2346	43.214	40.199	45.254	-0.19	-2.126	0.308	NA	NA	NA	-0.053	0.197	Male-biased and becoming more so
BMC Emerg Med	Medicine	overall	1351	277	33.413	29.57	37.07	1	0.372	1.545	29	NA	NA	0.182	4.535	Male-biased but improving
BMC Int Health Hum Rights	Medicine	overall	1392	346	46.03	42.782	48.094	0.661	0.41	0.874	0	0	5.365	0.379	4.104	Essentially at parity
BMC Med	Medicine	overall	8186	1531	40.23	38.803	41.724	0.496	0.234	0.716	12.365	6.365	33.365	0.126	1.381	Male-biased but improving
BMC Med Educ	Medicine	overall	6418	1553	48.692	47.853	49.338	0.302	0.195	0.403	0	0	0	0.483	2.946	Essentially at parity
BMC Med Ethics	Medicine	overall	1658	455	47.554	43.405	50	0.2	-0.771	0.405	NA	NA	NA	0.22	0.631	Essentially at parity
BMC Med Genet	Medicine	overall	9758	1452	48.051	46.994	48.901	0.28	0.215	0.341	0	0	0	0.303	1.02	Essentially at parity
BMC Med Genomics	Medicine	overall	4166	704	41.709	38.759	44.25	0.446	-0.117	0.773	23	NA	NA	0.13	1.164	Male-biased but improving
BMC Med Imaging	Medicine	overall	1699	340	25.601	22.373	28.862	-0.203	-0.9	0.561	NA	NA	NA	-0.029	1.487	Male-biased and becoming more so
BMC Med Inform Decis Mak	Medicine	overall	4833	1130	44.061	42.396	45.72	0.767	0.635	0.885	1.365	0	5.365	0.298	3.19	Male-biased but improving
BMC Med Res Methodol	Medicine	overall	5575	1341	48.038	46.459	49.126	0.347	0.236	0.442	0	0	0	0.376	1.889	Essentially at parity
BMC Pulm Med	Medicine	overall	5433	923	39.327	37.383	41.187	0.569	0.199	0.847	13.365	6.365	50.39	0.135	1.676	Male-biased but improving
BMJ	Medicine	overall	62478	32947	41.235	40.61	41.85	0.432	0.386	0.479	11.365	8.365	14.365	0.12	1.149	Male-biased but improving
BMJ Case Rep	Medicine	overall	35705	12209	31.581	30.579	32.679	0.564	0.283	0.888	34.365	20.365	72.39	0.099	2.658	Male-biased but improving
Behav Med	Medicine	overall	951	260	50	49.849	75.857	0	-0.084	29.467	NA	NA	NA	17.097	4872452093.172	Essentially at parity
Behav Sleep Med	Medicine	overall	1234	337	63.639	50	69.685	1.511	0	4.123	NA	NA	NA	-0.19	-0.089	Female-biased and becoming more so
Beijing Da Xue Xue Bao	Medicine	overall	1648	2013	36.72	31.278	41.06	-0.924	-1.878	-0.236	NA	NA	NA	-0.193	0.147	Male-biased and becoming more so
Biomark Med	Medicine	overall	2837	871	40.064	36.915	42.87	1.234	0.648	1.578	21	NA	NA	0.31	6.54	Male-biased but improving
Biomed Chromatogr	Medicine	overall	6586	2393	39.995	38.188	41.73	0.453	0.258	0.598	15.365	7.365	31.39	0.114	1.288	Male-biased but improving
Biomed Eng Online	Medicine	overall	3608	1090	25.744	23.387	28.021	0.839	0.384	1.233	32.365	20.365	76.365	0.131	5.641	Male-biased but improving
Biomed Environ Sci	Medicine	overall	2215	1239	42.636	39.176	45.779	0.67	0.169	0.883	20	NA	NA	0.218	2.08	Male-biased but improving
Biomed Instrum Technol	Medicine	overall	2245	1572	38.573	35.393	41.334	0.895	0.638	1.09	10.365	5.365	20.39	0.204	3.237	Male-biased but improving
Biomed Mater	Medicine	overall	2417	800	40.422	37.074	43.663	0.748	0.161	1.096	22	NA	NA	0.193	2.356	Male-biased but improving
Biomed Mater Eng	Medicine	overall	2618	1148	40.641	38.365	43.184	1.084	0.896	1.256	5.365	2.365	9.365	0.287	5.066	Male-biased but improving
Biomed Microdevices	Medicine	overall	3576	1088	31.933	29.444	34.455	1.115	0.73	1.446	17.365	11.365	30.365	0.194	5.647	Male-biased but improving
Biomed Opt Express	Medicine	overall	6815	1744	26.252	24.466	27.889	1.34	0.734	1.861	20.365	13.365	38.365	0.213	10.674	Male-biased but improving
Biomed Pap Med Fac Univ Palacky Olomouc Czech Repub	Medicine	overall	4499	907	36.111	33.657	38.413	-0.236	-0.677	0.113	NA	NA	NA	-0.048	0.518	Male-biased and becoming more so
Biomed Pharmacother	Medicine	overall	5846	1698	48.69	47.837	49.309	0.362	0.233	0.495	0	0	0	0.57	6.207	Essentially at parity
Biomed Res	Medicine	overall	2347	521	25.295	21.717	28.806	-0.125	-0.706	0.409	NA	NA	NA	-0.024	1.606	Male-biased and becoming more so
Biomed Sci Instrum	Medicine	overall	2730	880	31.927	28.294	35.603	0.368	-0.021	0.7	NA	NA	NA	0.067	1.972	Male-biased but improving
Biomed Tech (Berl)	Medicine	overall	2979	681	22.563	19.919	25.249	1.039	0.623	1.484	29.365	19.365	50.39	0.167	9.795	Male-biased but improving
Biomedica	Medicine	overall	4129	1034	50.053	50	51.854	-0.014	-0.099	0.033	3	NA	NA	0.594	-0.356	Essentially at parity
Bioorg Med Chem	Medicine	overall	54273	10591	36.887	36.142	37.746	0.407	0.328	0.488	28.365	21.365	37.39	0.084	1.433	Male-biased but improving
Bioorg Med Chem Lett	Medicine	overall	111952	18020	33.432	32.829	33.984	0.303	0.237	0.364	55.365	44.34	73.39	0.055	1.564	Male-biased but improving
Biopsychosoc Med	Medicine	overall	701	197	36.209	28.836	43.384	0.256	-1.51	1.084	NA	NA	NA	0.048	1.119	Male-biased but improving
Birth Defects Res Part A Clin Mol Teratol	Medicine	overall	6089	1327	50	49.986	56.263	0	0	0.986	NA	NA	NA	8.962	2587188.884	Essentially at parity
Bol Asoc Med P	Medicine	overall	1945	600	39.181	35.611	42.462	0.699	0.231	0.972	25	NA	NA	0.166	2.183	Male-biased but improving
Bone	Medicine	overall	16923	3462	40.987	39.825	42.151	0.567	0.444	0.658	9.365	6.365	15.365	0.154	1.572	Male-biased but improving
Bosn J Basic Med Sci	Medicine	overall	2930	782	50	50	50.054	0	-0.024	0	0	NA	NA	1.918	-54.744	Essentially at parity
Br J Hosp Med (Lond)	Medicine	overall	4664	2358	30.258	27.678	32.856	0.173	-0.26	0.58	NA	NA	NA	0.03	1.672	Male-biased but improving
Br J Sports Med	Medicine	overall	7035	1825	29.514	27.69	31.192	0.636	0.237	1.027	45	NA	NA	0.104	3.307	Male-biased but improving
Br Med Bull	Medicine	overall	1190	523	31.304	26.977	35.477	0.578	0.035	1.01	40	NA	NA	0.097	2.705	Male-biased but improving
Breastfeed Med	Medicine	overall	2218	777	66.416	63.249	70.377	0.199	-0.41	1.355	NA	NA	NA	-0.019	-0.423	Female-biased and becoming more so
Antioxid Redox Signal	Metabolism	first	2085	2085	48.143	46.374	49.242	0.389	0.224	0.546	0	0	0	0.439	3.001	Essentially at parity
Arq Bras Endocrinol Metabol	Metabolism	first	1296	1296	62.488	53.849	72.859	0.972	-0.141	4.766	NA	NA	NA	-0.125	-0.141	Female-biased and becoming more so
Antioxid Redox Signal	Metabolism	last	2113	2113	30.255	26.612	33.79	0.628	0.133	1.057	44	NA	NA	0.104	3.107	Male-biased but improving
Arq Bras Endocrinol Metabol	Metabolism	last	1267	1267	48.501	44.401	49.902	0.267	0.037	0.442	10	NA	NA	0.42	1.913	Essentially at parity
Antioxid Redox Signal	Metabolism	overall	11247	2911	43.592	42.342	44.72	0.664	0.587	0.734	2.365	1.365	5.365	0.241	2.153	Male-biased but improving
Arq Bras Endocrinol Metabol	Metabolism	overall	6649	1563	58.598	50	63.787	0.921	0	2.748	NA	NA	NA	-0.194	-0.059	Female-biased and becoming more so
Anaerobe	Microbiology	first	696	696	60.605	50	75.594	1.354	-0.389	23.565	NA	NA	NA	-0.253	-0.043	Female-biased and becoming more so
Antonie Van Leeuwenhoek	Microbiology	first	1177	1177	50	49.788	50	0	0	0.072	NA	NA	NA	3.785	402.724	Essentially at parity
Appl Environ Microbiol	Microbiology	first	10500	10500	49.65	48.949	49.928	0.078	0.025	0.142	0	0	0	0.444	0.592	Essentially at parity
Arch Microbiol	Microbiology	first	1110	1110	49.963	49.568	50	0.015	0	0.096	4	NA	NA	0.762	0.951	Essentially at parity
BMC Microbiol	Microbiology	first	2260	2260	50	49.991	54.802	0	-0.18	0.279	4	NA	NA	-0.009	-0.091	Essentially at parity
Anaerobe	Microbiology	last	683	683	39.277	33.148	44.94	0.625	-0.399	1.097	NA	NA	NA	0.144	1.817	Male-biased but improving
Antonie Van Leeuwenhoek	Microbiology	last	1107	1107	36.831	32.155	40.916	0.874	0.361	1.19	27	NA	NA	0.18	3.21	Male-biased but improving
Appl Environ Microbiol	Microbiology	last	10953	10953	30.945	29.267	32.719	0.801	0.627	0.959	25.365	19.365	36.365	0.135	3.793	Male-biased but improving
Arch Microbiol	Microbiology	last	1126	1126	34.597	29.064	39.817	0.935	0.437	1.236	16.365	6.365	51.365	0.177	3.887	Male-biased but improving
BMC Microbiol	Microbiology	last	2306	2306	37.377	33.843	40.482	0.971	0.571	1.25	11.365	5.365	27.39	0.205	3.716	Male-biased but improving
Anaerobe	Microbiology	overall	3648	955	48.848	46.109	49.98	0.126	-0.333	0.243	7	NA	NA	0.283	0.493	Essentially at parity
Ann Clin Microbiol Antimicrob	Microbiology	overall	2154	460	43.378	40.177	46.094	0.527	0.162	0.7	18	NA	NA	0.183	1.413	Male-biased but improving
Annu Rev Microbiol	Microbiology	overall	751	366	32.044	25.858	38.25	-0.173	-1.015	0.523	NA	NA	NA	-0.03	0.873	Male-biased and becoming more so
Antonie Van Leeuwenhoek	Microbiology	overall	5866	1867	45.802	43.718	47.537	0.445	0.346	0.519	0	0	4.365	0.236	1.312	Essentially at parity
Appl Environ Microbiol	Microbiology	overall	56713	13604	40.73	39.996	41.435	0.422	0.359	0.475	13.365	10.34	18.365	0.112	1.155	Male-biased but improving
Arch Microbiol	Microbiology	overall	5349	1546	46.548	44.407	48.201	0.408	0.319	0.474	0	0	1.39	0.26	1.293	Essentially at parity
Archaea	Microbiology	overall	696	202	43.383	36.89	48.177	0.647	0	0.954	18	NA	NA	0.256	2.536	Male-biased but improving
BMC Microbiol	Microbiology	overall	13769	2914	45.437	44.211	46.546	0.353	0.214	0.432	0	0	4.365	0.171	0.828	Essentially at parity
Biocontrol Sci	Microbiology	overall	883	276	24.285	19.191	29.823	-0.213	-1.132	0.746	NA	NA	NA	-0.03	1.637	Male-biased and becoming more so
Am J Respir Cell Mol Biol	Molecular Biology	first	2030	2030	47.361	44.369	49.238	0.295	0.143	0.398	0	0	3.365	0.254	0.915	Essentially at parity
Am J Respir Cell Mol Biol	Molecular Biology	last	2236	2236	27.041	23.476	30.364	0.604	0.193	0.971	56	NA	NA	0.096	3.783	Male-biased but improving
Am J Respir Cell Mol Biol	Molecular Biology	overall	15250	2804	38.872	37.524	40.079	0.4	0.267	0.511	20.865	13.365	37.365	0.092	1.236	Male-biased but improving
BMC Mol Biol	Molecular Biology	overall	2971	745	45.081	41.623	47.472	0.397	0.058	0.523	16	NA	NA	0.181	1.002	Essentially at parity
BMC Struct Biol	Molecular Biology	overall	1853	522	34.704	29.66	38.814	0.745	0.138	1.124	29	NA	NA	0.138	2.794	Male-biased but improving
Biomol Eng	Molecular Biology	overall	616	205	48.156	37.45	49.912	0.369	0.018	0.657	10	NA	NA	0.455	3.059	Essentially at parity
Biosci Rep	Molecular Biology	overall	2440	725	39.826	36.11	43.143	-0.354	-1.49	0.23	NA	NA	NA	-0.091	0.242	Male-biased and becoming more so
Am Nat	Multidisciplinary	first	1842	1842	35.684	31.78	39.366	0.978	0.591	1.254	13.365	7.34	30.39	0.193	4.004	Male-biased but improving
An Acad Bras Cienc	Multidisciplinary	first	967	967	49.481	47.702	50	0.118	0	0.3	9	NA	NA	0.438	0.88	Essentially at parity
Ann N Y Acad Sci	Multidisciplinary	first	7668	7668	43.314	40.119	45.963	0.368	0.12	0.461	19	NA	NA	0.13	0.891	Male-biased but improving
BMC Res Notes	Multidisciplinary	first	3621	3621	45.663	43.089	48.076	0.492	-0.027	0.716	15	NA	NA	0.261	1.654	Essentially at parity
Am Nat	Multidisciplinary	last	1844	1844	23.116	19.449	26.743	0.754	0.254	1.255	49	NA	NA	0.124	6.512	Male-biased but improving
An Acad Bras Cienc	Multidisciplinary	last	958	958	42.078	37.081	46	0.764	0.134	1.029	20	NA	NA	0.232	2.593	Male-biased but improving
Ann N Y Acad Sci	Multidisciplinary	last	7713	7713	33.558	31.08	36.038	0.742	0.541	0.925	38	NA	NA	0.134	2.994	Male-biased but improving
BMC Res Notes	Multidisciplinary	last	3674	3674	32.025	29.433	34.664	1.334	0.729	1.84	14.365	8.365	30.365	0.232	7.723	Male-biased but improving
Ann N Y Acad Sci	Multidisciplinary	single	1799	1799	28.601	23.658	33.644	0.592	0.083	1	45	NA	NA	0.098	3.291	Male-biased but improving
Am Nat	Multidisciplinary	overall	6625	2388	28.687	26.679	30.625	0.68	0.412	0.927	34.365	23.365	62.39	0.111	3.741	Male-biased but improving
An Acad Bras Cienc	Multidisciplinary	overall	4592	1175	47.147	45.454	48.527	0.342	0.231	0.44	0	0	0	0.266	1.101	Essentially at parity
Ann N Y Acad Sci	Multidisciplinary	overall	37243	11201	39.727	38.397	41.061	0.285	0.173	0.386	24.365	13.365	50.365	0.072	0.932	Male-biased but improving
BMC Res Notes	Multidisciplinary	overall	20001	4722	39.863	38.696	41	0.577	0.305	0.79	12.365	7.365	27.365	0.143	1.669	Male-biased but improving
ACS Nano	Nanotechnology	first	5197	5197	30.927	28.519	33.066	0.243	-0.338	0.754	NA	NA	NA	0.042	1.741	Male-biased but improving
ACS Nano	Nanotechnology	last	5851	5851	20.817	18.882	22.807	0.84	0.327	1.375	48	NA	NA	0.141	9.062	Male-biased but improving
ACS Nano	Nanotechnology	overall	36971	8886	27.361	26.556	28.178	0.705	0.504	0.912	35.365	26.365	51.39	0.115	4.303	Male-biased but improving
Acta Oncol	Neoplasms	first	2132	2132	49.409	48.635	49.8	0.169	0.075	0.292	0	0	0	0.581	3.038	Essentially at parity
Am J Clin Oncol	Neoplasms	first	1376	1376	36.706	32.081	40.825	0.902	0.491	1.136	13.365	5.365	36.365	0.19	3.447	Male-biased but improving
Anticancer Res	Neoplasms	first	7344	7344	33.782	31.544	36.094	-0.19	-0.53	0.092	NA	NA	NA	-0.035	0.713	Male-biased and becoming more so
Arch Bronconeumol	Neoplasms	first	1398	1398	42.874	38.499	46.044	1.007	0.703	1.239	2.365	0	11.365	0.347	5.919	Male-biased but improving
Asian Pac J Cancer Prev	Neoplasms	first	4109	4109	47.299	45.344	48.92	0.399	0.206	0.539	13	NA	NA	0.326	1.727	Essentially at parity
BMC Cancer	Neoplasms	first	4865	4865	49.998	49.976	50	0.001	0	0.014	6	NA	NA	1.49	19.009	Essentially at parity
Breast Cancer Res	Neoplasms	first	1613	1613	62.195	50	79.014	1.576	-0.001	23.33	NA	NA	NA	-0.349	-0.026	Female-biased and becoming more so
Breast Cancer Res Treat	Neoplasms	first	3693	3693	50	49.996	60.942	0	0	0.958	4	NA	NA	1.419	1.957	Essentially at parity
Acta Oncol	Neoplasms	last	2123	2123	31.371	28.141	34.496	0.855	0.445	1.215	23.365	13.365	53.365	0.146	3.991	Male-biased but improving
Am J Clin Oncol	Neoplasms	last	1394	1394	24.697	20.355	28.847	0.726	0.237	1.189	50	NA	NA	0.116	5.369	Male-biased but improving
Anticancer Res	Neoplasms	last	7365	7365	17.57	15.997	19.272	0.2	-0.002	0.423	NA	NA	NA	0.036	4.943	Male-biased but improving
Arch Bronconeumol	Neoplasms	last	1377	1377	29.337	24.454	34.141	0.631	-0.139	1.344	NA	NA	NA	0.103	3.318	Male-biased but improving
Asian Pac J Cancer Prev	Neoplasms	last	4117	4117	32.825	30.154	35.221	-0.175	-0.92	0.41	NA	NA	NA	-0.032	0.798	Male-biased and becoming more so
BMC Cancer	Neoplasms	last	4850	4850	34.974	32.878	36.756	1.014	0.716	1.236	14.365	10.365	24.365	0.191	4.224	Male-biased but improving
Breast Cancer Res	Neoplasms	last	1687	1687	38.426	34.465	41.986	0.245	-0.287	0.594	NA	NA	NA	0.057	0.954	Male-biased but improving
Breast Cancer Res Treat	Neoplasms	last	3746	3746	44.752	42.569	46.643	0.675	0.573	0.776	1.365	0	4.39	0.294	2.69	Male-biased but improving
Acta Oncol	Neoplasms	overall	13166	2575	42.254	41.058	43.411	0.728	0.646	0.797	5.365	2.365	7.39	0.223	2.341	Male-biased but improving
Adv Cancer Res	Neoplasms	overall	857	343	36.796	29.785	42.574	0.03	-1.319	0.628	NA	NA	NA	0.002	0.73	Male-biased but improving
Ai Zheng	Neoplasms	overall	1216	2336	29.431	7.109	46.927	-1.61	-3.074	0.224	NA	NA	NA	-0.259	0.147	Male-biased and becoming more so
Am J Clin Oncol	Neoplasms	overall	9347	1741	33.419	31.636	35.299	0.588	0.405	0.742	28.365	19.365	47.365	0.105	2.394	Male-biased but improving
Anticancer Res	Neoplasms	overall	52718	9797	29.952	29.25	30.653	0.154	0.062	0.246	139.365	85.34	356.715	0.026	1.659	Male-biased but improving
Arch Bronconeumol	Neoplasms	overall	6865	1648	38.556	36.603	40.431	0.656	0.392	0.857	13.365	7.365	30.365	0.147	2.031	Male-biased but improving
Asia Pac J Clin Oncol	Neoplasms	overall	1721	440	37.901	33.954	41.668	0.006	-1.275	0.949	NA	NA	NA	0.014	0.709	Male-biased but improving
Asian Pac J Cancer Prev	Neoplasms	overall	23702	7978	40.022	39.032	40.957	0.269	0.038	0.453	34	NA	NA	0.066	0.868	Male-biased but improving
BMC Cancer	Neoplasms	overall	40034	6754	42.6	41.834	43.356	0.379	0.273	0.47	8.365	4.365	13.39	0.122	0.953	Male-biased but improving
Breast Cancer	Neoplasms	overall	4484	962	34.93	32.833	37.095	1.2	1.007	1.369	12.365	8.365	17.365	0.229	5.777	Male-biased but improving
Breast Cancer (Auckl)	Neoplasms	overall	492	128	44.967	35.481	50.131	-0.477	-5.174	0.354	NA	NA	NA	-0.467	0.006	Male-biased and becoming more so
Breast Cancer Res	Neoplasms	overall	14230	2223	49.022	48.372	49.503	0.154	0.103	0.206	0	0	0	0.328	0.611	Essentially at parity
Breast Cancer Res Treat	Neoplasms	overall	30156	4985	49.662	49.448	49.82	0.097	0.062	0.137	0	0	0	0.579	1.662	Essentially at parity
Am J Kidney Dis	Nephrology	first	3873	3873	42.272	39.968	44.357	0.728	0.621	0.824	5.365	1.365	10.365	0.225	2.385	Male-biased but improving
Am J Nephrol	Nephrology	first	1115	1115	40.935	36.856	44.543	0.634	0.238	0.866	21	NA	NA	0.172	1.846	Male-biased but improving
BMC Nephrol	Nephrology	first	939	939	47.807	45.431	49.376	0.568	0.249	0.871	0	0	0.365	0.549	9.083	Essentially at parity
Am J Kidney Dis	Nephrology	last	3979	3979	21.74	19.301	24.276	0.47	0.183	0.766	69	NA	NA	0.076	4.915	Male-biased but improving
Am J Nephrol	Nephrology	last	1138	1138	24.508	19.763	28.864	0.77	0.141	1.375	42	NA	NA	0.122	5.756	Male-biased but improving
BMC Nephrol	Nephrology	last	928	928	30.652	26.154	35.312	2.074	1.137	3.015	10.365	5.365	22.365	0.345	22.527	Male-biased but improving
Adv Chronic Kidney Dis	Nephrology	overall	1416	721	35.261	30.714	39.872	-0.021	-0.843	0.548	NA	NA	NA	-0.003	0.811	Male-biased and becoming more so
Adv Perit Dial	Nephrology	overall	1963	465	33.974	27.647	39.876	-0.49	-1.367	0.161	NA	NA	NA	-0.089	0.449	Male-biased and becoming more so
Am J Kidney Dis	Nephrology	overall	23211	5137	33.625	32.54	34.737	0.381	0.265	0.489	43.365	30.365	67.365	0.069	1.726	Male-biased but improving
Am J Nephrol	Nephrology	overall	7423	1577	36.978	35.214	38.586	0.616	0.425	0.775	18.365	12.365	32.365	0.127	2.04	Male-biased but improving
BMC Nephrol	Nephrology	overall	6753	1235	40.202	38.586	41.709	0.741	0.479	0.94	9.365	5.365	16.365	0.189	2.344	Male-biased but improving
Acta Neurochir (Wien)	Neurology	first	1811	1811	17.872	14.428	21.488	0.805	0.02	1.792	44	NA	NA	0.145	12.002	Male-biased but improving
Acta Neurochir Suppl	Neurology	first	569	569	25.359	18.028	32.798	1.524	-0.096	2.925	28	NA	NA	0.243	14.782	Male-biased but improving
Acta Neurol Belg	Neurology	first	639	639	39.514	34.418	44.078	0.334	-0.604	0.838	NA	NA	NA	0.082	1.049	Male-biased but improving
Acta Neuropathol	Neurology	first	1608	1608	41.562	37.145	45.548	0.529	0.156	0.719	21	NA	NA	0.158	1.481	Male-biased but improving
Alzheimers Dement	Neurology	first	761	761	48.757	45.326	49.993	0.54	0.009	1.048	0	0	0.365	0.913	96.273	Essentially at parity
Am J Alzheimers Dis Other Demen	Neurology	first	662	662	54.801	50	74.354	-0.019	-0.387	20.559	NA	NA	NA	0.038	-0.281	Essentially at parity
Amyotroph Lateral Scler	Neurology	first	432	432	39.899	1.574	50.001	-0.837	-5.447	0.212	NA	NA	NA	-0.5	0.014	Male-biased and becoming more so
Ann Indian Acad Neurol	Neurology	first	559	559	27.849	21.071	35.124	-0.018	-2.076	1.745	NA	NA	NA	0.005	1.633	Male-biased and becoming more so
Ann Neurol	Neurology	first	2793	2793	42.479	39.506	45.584	0.459	0.231	0.589	20	NA	NA	0.149	1.2	Male-biased but improving
Arch Clin Neuropsychol	Neurology	first	786	786	49.952	47.799	50	0.025	0	0.376	7	NA	NA	1.108	12.675	Essentially at parity
Arch Neurol	Neurology	first	2313	2313	40.356	35.482	44.336	0.629	0.275	0.791	25	NA	NA	0.165	1.885	Male-biased but improving
Arq Neuropsiquiatr	Neurology	first	2734	2734	40.875	37.646	44.087	0.427	0.087	0.6	26	NA	NA	0.115	1.156	Male-biased but improving
Auton Neurosci	Neurology	first	960	960	42.084	34.665	47.936	0.361	-0.476	0.594	NA	NA	NA	0.113	0.952	Male-biased but improving
BMC Neurol	Neurology	first	1213	1213	49.98	44.784	50	0.01	0	0.541	8	NA	NA	1.461	101.041	Essentially at parity
BMC Neurosci	Neurology	first	1195	1195	48.929	45.858	49.978	0.251	0.012	0.461	11	NA	NA	0.502	2.754	Essentially at parity
Behav Neurosci	Neurology	first	1367	1367	49.996	49.315	50	0.003	0	0.119	5	NA	NA	1.131	2.728	Essentially at parity
Br J Neurosurg	Neurology	first	782	782	17.217	12.671	22.103	0.524	-0.449	1.638	NA	NA	NA	0.089	7.988	Male-biased but improving
Brain	Neurology	first	3219	3219	47.067	44.515	49.025	0.264	0.09	0.37	11	NA	NA	0.203	0.682	Essentially at parity
Acta Neurochir (Wien)	Neurology	last	1777	1777	9.617	7.296	12.254	-0.235	-0.689	0.418	NA	NA	NA	-0.057	5.22	Male-biased and becoming more so
Acta Neurochir Suppl	Neurology	last	569	569	5.239	2.531	9.674	-1.022	-1.357	-0.573	NA	NA	NA	-0.446	0.403	Male-biased and becoming more so
Acta Neurol Belg	Neurology	last	628	628	25.269	20.484	30.368	0.809	-0.106	1.826	NA	NA	NA	0.129	5.745	Male-biased but improving
Acta Neuropathol	Neurology	last	1623	1623	27.561	23.559	31.607	0.884	0.393	1.312	28.365	15.365	72.39	0.143	5.37	Male-biased but improving
Alzheimer Dis Assoc Disord	Neurology	last	682	682	27.127	20.66	33.999	-0.126	-1.001	0.724	NA	NA	NA	-0.017	1.427	Male-biased and becoming more so
Alzheimers Dement	Neurology	last	774	774	32.981	27.474	38.04	0.57	-0.611	1.447	NA	NA	NA	0.095	2.277	Male-biased but improving
Am J Alzheimers Dis Other Demen	Neurology	last	677	677	50	40.778	50.2	0	-1.338	0.2	0	NA	NA	1.948	-2.514	Essentially at parity
Ann Neurol	Neurology	last	2902	2902	22.829	19.706	25.878	0.334	-0.009	0.693	NA	NA	NA	0.054	3.707	Male-biased but improving
Arch Clin Neuropsychol	Neurology	last	788	788	26.913	20.257	33.923	-0.925	-1.872	-0.043	NA	NA	NA	-0.152	0.482	Male-biased and becoming more so
Arch Neurol	Neurology	last	2403	2403	23.589	18.797	28.848	0.551	0.066	1.062	55	NA	NA	0.091	4.723	Male-biased but improving
Arq Neuropsiquiatr	Neurology	last	2570	2570	29.305	25.562	32.857	0.401	-0.002	0.762	NA	NA	NA	0.065	2.433	Male-biased but improving
Auton Neurosci	Neurology	last	984	984	19.545	14.667	24.636	-0.33	-0.855	0.265	NA	NA	NA	-0.057	1.972	Male-biased and becoming more so
BMC Neurol	Neurology	last	1197	1197	30.906	27.02	34.793	0.915	0.197	1.558	33	NA	NA	0.157	4.537	Male-biased but improving
BMC Neurosci	Neurology	last	1223	1223	28.359	23.374	33.462	0.701	0.004	1.341	37	NA	NA	0.117	4.003	Male-biased but improving
Behav Neurosci	Neurology	last	1404	1404	31.345	25.75	37.171	-0.163	-0.819	0.425	NA	NA	NA	-0.024	0.955	Male-biased and becoming more so
Br J Neurosurg	Neurology	last	811	811	8.194	5.209	11.867	-0.268	-0.738	0.565	NA	NA	NA	-0.074	5.474	Male-biased and becoming more so
Brain	Neurology	last	3258	3258	27.019	24.336	29.765	0.854	0.524	1.207	30.365	19.34	53.365	0.135	5.28	Male-biased but improving
AJNR Am J Neuroradiol	Neurology	overall	6598	2212	17.729	10.432	25.902	-0.134	-0.578	0.537	NA	NA	NA	-0.025	2.981	Male-biased and becoming more so
ASN Neuro	Neurology	overall	857	210	45.776	39.535	49.57	0.248	-1.682	0.673	NA	NA	NA	0.15	0.647	Essentially at parity
Acta Neurobiol Exp (Wars)	Neurology	overall	1979	570	48.738	46.083	49.848	0.172	0.027	0.284	8	NA	NA	0.324	0.718	Essentially at parity
Acta Neurochir (Wien)	Neurology	overall	9561	2659	19.767	18.181	21.246	0.483	0.107	0.838	71	NA	NA	0.079	5.933	Male-biased but improving
Acta Neurochir Suppl	Neurology	overall	3311	833	22.375	19.461	25.297	0.726	0.103	1.359	53	NA	NA	0.115	6.466	Male-biased but improving
Acta Neurol Belg	Neurology	overall	3087	846	35.812	33.333	38.2	0.638	0.229	0.954	38	NA	NA	0.128	2.288	Male-biased but improving
Acta Neuropathol	Neurology	overall	13452	2019	36.699	35.463	37.975	0.657	0.528	0.785	18.365	13.365	25.365	0.135	2.222	Male-biased but improving
Alzheimer Dis Assoc Disord	Neurology	overall	4117	881	44.962	42.312	46.75	0.392	0.214	0.493	0.365	0	13.365	0.179	0.991	Male-biased but improving
Alzheimers Dement	Neurology	overall	6973	1021	40.701	39.078	42.328	0.92	0.603	1.133	6.365	3.365	12.365	0.244	3.475	Male-biased but improving
Alzheimers Res Ther	Neurology	overall	1916	386	36.578	32.451	40.302	-0.345	-2.743	0.909	NA	NA	NA	-0.078	0.387	Male-biased and becoming more so
Am J Alzheimers Dis Other Demen	Neurology	overall	3093	920	53.043	50.649	56.067	-0.186	-0.286	0.179	10	NA	NA	0.121	-0.322	Essentially at parity
Amyotroph Lateral Scler	Neurology	overall	2955	535	44.857	40.002	47.727	0.442	-0.071	0.605	15	NA	NA	0.206	1.249	Male-biased but improving
Ann Indian Acad Neurol	Neurology	overall	2415	925	26.871	23.476	30.004	0.314	-0.635	1.154	NA	NA	NA	0.05	2.613	Male-biased but improving
Ann Neurol	Neurology	overall	23679	3792	38.45	37.426	39.564	0.4	0.3	0.493	22.365	15.365	34.365	0.089	1.266	Male-biased but improving
Appl Neuropsychol	Neurology	overall	888	311	42.078	29.729	48.304	0.222	-1.346	0.508	NA	NA	NA	0.069	0.668	Male-biased but improving
Arch Clin Neuropsychol	Neurology	overall	3781	988	47.495	44.466	49.683	0.338	0.107	0.437	0	0	2.365	0.304	1.335	Essentially at parity
Arch Neurol	Neurology	overall	15983	3088	38.598	36.672	40.393	0.575	0.426	0.679	15.365	9.365	27.365	0.13	1.746	Male-biased but improving
Arq Neuropsiquiatr	Neurology	overall	14132	3214	39.002	37.509	40.467	0.324	0.162	0.445	25.365	14.34	62.39	0.074	1.048	Male-biased but improving
Audiol Neurootol	Neurology	overall	2405	593	32.178	29.027	35.532	0.23	-0.202	0.597	NA	NA	NA	0.039	1.537	Male-biased but improving
Auton Neurosci	Neurology	overall	4692	1357	33.605	30.905	36.328	0.163	-0.172	0.473	NA	NA	NA	0.03	1.25	Male-biased but improving
BMC Neurol	Neurology	overall	8609	1561	41.988	40.457	43.478	0.578	0.338	0.742	6.365	3.365	16.39	0.169	1.564	Male-biased but improving
BMC Neurosci	Neurology	overall	6541	1554	40.004	37.865	41.963	0.402	0.127	0.593	29	NA	NA	0.1	1.146	Male-biased but improving
Behav Neurol	Neurology	overall	1998	502	47.736	45.011	49.487	0.361	0.155	0.526	12	NA	NA	0.36	1.914	Essentially at parity
Behav Neurosci	Neurology	overall	5230	1635	45.872	43.227	47.641	0.26	0.066	0.34	13	NA	NA	0.139	0.572	Essentially at parity
Br J Neurosurg	Neurology	overall	3800	1194	17.623	15.496	19.833	-0.054	-0.517	0.47	NA	NA	NA	-0.007	3.471	Male-biased and becoming more so
Brain	Neurology	overall	27968	4111	40.33	39.472	41.218	0.551	0.467	0.629	11.365	8.365	15.365	0.142	1.549	Male-biased but improving
Am J Nurs	Nursing	first	684	684	88.339	83.242	93.529	0.052	-0.412	0.795	NA	NA	NA	-0.001	-0.857	Female-biased and becoming more so
AORN	Nursing	single	1266	1266	84.643	80.974	88.408	-0.058	-0.459	0.431	NA	NA	NA	0.003	-0.835	Female-biased but improving
Adv Nurse Pract	Nursing	single	998	998	91.457	83.656	101.492	0.426	-0.356	1.912	NA	NA	NA	-0.012	-0.825	Female-biased and becoming more so
Am J Nurs	Nursing	single	2508	2508	89.837	87.43	92.215	0.326	0.013	0.69	NA	NA	NA	-0.009	-0.822	Female-biased and becoming more so
Br J Community Nurs	Nursing	single	1329	1329	70.292	66.091	74.779	0.172	-0.311	0.934	NA	NA	NA	-0.011	-0.526	Female-biased and becoming more so
AANA	Nursing	overall	1756	771	45.285	41.055	48.481	0.299	-0.128	0.445	13	NA	NA	0.151	0.731	Essentially at parity
AAOHN	Nursing	overall	1460	771	84.097	76.784	94.394	0.256	-0.451	1.757	NA	NA	NA	-0.009	-0.751	Female-biased and becoming more so
ANS Adv Nurs Sci	Nursing	overall	1088	535	88.611	84.89	92.306	0.128	-0.326	0.686	NA	NA	NA	-0.003	-0.847	Female-biased and becoming more so
AORN	Nursing	overall	3101	1907	78.237	75.563	80.786	-0.137	-0.434	0.204	NA	NA	NA	0.006	-0.76	Female-biased but improving
Accid Emerg Nurs	Nursing	overall	391	182	50	-578.703	559.984	8.069	-0.133	6811.063	0	NA	NA	-0.456	-0.066	Essentially at parity
Adv Emerg Nurs	Nursing	overall	512	234	71.302	64.279	78.931	-0.766	-1.715	1.748	NA	NA	NA	0.047	-0.888	Female-biased but improving
Adv Health Sci Educ Theory Pract	Nursing	overall	2099	709	46.413	43.721	48.493	0.306	0.099	0.445	13	NA	NA	0.196	0.793	Essentially at parity
Adv Nurse Pract	Nursing	overall	1474	1212	90.183	83.88	98.529	0.403	-0.217	1.571	NA	NA	NA	-0.012	-0.81	Female-biased and becoming more so
Adv Skin Wound Care	Nursing	overall	2510	1072	57.203	54.212	59.93	-0.157	-0.321	0.154	NA	NA	NA	0.039	-0.346	Female-biased but improving
Am J Nurs	Nursing	overall	4507	3272	88.856	86.932	90.807	0.328	0.075	0.623	NA	NA	NA	-0.01	-0.806	Female-biased and becoming more so
Appl Nurs Res	Nursing	overall	2247	770	76.341	73.982	78.807	-0.546	-0.736	-0.287	99.365	64.34	209.365	0.027	-0.863	Female-biased but improving
Assist Inferm Ric	Nursing	overall	1547	403	61.158	57.956	64.986	-0.469	-0.621	-0.204	33	NA	NA	0.069	-0.649	Female-biased but improving
Biol Res Nurs	Nursing	overall	2025	588	64.999	62.156	68.219	-0.336	-0.578	0.076	NA	NA	NA	0.034	-0.613	Female-biased but improving
Br J Community Nurs	Nursing	overall	2803	1972	75.002	71.939	77.929	0.611	0.119	1.244	NA	NA	NA	-0.033	-0.506	Female-biased and becoming more so
Am J Clin Nutr	Nutritional Sciences	first	4720	4720	63.826	60.731	67.264	0.829	0.293	1.686	NA	NA	NA	-0.092	-0.2	Female-biased and becoming more so
Ann Nutr Metab	Nutritional Sciences	first	679	679	52.936	49.999	61.07	0	-0.292	0.96	NA	NA	NA	-0.02	-0.171	Essentially at parity
Appetite	Nutritional Sciences	first	2247	2247	79.567	75.68	83.802	3.293	1.821	5.35	NA	NA	NA	-0.141	-0.23	Female-biased and becoming more so
Appl Physiol Nutr Metab	Nutritional Sciences	first	1238	1238	44.108	39.152	48.159	0.542	-0.037	0.797	16	NA	NA	0.229	1.772	Male-biased but improving
Asia Pac J Clin Nutr	Nutritional Sciences	first	740	740	50	49.947	77.326	0	0	6.691	4	NA	NA	1.542	3.023	Essentially at parity
Br J Nutr	Nutritional Sciences	first	4116	4116	70.379	67.303	73.913	1.732	0.912	2.91	NA	NA	NA	-0.121	-0.213	Female-biased and becoming more so
Am J Clin Nutr	Nutritional Sciences	last	4929	4929	44.519	42.245	46.337	0.592	0.513	0.666	1.365	0	6.365	0.247	1.917	Male-biased but improving
Ann Nutr Metab	Nutritional Sciences	last	659	659	38.701	32.958	43.683	0.731	0.145	1.093	23	NA	NA	0.169	2.395	Male-biased but improving
Appetite	Nutritional Sciences	last	2286	2286	49.999	49.978	66.988	0.001	0	5.51	4	NA	NA	1.081	0.752	Essentially at parity
Appl Physiol Nutr Metab	Nutritional Sciences	last	1262	1262	28.863	24.441	33.042	0.26	-0.616	0.958	NA	NA	NA	0.041	2.06	Male-biased but improving
Asia Pac J Clin Nutr	Nutritional Sciences	last	790	790	39.027	33.229	43.892	0.197	-0.556	0.584	NA	NA	NA	0.048	0.828	Male-biased but improving
Br J Nutr	Nutritional Sciences	last	4225	4225	44.478	42.479	46.153	0.631	0.529	0.731	1.365	0	5.365	0.262	2.191	Male-biased but improving
Am J Clin Nutr	Nutritional Sciences	single	662	662	29.873	21.598	37.83	0.376	-0.589	1.03	NA	NA	NA	0.062	2.23	Male-biased but improving
Am J Clin Nutr	Nutritional Sciences	overall	32484	6301	49.841	49.677	49.936	0.046	0.023	0.077	0	0	0	0.578	0.783	Essentially at parity
Ann Nutr Metab	Nutritional Sciences	overall	3714	946	49.122	46.386	50	0.065	-0.215	0.164	0	NA	NA	0.195	0.202	Essentially at parity
Appetite	Nutritional Sciences	overall	9682	2775	69.393	50	71.585	2.745	0	3.956	NA	NA	NA	-0.208	-0.099	Female-biased and becoming more so
Appl Physiol Nutr Metab	Nutritional Sciences	overall	6398	1536	40.773	38.931	42.509	0.656	0.378	0.844	8.365	4.365	20.365	0.171	1.894	Male-biased but improving
Arch Anim Nutr	Nutritional Sciences	overall	1804	453	40.058	36.458	43.718	0.437	-0.06	0.751	26	NA	NA	0.11	1.237	Male-biased but improving
Arch Latinoam Nutr	Nutritional Sciences	overall	2452	656	68.78	64.414	74.199	0.799	0.133	2.131	NA	NA	NA	-0.063	-0.325	Female-biased and becoming more so
Asia Pac J Clin Nutr	Nutritional Sciences	overall	3813	1414	49.673	49.043	49.945	0.074	0.018	0.149	5	NA	NA	0.46	0.608	Essentially at parity
Br J Nutr	Nutritional Sciences	overall	25446	5406	49.991	49.962	49.999	0.005	0	0.016	0	0	0	1.021	1.908	Essentially at parity
Aust N Z J Obstet Gynaecol	Obstetrics	first	1346	1346	64.069	49.999	76.272	1.735	0	7.302	NA	NA	NA	-0.293	-0.05	Female-biased and becoming more so
BMC Pregnancy Childbirth	Obstetrics	first	1485	1485	70.186	66.921	73.688	0.154	-0.502	1.119	NA	NA	NA	-0.013	-0.518	Female-biased and becoming more so
Aust N Z J Obstet Gynaecol	Obstetrics	last	1391	1391	42.833	38.617	46.183	0.707	0.487	0.862	4.365	0	16.365	0.239	2.438	Male-biased but improving
BMC Pregnancy Childbirth	Obstetrics	last	1477	1477	49.963	49.815	57.557	0.024	0	1.52	9	NA	NA	1.176	29.645	Essentially at parity
Aust N Z J Obstet Gynaecol	Obstetrics	overall	5974	1844	49.496	48.775	49.896	0.121	0.039	0.213	0	0	0	0.485	1.201	Essentially at parity
BJOG	Obstetrics	overall	3839	1559	42.973	37.948	49.886	0.118	-0.307	0.3	NA	NA	NA	0.043	0.476	Male-biased but improving
BMC Pregnancy Childbirth	Obstetrics	overall	9128	1812	61.726	50	63.68	1.371	0	2.355	NA	NA	NA	-0.212	-0.067	Female-biased and becoming more so
Birth	Obstetrics	overall	2048	670	72.229	68.618	75.845	0.325	-0.175	1.033	NA	NA	NA	-0.021	-0.517	Female-biased and becoming more so
Ann Occup Hyg	Occupational Medicine	first	815	815	48.934	46.409	49.825	0.323	0.08	0.649	0	0	0	0.602	7.08	Essentially at parity
Ann Occup Hyg	Occupational Medicine	last	873	873	24.243	19.224	29.118	0.344	-0.283	0.966	NA	NA	NA	0.054	3.346	Male-biased but improving
Ann Occup Hyg	Occupational Medicine	overall	4263	1111	37.626	35.25	39.672	0.6	0.32	0.801	17.365	9.365	40.365	0.128	1.922	Male-biased but improving
Arh Hig Rada Toksikol	Occupational Medicine	overall	2006	623	55.647	53.481	58.094	-0.362	-0.473	-0.193	18	NA	NA	0.119	-0.542	Female-biased but improving
Acta Ophthalmol	Ophthalmology	first	1815	1815	46.695	44.071	48.448	0.766	0.532	0.977	0	0	1.365	0.517	10.333	Essentially at parity
Acta Ophthalmol Scand	Ophthalmology	first	707	707	38.943	14.052	48.494	0.331	-1.477	0.659	NA	NA	NA	0.087	1.192	Male-biased but improving
Am J Ophthalmol	Ophthalmology	first	4488	4488	35.433	32.786	38.363	0.578	0.323	0.803	23.365	12.365	52.415	0.114	2.104	Male-biased but improving
Appl Opt	Ophthalmology	first	8286	8286	21.559	19.886	23.333	0.476	0.269	0.696	64.365	42.365	116.39	0.077	5.002	Male-biased but improving
Arch Ophthalmol	Ophthalmology	first	2639	2639	40.912	36.119	44.538	0.651	0.352	0.771	8.365	1.365	33.365	0.178	1.94	Male-biased but improving
Arq Bras Oftalmol	Ophthalmology	first	1351	1351	34.34	27.898	39.971	-0.919	-2.286	0.046	NA	NA	NA	-0.174	0.216	Male-biased and becoming more so
Br J Ophthalmol	Ophthalmology	first	2036	2036	38.595	35.263	41.652	0.739	0.248	1.047	29	NA	NA	0.165	2.334	Male-biased but improving
Acta Ophthalmol	Ophthalmology	last	1829	1829	31.265	27.535	35.178	1.333	0.561	1.965	15.365	8.34	42.365	0.227	7.947	Male-biased but improving
Acta Ophthalmol Scand	Ophthalmology	last	749	749	29.922	12.883	43.7	0.767	-0.611	1.308	NA	NA	NA	0.132	3.903	Male-biased but improving
Am J Ophthalmol	Ophthalmology	last	4500	4500	25.549	23.135	28.33	0.443	0.16	0.746	60	NA	NA	0.073	3.465	Male-biased but improving
Appl Opt	Ophthalmology	last	8572	8572	13.751	12.234	15.195	0.245	0.071	0.453	119	NA	NA	0.049	7.93	Male-biased but improving
Arch Ophthalmol	Ophthalmology	last	2694	2694	26.144	21.955	30.797	0.344	-0.108	0.788	NA	NA	NA	0.057	2.9	Male-biased but improving
Arq Bras Oftalmol	Ophthalmology	last	1365	1365	24.37	18.702	29.726	-0.552	-1.28	0.2	NA	NA	NA	-0.09	0.998	Male-biased and becoming more so
Br J Ophthalmol	Ophthalmology	last	2072	2072	24.875	21.759	28.21	0.755	0.223	1.371	46	NA	NA	0.122	5.523	Male-biased but improving
Appl Opt	Ophthalmology	single	761	761	6.807	3.488	10.809	-0.059	-0.316	0.49	NA	NA	NA	-0.023	10.656	Male-biased and becoming more so
Acta Ophthalmol	Ophthalmology	overall	9324	2344	39.454	37.863	41.098	1.115	0.901	1.317	7.365	4.365	10.39	0.269	5.012	Male-biased but improving
Acta Ophthalmol Scand	Ophthalmology	overall	3114	936	31.456	21.223	40.57	0.193	-0.719	0.743	NA	NA	NA	0.034	1.54	Male-biased but improving
Am J Ophthalmol	Ophthalmology	overall	23581	6064	35.166	34.045	36.309	0.599	0.498	0.696	23.365	18.365	31.365	0.116	2.201	Male-biased but improving
Appl Opt	Ophthalmology	overall	36067	14530	19.067	18.229	19.787	0.482	0.378	0.588	66.365	53.365	84.39	0.082	6.412	Male-biased but improving
Arch Ophthalmol	Ophthalmology	overall	13730	3606	36.21	34.307	38.312	0.505	0.332	0.656	25.365	14.365	46.39	0.102	1.772	Male-biased but improving
Arq Bras Oftalmol	Ophthalmology	overall	6248	1524	35.898	33.099	38.392	-0.292	-0.737	0.068	NA	NA	NA	-0.059	0.482	Male-biased and becoming more so
BMC Ophthalmol	Ophthalmology	overall	3104	856	38.195	36.081	40.414	0.894	0.577	1.154	10.365	6.365	20.365	0.2	3.246	Male-biased but improving
Binocul Vis Strabismus	Ophthalmology	overall	481	216	15.464	4.432	33.593	-1.227	-1.68	0.164	NA	NA	NA	-0.253	0.553	Male-biased and becoming more so
Br J Ophthalmol	Ophthalmology	overall	11096	2951	35.155	33.701	36.548	0.777	0.573	0.986	18.365	12.365	28.365	0.149	2.919	Male-biased but improving
Am J Orthod Dentofacial Orthop	Orthodontics	first	2477	2477	38.629	34.925	41.752	0.689	0.394	0.877	13.365	5.365	35.365	0.157	2.182	Male-biased but improving
Angle Orthod	Orthodontics	first	1579	1579	43.956	39.99	47.508	0.625	0.399	0.781	2.365	0	14.365	0.25	2.184	Male-biased but improving
Am J Orthod Dentofacial Orthop	Orthodontics	last	2456	2456	25.172	21.607	28.789	0.151	-0.286	0.6	NA	NA	NA	0.023	2.399	Male-biased but improving
Angle Orthod	Orthodontics	last	1521	1521	28.54	23.999	33.441	0.287	-0.284	0.812	NA	NA	NA	0.046	2.191	Male-biased but improving
Am J Orthod Dentofacial Orthop	Orthodontics	single	1018	1018	3.26	1.675	5.561	-0.042	-0.16	0.251	NA	NA	NA	-0.03	22.201	Male-biased and becoming more so
Am J Orthod Dentofacial Orthop	Orthodontics	overall	11529	4219	31.814	30.148	33.253	0.713	0.536	0.886	42	NA	NA	0.124	3.191	Male-biased but improving
Angle Orthod	Orthodontics	overall	6595	2192	36.604	34.469	38.681	0.712	0.475	0.885	17.365	10.365	31.39	0.143	2.418	Male-biased but improving
Aust Orthod	Orthodontics	overall	888	355	30.462	25.045	35.65	0.719	-0.039	1.308	39	NA	NA	0.119	3.459	Male-biased but improving
Acta Orthop	Orthopedics	first	1217	1217	28.236	23.067	33.01	1.33	0.594	1.905	18.365	10.365	48.415	0.216	9.264	Male-biased but improving
Acta Orthop Belg	Orthopedics	first	1330	1330	15.435	11.19	20.291	0.645	0.024	1.346	53	NA	NA	0.119	12.031	Male-biased but improving
Am J Orthop	Orthopedics	first	1442	1442	14.61	11.172	18.012	1.055	0.425	1.757	30.365	18.365	71.365	0.201	26.117	Male-biased but improving
Arthroscopy	Orthopedics	first	2888	2888	12.109	9.83	14.681	0.67	0.324	1.101	46.365	29.365	89.39	0.147	21.168	Male-biased but improving
Acta Orthop	Orthopedics	last	1260	1260	13.451	9.517	17.541	0.778	0.083	1.545	48	NA	NA	0.151	19.327	Male-biased but improving
Acta Orthop Belg	Orthopedics	last	1312	1312	10.019	6.445	14.255	0.296	-0.152	1.039	NA	NA	NA	0.079	15.06	Male-biased but improving
Am J Orthop	Orthopedics	last	1448	1448	9.018	6.575	12.001	0.025	-0.262	0.451	NA	NA	NA	0.006	9.502	Male-biased but improving
Arthroscopy	Orthopedics	last	2956	2956	8.788	7.001	10.768	0.055	-0.15	0.328	NA	NA	NA	0.014	10.57	Male-biased but improving
Acta Orthop	Orthopedics	overall	6262	1503	23.359	21.376	25.526	1.074	0.743	1.417	27.365	19.365	41.365	0.173	9.604	Male-biased but improving
Acta Orthop Belg	Orthopedics	overall	5373	1612	15.11	12.84	17.394	0.554	0.225	0.91	58.365	35.365	141.365	0.106	11.173	Male-biased but improving
Am J Orthop	Orthopedics	overall	5846	2042	13.918	12.353	15.649	0.438	0.205	0.684	72.365	47.365	151.365	0.087	10.654	Male-biased but improving
Arthroscopy	Orthopedics	overall	13736	4033	14.75	13.649	15.849	0.597	0.43	0.781	54.365	41.365	74.365	0.114	12.384	Male-biased but improving
Acta Otolaryngol	Otolaryngology	first	1991	1991	32.683	28.367	36.481	0.641	0.167	0.955	39	NA	NA	0.112	2.69	Male-biased but improving
Acta Otorrinolaringol Esp	Otolaryngology	first	826	826	41.886	34.746	48.182	0.944	0.098	1.294	19	NA	NA	0.295	4.664	Male-biased but improving
Am J Otolaryngol	Otolaryngology	first	1273	1273	29.886	25.646	34.069	1.067	0.548	1.542	21.365	11.365	49.365	0.177	5.851	Male-biased but improving
Am J Rhinol	Otolaryngology	first	546	546	38.797	20.314	47.428	1.252	0.171	1.573	20	NA	NA	0.323	8.789	Male-biased but improving
Ann Otol Rhinol Laryngol	Otolaryngology	first	1756	1756	34.046	29.896	37.562	0.93	0.57	1.194	17.365	9.365	37.365	0.17	3.904	Male-biased but improving
Arch Otolaryngol Head Neck Surg	Otolaryngology	first	1903	1903	29.944	23.804	35.54	0.391	-0.185	0.882	NA	NA	NA	0.064	2.306	Male-biased but improving
Auris Nasus Larynx	Otolaryngology	first	1077	1077	28.609	23.888	34.293	0.888	0.295	1.421	37	NA	NA	0.143	4.906	Male-biased but improving
Braz J Otorhinolaryngol	Otolaryngology	first	1416	1416	50	39.216	50.969	0	-4.877	0.132	NA	NA	NA	7.564	2608430438.902	Essentially at parity
Acta Otolaryngol	Otolaryngology	last	2044	2044	17.74	14.384	21.132	0.117	-0.273	0.584	NA	NA	NA	0.021	4.339	Male-biased but improving
Acta Otorrinolaringol Esp	Otolaryngology	last	807	807	23.663	17.37	29.922	0.34	-0.658	1.326	NA	NA	NA	0.05	3.408	Male-biased but improving
Am J Otolaryngol	Otolaryngology	last	1288	1288	17.893	14.481	22.001	0.273	-0.183	0.846	NA	NA	NA	0.049	5.396	Male-biased but improving
Am J Rhinol	Otolaryngology	last	540	540	38.327	18.627	47.873	1.598	0.472	2.001	19	NA	NA	0.395	17.306	Male-biased but improving
Ann Otol Rhinol Laryngol	Otolaryngology	last	1785	1785	17.661	14.279	21.528	0.266	-0.122	0.737	NA	NA	NA	0.047	5.415	Male-biased but improving
Arch Otolaryngol Head Neck Surg	Otolaryngology	last	1912	1912	17.148	12.697	22.467	-0.047	-0.485	0.496	NA	NA	NA	-0.01	3.53	Male-biased and becoming more so
Auris Nasus Larynx	Otolaryngology	last	1094	1094	13.9	10.303	18.334	0.366	-0.122	1.015	NA	NA	NA	0.072	9.469	Male-biased but improving
Braz J Otorhinolaryngol	Otolaryngology	last	1392	1392	47.324	43.323	49.666	0.423	0.091	0.602	12	NA	NA	0.372	2.405	Essentially at parity
Acta Otolaryngol	Otolaryngology	overall	10812	2968	28.785	27.239	30.234	0.459	0.271	0.632	51.365	34.365	91.365	0.074	2.739	Male-biased but improving
Acta Otolaryngol Suppl	Otolaryngology	overall	947	277	13.969	6.665	24.116	-0.535	-0.847	0.325	NA	NA	NA	-0.1	2.158	Male-biased and becoming more so
Acta Otorrinolaringol Esp	Otolaryngology	overall	3741	897	37.73	34.551	40.789	0.614	0.126	0.955	30	NA	NA	0.134	1.957	Male-biased but improving
Adv Otorhinolaryngol	Otolaryngology	overall	995	373	20.061	15.975	24.479	-0.48	-0.963	0.09	NA	NA	NA	-0.079	1.542	Male-biased and becoming more so
Am J Otolaryngol	Otolaryngology	overall	5816	1712	28.226	26.208	30.298	0.721	0.464	0.968	33.365	22.365	55.365	0.117	4.088	Male-biased but improving
Am J Rhinol	Otolaryngology	overall	2449	709	37.567	29.242	43.16	1.335	0.908	1.483	8.365	2.365	24.39	0.29	7.568	Male-biased but improving
Ann Otol Rhinol Laryngol	Otolaryngology	overall	7996	2256	30.703	28.829	32.48	0.718	0.537	0.901	29.365	20.365	43.365	0.122	3.447	Male-biased but improving
Arch Otolaryngol Head Neck Surg	Otolaryngology	overall	9421	2531	29.722	26.83	32.393	0.364	0.069	0.62	65	NA	NA	0.06	2.247	Male-biased but improving
Auris Nasus Larynx	Otolaryngology	overall	5958	1587	25.363	23.397	27.531	0.744	0.493	0.999	52	NA	NA	0.119	5.217	Male-biased but improving
Braz J Otorhinolaryngol	Otolaryngology	overall	6478	1616	46.982	44.372	49.068	0.208	-0.091	0.31	10	NA	NA	0.158	0.474	Essentially at parity
Am J Hosp Palliat Care	Palliative Care	first	884	884	49.981	49.834	50	0.008	0	0.058	5	NA	NA	0.833	0.954	Essentially at parity
Am J Hosp Palliat Care	Palliative Care	last	901	901	50.003	44.283	50.891	-0.002	-0.582	0	NA	NA	NA	1.084	-1.391	Essentially at parity
Am J Hosp Palliat Care	Palliative Care	overall	4090	1357	49.998	49.974	50	0.001	0	0.012	3	NA	NA	0.96	0.307	Essentially at parity
BMC Palliat Care	Palliative Care	overall	1887	378	58.135	49.997	61.969	0.448	-0.18	2.407	NA	NA	NA	-0.147	-0.087	Female-biased and becoming more so
Adv Parasitol	Parasitology	overall	665	259	40.282	33.659	46.252	1.032	0.405	1.373	22	NA	NA	0.282	4.952	Male-biased but improving
APMIS	Pathology	first	1292	1292	49.997	49.915	50	0.002	0	0.04	5	NA	NA	1.116	1.873	Essentially at parity
Am J Clin Pathol	Pathology	first	2475	2475	46.336	43.657	48.423	0.349	0.214	0.451	0	0	5.365	0.217	0.958	Essentially at parity
Am J Pathol	Pathology	first	4458	4458	49.852	49.243	49.988	0.046	0.006	0.136	0	0	0	0.615	1.007	Essentially at parity
Ann Diagn Pathol	Pathology	first	804	804	49.789	48.372	49.978	0.073	0.011	0.271	8	NA	NA	0.69	2.865	Essentially at parity
Ann Pathol	Pathology	first	892	892	69.874	63.12	79.774	0.474	-0.29	3.104	NA	NA	NA	-0.036	-0.423	Female-biased and becoming more so
APMIS	Pathology	last	1248	1248	37.454	32.694	42.255	0.819	0.387	1.105	28	NA	NA	0.18	2.916	Male-biased but improving
Am J Clin Pathol	Pathology	last	2511	2511	36.296	32.735	39.185	0.852	0.581	1.058	14.365	8.365	30.365	0.171	3.159	Male-biased but improving
Am J Pathol	Pathology	last	4716	4716	30.268	27.709	32.837	0.804	0.537	1.043	26.365	17.365	45.365	0.135	3.997	Male-biased but improving
Ann Diagn Pathol	Pathology	last	794	794	34.215	27.648	40.751	0.67	-0.041	1.145	27	NA	NA	0.127	2.603	Male-biased but improving
Ann Pathol	Pathology	last	787	787	49.303	47.437	50	0.145	0	0.306	8	NA	NA	0.431	1.051	Essentially at parity
APMIS	Pathology	overall	6756	1747	47.281	45.644	48.503	0.416	0.321	0.497	0	0	0	0.333	1.799	Essentially at parity
Adv Anat Pathol	Pathology	overall	1214	534	38.256	34.101	42.372	0.632	0.157	0.914	29	NA	NA	0.145	2.006	Male-biased but improving
Am J Clin Pathol	Pathology	overall	14090	3385	43.1	41.783	44.25	0.491	0.4	0.553	5.365	2.365	10.365	0.164	1.262	Male-biased but improving
Am J Pathol	Pathology	overall	37540	6110	41.495	40.587	42.392	0.437	0.369	0.495	10.365	7.365	15.365	0.125	1.152	Male-biased but improving
Ann Diagn Pathol	Pathology	overall	3873	1096	41.845	39.434	44.093	0.606	0.394	0.739	6.365	2.365	18.365	0.183	1.755	Male-biased but improving
Ann Pathol	Pathology	overall	5086	1406	50	50	63.556	0	0	1.712	NA	NA	NA	-0.166	-0.09	Essentially at parity
Acad Pediatr	Pediatrics	first	586	586	70.627	63.052	78.443	1.91	-0.206	6.89	NA	NA	NA	-0.136	-0.188	Female-biased and becoming more so
Arch Argent Pediatr	Pediatrics	first	752	752	50	49.984	67.797	0	-0.23	15.446	NA	NA	NA	10.162	-7.519	Essentially at parity
Arch Dis Child	Pediatrics	first	1485	1485	49.897	49.492	50.002	0.04	0	0.182	8	NA	NA	0.706	1.826	Essentially at parity
BMC Pediatr	Pediatrics	first	1291	1291	61.823	50	67.342	0.25	-0.41	2.252	NA	NA	NA	-0.042	-0.274	Female-biased and becoming more so
Brain Dev	Pediatrics	first	1306	1306	47.335	43.723	49.532	0.382	0.143	0.541	12	NA	NA	0.335	1.718	Essentially at parity
Acad Pediatr	Pediatrics	last	624	624	50.362	46.658	61.131	-0.054	-0.637	8.231	0	NA	NA	0.693	-4.81	Essentially at parity
Arch Argent Pediatr	Pediatrics	last	757	757	44.324	37.895	48.586	0.224	-1.183	0.71	NA	NA	NA	0.098	0.577	Male-biased but improving
Arch Dis Child	Pediatrics	last	1526	1526	37.545	33.486	41.139	0.078	-0.674	0.625	NA	NA	NA	0.017	0.77	Male-biased but improving
BMC Pediatr	Pediatrics	last	1306	1306	44.517	40.287	47.72	0.746	0.413	0.998	18	NA	NA	0.322	3.611	Male-biased but improving
Brain Dev	Pediatrics	last	1303	1303	26.367	21.946	31.041	-0.301	-0.894	0.326	NA	NA	NA	-0.046	1.218	Male-biased and becoming more so
Acad Pediatr	Pediatrics	overall	3111	795	62.789	59.689	66.546	0.975	-0.003	2.591	NA	NA	NA	-0.122	-0.148	Female-biased and becoming more so
Adolescence	Pediatrics	overall	906	392	62.817	50	159.454	0.874	-0.235	118.026	NA	NA	NA	-0.114	-0.17	Female-biased and becoming more so
Afr J Paediatr Surg	Pediatrics	overall	1569	516	23.228	19.341	27.308	0.819	-0.298	1.902	NA	NA	NA	0.133	6.958	Male-biased but improving
Ambul Pediatr	Pediatrics	overall	1676	489	50	-347.211	366.022	4.957	0	1933.287	0	NA	NA	-0.617	-0.02	Essentially at parity
Ann Trop Paediatr	Pediatrics	overall	772	252	25.352	4.5	45.086	-1.271	-2.16	0.345	NA	NA	NA	-0.215	0.323	Male-biased and becoming more so
Arch Argent Pediatr	Pediatrics	overall	4348	1048	57.167	53.813	61.718	0.083	-0.444	1.866	NA	NA	NA	-0.013	-0.222	Female-biased and becoming more so
Arch Dis Child	Pediatrics	overall	7131	2198	48.385	47.408	49.168	0.307	0.214	0.399	0	0	0	0.401	1.883	Essentially at parity
Arch Dis Child Educ Pract Ed	Pediatrics	overall	774	385	48.405	46.491	49.398	0.572	0.26	0.959	0	0	0	0.735	31.022	Essentially at parity
BMC Pediatr	Pediatrics	overall	8376	1592	49.999	49.977	54.26	0.001	0	0.592	5	NA	NA	1.231	2.238	Essentially at parity
Brain Dev	Pediatrics	overall	8712	1879	40.568	38.781	42.255	0.339	0.133	0.496	30	NA	NA	0.09	0.98	Male-biased but improving
Am J Perinatol	Perinatology	first	1339	1339	49.79	49.391	49.957	0.079	0.02	0.176	0	0	0	0.74	4.159	Essentially at parity
Am J Perinatol	Perinatology	last	1373	1373	36.729	32.635	40.183	1.153	0.782	1.405	10.365	5.365	21.365	0.236	5.171	Male-biased but improving
Adv Neonatal Care	Perinatology	overall	1563	720	87.136	84.165	89.997	0.196	-0.205	0.744	NA	NA	NA	-0.006	-0.807	Female-biased and becoming more so
Am J Perinatol	Perinatology	overall	7412	1681	46.818	45.696	47.8	0.456	0.386	0.524	0	0	0	0.309	1.778	Essentially at parity
AAPS	Pharmacology	first	730	730	40.351	33.144	46.258	0.197	-1.513	0.741	NA	NA	NA	0.055	0.735	Male-biased but improving
AAPS PharmSciTech	Pharmacology	first	1283	1283	42.491	36.647	47.024	0.437	-0.323	0.701	NA	NA	NA	0.146	1.166	Male-biased but improving
Acta Pol Pharm	Pharmacology	first	1290	1290	53.623	50.138	66.366	-0.194	-0.375	4.886	NA	NA	NA	0.153	-0.462	Essentially at parity
Adv Drug Deliv Rev	Pharmacology	first	1155	1155	42.242	37.401	46.286	0.617	0.253	0.813	20	NA	NA	0.197	1.874	Male-biased but improving
Am J Health Syst Pharm	Pharmacology	first	2662	2662	49.963	49.532	50	0.013	0	0.086	3	NA	NA	0.592	0.31	Essentially at parity
Am J Pharm Educ	Pharmacology	first	1262	1262	62.359	57.023	69.713	0.528	-0.426	3.51	NA	NA	NA	-0.069	-0.221	Female-biased and becoming more so
Ann Pharmacother	Pharmacology	first	3242	3242	50	49.977	50.173	0	0	0.058	3	NA	NA	1.956	2.599	Essentially at parity
Arch Pharm (Weinheim)	Pharmacology	first	843	843	44.86	40.481	47.859	0.458	0.152	0.639	16	NA	NA	0.207	1.301	Male-biased but improving
Arch Pharm Res	Pharmacology	first	1110	1110	44.326	25.854	49.864	0.144	-10.302	0.407	NA	NA	NA	0.079	0.457	Male-biased but improving
Arzneimittelforschung	Pharmacology	first	811	811	46.19	37.859	49.484	0.474	0.092	0.676	13	NA	NA	0.295	2.024	Essentially at parity
Basic Clin Pharmacol Toxicol	Pharmacology	first	1276	1276	48.741	46.375	49.822	0.29	0.077	0.491	0	0	0	0.484	2.926	Essentially at parity
Behav Pharmacol	Pharmacology	first	740	740	48.408	34.289	50	0.004	-6.309	0.446	NA	NA	NA	0.31	1.021	Essentially at parity
Biochem Pharmacol	Pharmacology	first	3616	3616	49.827	47.675	50	0.034	-0.006	0.128	3	NA	NA	0.484	0.387	Essentially at parity
Biol Pharm Bull	Pharmacology	first	3196	3196	36.101	32.121	40.115	0.222	-0.224	0.545	NA	NA	NA	0.044	1.104	Male-biased but improving
Br J Clin Pharmacol	Pharmacology	first	2330	2330	44.417	40.55	47.389	0.354	0.006	0.499	16	NA	NA	0.148	0.867	Male-biased but improving
Br J Pharmacol	Pharmacology	first	2712	2712	41.271	36.94	45.069	-0.158	-0.758	0.172	NA	NA	NA	-0.043	0.294	Male-biased and becoming more so
AAPS	Pharmacology	last	753	753	29.489	24.067	34.753	0.858	-0.043	1.59	32	NA	NA	0.136	4.38	Male-biased but improving
AAPS PharmSciTech	Pharmacology	last	1279	1279	37.661	32.325	42.414	1.323	0.861	1.56	8.365	2.365	21.365	0.283	7.003	Male-biased but improving
Acta Pol Pharm	Pharmacology	last	1285	1285	36.359	30.772	50	-1.143	-2.312	0	NA	NA	NA	-0.238	0.103	Male-biased and becoming more so
Adv Drug Deliv Rev	Pharmacology	last	1217	1217	22.119	17.683	26.284	0.372	-0.179	0.916	NA	NA	NA	0.06	4.156	Male-biased but improving
Am J Health Syst Pharm	Pharmacology	last	2684	2684	46.605	43.838	48.366	0.345	0.232	0.441	0	0	4.365	0.227	0.968	Essentially at parity
Am J Pharm Educ	Pharmacology	last	1271	1271	64.244	50	76.315	4.837	-0.027	22.688	NA	NA	NA	-0.586	-0.003	Female-biased and becoming more so
Ann Pharmacother	Pharmacology	last	3235	3235	43.85	40.46	46.677	0.473	0.28	0.569	3.365	0	19.365	0.179	1.252	Male-biased but improving
Arch Pharm (Weinheim)	Pharmacology	last	858	858	27.936	22.004	33.409	-0.065	-0.829	0.613	NA	NA	NA	-0.01	1.457	Male-biased and becoming more so
Arch Pharm Res	Pharmacology	last	1007	1007	35.539	29.999	40.899	0.464	-0.231	0.901	NA	NA	NA	0.089	1.696	Male-biased but improving
Arzneimittelforschung	Pharmacology	last	772	772	28.457	17.696	38.36	0.626	-0.385	1.277	NA	NA	NA	0.104	3.537	Male-biased but improving
Basic Clin Pharmacol Toxicol	Pharmacology	last	1261	1261	37.24	32.664	41.778	1.297	0.861	1.563	24	NA	NA	0.277	6.837	Male-biased but improving
Behav Pharmacol	Pharmacology	last	747	747	35.599	29.17	42.178	0.718	-0.368	1.326	NA	NA	NA	0.143	2.63	Male-biased but improving
Biochem Pharmacol	Pharmacology	last	3806	3806	27.599	24.86	30.536	0.587	0.285	0.856	42.365	25.365	96.365	0.095	3.556	Male-biased but improving
Biol Pharm Bull	Pharmacology	last	2905	2905	18.858	16.044	22.21	0.357	0.012	0.792	NA	NA	NA	0.062	5.511	Male-biased but improving
Br J Clin Pharmacol	Pharmacology	last	2397	2397	25.59	22.648	28.56	0.973	0.572	1.351	28.365	18.365	50.39	0.155	6.948	Male-biased but improving
Br J Pharmacol	Pharmacology	last	2821	2821	23.683	20.671	26.934	0.475	0.126	0.794	68	NA	NA	0.076	4.156	Male-biased but improving
Am J Health Syst Pharm	Pharmacology	single	2204	2204	83.074	78.307	88.006	2.722	1.626	4.198	NA	NA	NA	-0.099	-0.35	Female-biased and becoming more so
AAPS	Pharmacology	overall	4020	1119	35.873	33.291	37.997	0.424	-0.012	0.755	37	NA	NA	0.084	1.59	Male-biased but improving
AAPS PharmSciTech	Pharmacology	overall	5805	1802	38.422	36.282	40.529	0.521	0.239	0.73	17.365	8.365	46.39	0.116	1.583	Male-biased but improving
Acta Pharm	Pharmacology	overall	1588	532	40.026	36.021	43.626	-0.184	-0.81	0.244	NA	NA	NA	-0.044	0.341	Male-biased and becoming more so
Acta Pharm Hung	Pharmacology	overall	869	276	49.995	42.475	50	0	-0.412	0.273	NA	NA	NA	7.424	86739.778	Essentially at parity
Acta Pharmacol Sin	Pharmacology	overall	2798	2936	45.632	42.712	48.041	0.541	0.388	0.648	0	0	6.365	0.288	2.057	Essentially at parity
Acta Pol Pharm	Pharmacology	overall	5459	1578	50.008	50	50.088	-0.004	-0.029	0	5	NA	NA	1.012	-1.364	Essentially at parity
Adv Drug Deliv Rev	Pharmacology	overall	4249	1766	33.317	30.907	35.633	0.626	0.351	0.865	27.365	16.365	57.365	0.113	2.562	Male-biased but improving
Adv Pharmacol Sci	Pharmacology	overall	475	142	38.021	28.334	45.593	0.755	-2.932	1.968	NA	NA	NA	0.173	2.613	Male-biased but improving
Am J Geriatr Pharmacother	Pharmacology	overall	1227	338	48.385	14.42	50	0.035	-5.309	0.265	NA	NA	NA	0.271	0.522	Essentially at parity
Am J Health Syst Pharm	Pharmacology	overall	12274	5264	49.998	49.966	50	0.001	0	0.014	2	NA	NA	0.94	0.337	Essentially at parity
Am J Pharm Educ	Pharmacology	overall	5518	1826	60.624	57.244	64.837	1.464	0.33	3.836	NA	NA	NA	-0.226	-0.053	Female-biased and becoming more so
Ann Pharmacother	Pharmacology	overall	12803	4170	48.783	47.913	49.371	0.209	0.143	0.268	0	0	0	0.357	0.954	Essentially at parity
Annu Rev Pharmacol Toxicol	Pharmacology	overall	799	337	29.178	23.376	34.542	0.372	-0.318	0.952	NA	NA	NA	0.062	2.361	Male-biased but improving
Arch Pharm (Weinheim)	Pharmacology	overall	4476	1159	39.633	36.821	42.186	0.189	-0.164	0.427	NA	NA	NA	0.046	0.766	Male-biased but improving
Arch Pharm Res	Pharmacology	overall	6166	3029	42.192	39.853	44.133	0.421	0.208	0.553	8.365	2.365	30.365	0.128	1.078	Male-biased but improving
Arzneimittelforschung	Pharmacology	overall	4146	1060	42.476	38.403	45.418	0.568	0.349	0.648	5.365	0	25.39	0.179	1.581	Male-biased but improving
Assay Drug Dev Technol	Pharmacology	overall	3273	735	32.539	29.336	35.856	-0.055	-0.452	0.357	NA	NA	NA	-0.007	1.002	Male-biased and becoming more so
BMC Clin Pharmacol	Pharmacology	overall	554	127	45.128	28.598	49.604	0.3	-1.867	0.593	NA	NA	NA	0.175	0.969	Essentially at parity
BMC Pharmacol	Pharmacology	overall	717	180	43.235	32.603	48.698	0.387	-0.524	0.603	NA	NA	NA	0.156	1.11	Male-biased but improving
Basic Clin Pharmacol Toxicol	Pharmacology	overall	6947	1734	44.162	42.38	45.783	0.65	0.552	0.728	1.365	0	6.365	0.255	2.206	Male-biased but improving
Behav Pharmacol	Pharmacology	overall	3297	910	45.524	42.54	47.691	0.477	0.207	0.605	15	NA	NA	0.242	1.472	Essentially at parity
BioDrugs	Pharmacology	overall	1540	591	45.247	41.827	47.789	0.742	0.515	0.909	0.365	0	5.365	0.349	3.923	Essentially at parity
Biochem Pharmacol	Pharmacology	overall	21771	5243	42.146	40.926	43.241	0.349	0.247	0.42	10.365	5.365	20.365	0.106	0.897	Male-biased but improving
Biol Pharm Bull	Pharmacology	overall	18706	5485	31.138	29.709	32.642	0.212	0.058	0.363	105	NA	NA	0.037	1.644	Male-biased but improving
Biopharm Drug Dispos	Pharmacology	overall	2342	664	35.842	32.157	39.784	0.33	-0.133	0.66	NA	NA	NA	0.064	1.34	Male-biased but improving
Br J Clin Pharmacol	Pharmacology	overall	13712	3081	38.243	36.89	39.632	0.585	0.445	0.697	16.365	10.365	25.365	0.13	1.811	Male-biased but improving
Br J Pharmacol	Pharmacology	overall	15659	4149	38.22	36.762	39.625	0.339	0.205	0.453	27.365	16.365	54.39	0.074	1.145	Male-biased but improving
Am J Occup Ther	Physical and Rehabilitation Medicine	first	886	886	88.014	84.522	91.494	0.055	-0.358	0.611	NA	NA	NA	-0.002	-0.847	Female-biased and becoming more so
Aust Occup Ther	Physical and Rehabilitation Medicine	first	452	452	84.651	77.844	91.317	-0.179	-1.408	1.62	NA	NA	NA	0.006	-0.861	Female-biased but improving
BMC Musculoskelet Disord	Physical and Rehabilitation Medicine	first	2466	2466	40.93	37.007	44.503	-0.107	-1.069	0.394	NA	NA	NA	-0.023	0.357	Male-biased and becoming more so
Am J Occup Ther	Physical and Rehabilitation Medicine	last	925	925	78.087	72.748	83.63	0.52	-0.261	1.628	NA	NA	NA	-0.023	-0.591	Female-biased and becoming more so
Aust Occup Ther	Physical and Rehabilitation Medicine	last	462	462	76.592	69.425	85.229	-0.181	-1.486	2.247	NA	NA	NA	0.011	-0.759	Female-biased but improving
BMC Musculoskelet Disord	Physical and Rehabilitation Medicine	last	2470	2470	28.691	25.677	31.599	0.268	-0.266	0.753	NA	NA	NA	0.041	2.101	Male-biased but improving
Am J Occup Ther	Physical and Rehabilitation Medicine	overall	3636	1305	79.072	76.882	81.191	-0.184	-0.423	0.087	NA	NA	NA	0.008	-0.784	Female-biased but improving
Aust J Physiother	Physical and Rehabilitation Medicine	overall	988	429	54.095	50	121.503	0	-0.272	30.367	NA	NA	NA	0.022	-0.245	Essentially at parity
Aust Occup Ther	Physical and Rehabilitation Medicine	overall	1602	582	79.998	75.985	83.89	-0.489	-1.217	0.459	NA	NA	NA	0.022	-0.895	Female-biased but improving
BMC Musculoskelet Disord	Physical and Rehabilitation Medicine	overall	14560	3067	34.891	33.484	36.143	-0.013	-0.295	0.212	NA	NA	NA	-0.004	0.842	Male-biased and becoming more so
Am J Physiol Cell Physiol	Physiology	first	2871	2871	48.34	45.3	49.803	0.228	0.055	0.331	9	NA	NA	0.306	0.871	Essentially at parity
Am J Physiol Endocrinol Metab	Physiology	first	3097	3097	49.329	47.65	49.985	0.129	0.007	0.233	0	0	0	0.402	0.766	Essentially at parity
Am J Physiol Gastrointest Liver Physiol	Physiology	first	2604	2604	45.661	42.511	48.057	0.374	0.214	0.479	15	NA	NA	0.2	1.004	Essentially at parity
Am J Physiol Heart Circ Physiol	Physiology	first	5462	5462	37.672	35.042	40.257	0.531	0.276	0.709	19.365	9.365	50.365	0.115	1.695	Male-biased but improving
Am J Physiol Lung Cell Mol Physiol	Physiology	first	2558	2558	46.178	42.617	48.727	0.298	0.112	0.406	12	NA	NA	0.184	0.76	Essentially at parity
Am J Physiol Regul Integr Comp Physiol	Physiology	first	3829	3829	45.533	42.58	47.782	0.359	0.189	0.445	14	NA	NA	0.184	0.91	Essentially at parity
Am J Physiol Renal Physiol	Physiology	first	3040	3040	46.399	43.052	48.642	0.279	0.027	0.372	12	NA	NA	0.182	0.694	Essentially at parity
Am J Physiol Cell Physiol	Physiology	last	3209	3209	27.068	23.897	30.475	0.672	0.34	1.018	37.365	21.365	84.39	0.11	4.222	Male-biased but improving
Am J Physiol Endocrinol Metab	Physiology	last	3241	3241	34.293	31.053	37.259	1.082	0.824	1.282	14.365	9.365	24.365	0.201	4.924	Male-biased but improving
Am J Physiol Gastrointest Liver Physiol	Physiology	last	2850	2850	22.288	19.053	25.233	0.335	-0.028	0.703	NA	NA	NA	0.051	3.838	Male-biased but improving
Am J Physiol Heart Circ Physiol	Physiology	last	5990	5990	19.24	17.059	21.62	0.344	0.094	0.638	92	NA	NA	0.06	5.236	Male-biased but improving
Am J Physiol Lung Cell Mol Physiol	Physiology	last	2804	2804	27.666	24.477	31.212	0.624	0.293	0.986	39.365	20.365	94.39	0.105	3.802	Male-biased but improving
Am J Physiol Regul Integr Comp Physiol	Physiology	last	3985	3985	27.093	24.135	29.815	0.605	0.278	0.916	41.865	24.365	101.365	0.097	3.787	Male-biased but improving
Am J Physiol Renal Physiol	Physiology	last	3369	3369	26.522	23.603	29.391	0.638	0.299	0.95	40.865	24.365	96.365	0.102	4.13	Male-biased but improving
Adv Physiol Educ	Physiology	overall	1858	771	41.831	38.309	44.84	0.34	-0.073	0.569	24	NA	NA	0.097	0.884	Male-biased but improving
Am J Physiol Cell Physiol	Physiology	overall	16154	4307	40.215	38.861	41.579	0.51	0.394	0.596	12.365	8.365	21.365	0.129	1.419	Male-biased but improving
Am J Physiol Endocrinol Metab	Physiology	overall	20215	4061	42.958	41.845	43.972	0.539	0.469	0.587	4.865	2.365	8.365	0.178	1.441	Male-biased but improving
Am J Physiol Gastrointest Liver Physiol	Physiology	overall	17284	3668	38.761	37.485	40.065	0.536	0.42	0.635	16.365	10.365	25.365	0.124	1.619	Male-biased but improving
Am J Physiol Heart Circ Physiol	Physiology	overall	34518	7644	32.334	31.304	33.28	0.496	0.392	0.587	37.365	29.365	50.365	0.087	2.249	Male-biased but improving
Am J Physiol Lung Cell Mol Physiol	Physiology	overall	17236	3580	38.174	36.874	39.464	0.352	0.226	0.464	26.365	16.365	48.39	0.078	1.185	Male-biased but improving
Am J Physiol Regul Integr Comp Physiol	Physiology	overall	19889	5016	37.567	36.281	38.733	0.386	0.255	0.494	27.365	18.365	48.365	0.083	1.316	Male-biased but improving
Am J Physiol Renal Physiol	Physiology	overall	19330	4552	38.153	36.905	39.41	0.38	0.242	0.493	25.365	15.365	46.365	0.083	1.245	Male-biased but improving
Annu Rev Physiol	Physiology	overall	777	392	31.06	24.984	36.528	0.948	0.364	1.4	21.365	9.365	75.365	0.164	4.726	Male-biased but improving
Arch Insect Biochem Physiol	Physiology	overall	1887	722	40.89	36.397	44.96	0.653	0.295	0.812	24	NA	NA	0.177	1.943	Male-biased but improving
Arch Physiol Biochem	Physiology	overall	1216	297	42.838	37.622	46.946	0.049	-1.067	0.508	NA	NA	NA	0.024	0.402	Male-biased but improving
BMC Physiol	Physiology	overall	1042	222	37.506	30.306	44.393	0.34	-0.611	0.779	NA	NA	NA	0.072	1.211	Male-biased but improving
Am Fam Physician	Primary Health Care	first	2018	2018	40.995	37.583	44.469	0.596	0.303	0.766	22	NA	NA	0.167	1.731	Male-biased but improving
Aten Primaria	Primary Health Care	first	1322	1322	47.159	42.984	49.348	0.504	0.238	0.716	0	0	6.365	0.413	3.666	Essentially at parity
Aust Fam Physician	Primary Health Care	first	1729	1729	50	49.996	57.76	0	-0.062	0.631	NA	NA	NA	4.847	148.752	Essentially at parity
BMC Fam Pract	Primary Health Care	first	1297	1297	50	50	78.637	0	0	5.967	6	NA	NA	3.049	488.734	Essentially at parity
Br J Gen Pract	Primary Health Care	first	2232	2232	49.942	48.931	50	0.024	0	0.185	6	NA	NA	0.838	2.507	Essentially at parity
Am Fam Physician	Primary Health Care	last	2000	2000	48.258	45.252	49.601	0.357	0.132	0.532	0	0	0.365	0.425	2.508	Essentially at parity
Aten Primaria	Primary Health Care	last	1331	1331	38.968	31.487	45.413	-1.052	-4.028	0.231	NA	NA	NA	-0.241	0.074	Male-biased and becoming more so
Aust Fam Physician	Primary Health Care	last	1768	1768	45.555	40.93	49.222	0.343	-0.007	0.483	13	NA	NA	0.194	0.954	Essentially at parity
BMC Fam Pract	Primary Health Care	last	1283	1283	40.354	36.236	43.994	0.302	-0.333	0.689	NA	NA	NA	0.081	0.934	Male-biased but improving
Br J Gen Pract	Primary Health Care	last	2246	2246	33.767	30.22	37.256	0.196	-0.267	0.558	NA	NA	NA	0.041	1.331	Male-biased but improving
Am Fam Physician	Primary Health Care	single	1537	1537	38.64	33.902	42.711	0.417	-0.053	0.666	28	NA	NA	0.093	1.277	Male-biased but improving
Aust Fam Physician	Primary Health Care	single	1297	1297	43.086	35.648	49.71	0.279	-0.57	0.5	NA	NA	NA	0.11	0.785	Male-biased but improving
Br J Gen Pract	Primary Health Care	single	1794	1794	23.051	19.498	26.888	0.369	-0.061	0.808	NA	NA	NA	0.061	3.88	Male-biased but improving
Am Fam Physician	Primary Health Care	overall	6732	3787	43.323	41.154	44.965	0.548	0.443	0.627	4.365	0.365	11.365	0.193	1.522	Male-biased but improving
Aten Primaria	Primary Health Care	overall	6231	1734	47.905	45.968	49.279	0.177	-0.013	0.266	8	NA	NA	0.191	0.428	Essentially at parity
Aust Fam Physician	Primary Health Care	overall	6942	3209	49.938	49.181	49.998	0.024	0.001	0.143	0	0	0	0.796	1.761	Essentially at parity
Aust J Prim Health	Primary Health Care	overall	1294	382	65.592	60.602	71.243	0.755	-0.632	3.392	NA	NA	NA	-0.08	-0.245	Female-biased and becoming more so
BMC Fam Pract	Primary Health Care	overall	7311	1468	49.976	49.813	50	0.013	0	0.068	0	0	0	1.07	7.162	Essentially at parity
Br J Gen Pract	Primary Health Care	overall	11231	4339	42.488	40.982	43.917	0.351	0.22	0.46	9.365	3.365	22.365	0.111	0.893	Male-biased but improving
Acad Psychiatry	Psychiatry	first	1029	1029	45.593	41.375	48.446	0.282	-0.207	0.508	14	NA	NA	0.15	0.689	Essentially at parity
Am J Geriatr Psychiatry	Psychiatry	first	1449	1449	49.544	48.521	49.977	0.117	0.012	0.257	8	NA	NA	0.537	1.561	Essentially at parity
Am J Psychiatry	Psychiatry	first	3141	3141	39.92	36.363	43.156	0.425	0.149	0.613	30	NA	NA	0.107	1.23	Male-biased but improving
Arch Gen Psychiatry	Psychiatry	first	1234	1234	47.355	43.115	49.397	0.432	0.178	0.593	12	NA	NA	0.348	2.068	Essentially at parity
Aust N Z J Psychiatry	Psychiatry	first	1795	1795	44.313	40.882	47.071	0.435	0.184	0.586	17	NA	NA	0.178	1.151	Male-biased but improving
Australas Psychiatry	Psychiatry	first	845	845	35.149	28.123	41.803	-0.978	-2.792	0.187	NA	NA	NA	-0.18	0.186	Male-biased and becoming more so
BMC Psychiatry	Psychiatry	first	1888	1888	49.963	49.816	50	0.02	0	0.077	8	NA	NA	1.046	10.29	Essentially at parity
Biol Psychiatry	Psychiatry	first	3826	3826	47.892	45.725	49.292	0.325	0.177	0.417	0	0	0	0.325	1.341	Essentially at parity
Bipolar Disord	Psychiatry	first	1035	1035	49.345	47.189	49.962	0.174	0.02	0.377	0	0	0	0.549	2.48	Essentially at parity
Br J Psychiatry	Psychiatry	first	2083	2083	42.32	38.531	45.806	0.426	0.082	0.592	20	NA	NA	0.134	1.095	Male-biased but improving
Acad Psychiatry	Psychiatry	last	1062	1062	46.075	42.335	48.762	0.576	0.328	0.782	0	0	6.365	0.342	2.875	Essentially at parity
Am J Geriatr Psychiatry	Psychiatry	last	1464	1464	34.868	30.78	39.141	0.705	0.241	1.048	30	NA	NA	0.136	2.666	Male-biased but improving
Am J Psychiatry	Psychiatry	last	3182	3182	29.94	26.177	33.761	0.489	0.117	0.848	51	NA	NA	0.082	2.658	Male-biased but improving
Arch Gen Psychiatry	Psychiatry	last	1211	1211	21.306	14.244	28.606	-0.274	-0.898	0.47	NA	NA	NA	-0.044	1.867	Male-biased and becoming more so
Aust N Z J Psychiatry	Psychiatry	last	1790	1790	30.65	26.9	34.819	0.009	-0.516	0.452	NA	NA	NA	-0.002	1.245	Male-biased but improving
Australas Psychiatry	Psychiatry	last	883	883	30.732	24.257	36.857	-1.015	-2.59	0.151	NA	NA	NA	-0.169	0.305	Male-biased and becoming more so
Autism Res	Psychiatry	last	391	391	48.125	32.321	50.247	-0.008	-12.676	0.365	0	NA	NA	-1.281	0	Essentially at parity
BMC Psychiatry	Psychiatry	last	1931	1931	38.75	35.895	41.311	1.176	0.794	1.475	7.365	4.365	15.365	0.269	5.493	Male-biased but improving
Biol Psychiatry	Psychiatry	last	3866	3866	29.227	26.584	32.038	0.494	0.191	0.794	62	NA	NA	0.082	2.811	Male-biased but improving
Bipolar Disord	Psychiatry	last	1053	1053	29.043	23.707	34.327	0.525	-0.146	1.074	NA	NA	NA	0.084	2.903	Male-biased but improving
Br J Psychiatry	Psychiatry	last	2070	2070	29.537	25.599	33.187	0.352	-0.109	0.752	NA	NA	NA	0.058	2.254	Male-biased but improving
Am J Psychiatry	Psychiatry	single	1023	1023	24.676	19.546	30.046	0.399	-0.175	0.996	NA	NA	NA	0.065	3.506	Male-biased but improving
Acad Psychiatry	Psychiatry	overall	4675	1505	46.348	44.576	47.843	0.404	0.297	0.486	0	0	1.365	0.242	1.189	Essentially at parity
Actas Esp Psiquiatr	Psychiatry	overall	1102	274	41.522	30.426	49.998	-1.765	-11.844	0.572	NA	NA	NA	-0.662	0.002	Male-biased and becoming more so
Am J Geriatr Psychiatry	Psychiatry	overall	8619	1871	45.944	44.546	47.098	0.411	0.353	0.47	0	0	1.365	0.222	1.129	Essentially at parity
Am J Intellect Dev Disabil	Psychiatry	overall	986	270	71.252	65.883	77.836	2.456	0.615	5.827	NA	NA	NA	-0.164	-0.152	Female-biased and becoming more so
Am J Ment Retard	Psychiatry	overall	911	259	50	-56.671	107.981	0	0	124.865	3	NA	NA	3.58	28.565	Essentially at parity
Am J Psychiatry	Psychiatry	overall	19827	4657	39.36	38.126	40.685	0.447	0.354	0.535	17.365	10.365	26.365	0.107	1.318	Male-biased but improving
Ann Clin Psychiatry	Psychiatry	overall	1838	534	40.875	37.015	43.822	0.755	0.418	0.933	7.365	2.365	25.365	0.2	2.4	Male-biased but improving
Ann Gen Psychiatry	Psychiatry	overall	1653	353	38.356	34.773	41.673	0.814	0.304	1.143	26	NA	NA	0.183	2.777	Male-biased but improving
Arch Gen Psychiatry	Psychiatry	overall	9562	1588	41.073	38.844	43.077	0.44	0.267	0.554	11.365	4.365	30.365	0.12	1.179	Male-biased but improving
Arch Psychiatr Nurs	Psychiatry	overall	1841	806	68.867	65.66	72.081	-0.61	-0.832	-0.289	47.365	25.365	128.415	0.048	-0.813	Female-biased but improving
Atten Defic Hyperact Disord	Psychiatry	overall	796	170	49.546	43.938	49.999	0.147	-0.525	0.709	12	NA	NA	1.124	207.053	Essentially at parity
Aust N Z J Psychiatry	Psychiatry	overall	8279	2637	39.676	37.952	41.389	0.167	-0.073	0.342	NA	NA	NA	0.041	0.732	Male-biased but improving
Australas Psychiatry	Psychiatry	overall	3624	1400	38.687	35.589	41.527	0.033	-0.509	0.381	NA	NA	NA	0.004	0.606	Male-biased but improving
Autism Res	Psychiatry	overall	2200	458	55.358	52.514	59.127	-0.139	-0.51	1.124	NA	NA	NA	0.047	-0.292	Female-biased but improving
BMC Psychiatry	Psychiatry	overall	12243	2293	47.22	46.347	47.919	0.456	0.389	0.526	0	0	0	0.35	2.166	Essentially at parity
Biol Psychiatry	Psychiatry	overall	26453	4814	40.109	38.964	41.179	0.426	0.326	0.511	15.365	10.365	24.365	0.108	1.208	Male-biased but improving
Bipolar Disord	Psychiatry	overall	6635	1287	44.017	42.106	45.697	0.422	0.259	0.513	3.365	0	13.365	0.162	1.045	Male-biased but improving
Br J Psychiatry	Psychiatry	overall	12090	2917	39.589	38.067	41.093	0.343	0.187	0.478	21.365	11.365	50.365	0.083	1.048	Male-biased but improving
Acta Psychol (Amst)	Psychology	first	1190	1190	45.373	41.913	47.621	0.508	0.29	0.7	0	0	10.365	0.258	1.72	Essentially at parity
Adm Policy Ment Health	Psychology	first	612	612	49.996	49.843	50	0.003	0	0.062	6	NA	NA	1.223	4.778	Essentially at parity
Am J Community Psychol	Psychology	first	667	667	50	49.999	67.644	0	-0.212	1.484	NA	NA	NA	-0.077	-0.207	Essentially at parity
Appl Ergon	Psychology	first	1031	1031	44.768	39.45	48.653	0.258	-0.599	0.494	NA	NA	NA	0.126	0.646	Male-biased but improving
Arch Sex Behav	Psychology	first	1194	1194	49.084	42.053	50	0.038	-1.346	0.318	6	NA	NA	0.338	0.716	Essentially at parity
Arch Womens Ment Health	Psychology	first	451	451	83.104	76.108	89.748	0.926	-0.679	3.649	NA	NA	NA	-0.035	-0.593	Female-biased and becoming more so
Behav Res Ther	Psychology	first	1533	1533	49.999	49.969	50	0.001	0	0.017	4	NA	NA	1.277	2.077	Essentially at parity
Behav Ther	Psychology	first	509	509	50	46.431	69.483	0	-0.375	21.268	0	NA	NA	6.286	-223127236.823	Essentially at parity
Body Image	Psychology	first	611	611	78.083	72.073	84.102	0.862	-0.215	2.492	NA	NA	NA	-0.039	-0.516	Female-biased and becoming more so
Acta Psychol (Amst)	Psychology	last	1166	1166	30.564	26.005	35.308	0.419	-0.211	1.049	NA	NA	NA	0.069	2.267	Male-biased but improving
Adm Policy Ment Health	Psychology	last	619	619	49.682	47.304	50	0.084	0	0.302	8	NA	NA	0.538	1.258	Essentially at parity
Am J Community Psychol	Psychology	last	660	660	50	49.973	74.283	0	-0.209	13.898	NA	NA	NA	-0.321	-0.028	Essentially at parity
Appl Ergon	Psychology	last	1078	1078	25.701	21.417	30.639	-0.134	-0.798	0.485	NA	NA	NA	-0.02	1.573	Male-biased and becoming more so
Arch Sex Behav	Psychology	last	1160	1160	41.103	35.889	46.212	-0.094	-1.759	0.471	NA	NA	NA	-0.023	0.347	Male-biased and becoming more so
Behav Res Ther	Psychology	last	1554	1554	43.474	39.403	46.799	0.355	-0.003	0.535	17	NA	NA	0.126	0.863	Male-biased but improving
Body Image	Psychology	last	601	601	59.86	53.251	69.143	-0.237	-0.681	2.197	NA	NA	NA	0.042	-0.456	Female-biased but improving
Acta Psychol (Amst)	Psychology	overall	3859	1480	40.509	38.234	42.642	0.671	0.433	0.835	9.365	4.365	20.365	0.175	2.001	Male-biased but improving
Adm Policy Ment Health	Psychology	overall	2895	770	49.999	49.973	50	0.001	0	0.013	5	NA	NA	1.339	3.515	Essentially at parity
Am J Community Psychol	Psychology	overall	2750	897	59.231	50	62.988	0.269	-0.145	1.143	NA	NA	NA	-0.061	-0.193	Female-biased and becoming more so
Am J Orthopsychiatry	Psychology	overall	2440	867	58.997	55.471	63.21	0.094	-0.278	0.905	NA	NA	NA	-0.015	-0.267	Female-biased and becoming more so
Am J Psychol	Psychology	overall	983	428	39.584	32.34	45.442	-0.241	-1.794	0.366	NA	NA	NA	-0.052	0.331	Male-biased and becoming more so
Am Psychol	Psychology	overall	2029	1081	40.905	37.496	44.306	0.454	0.128	0.64	26	NA	NA	0.121	1.217	Male-biased but improving
Annu Rev Psychol	Psychology	overall	627	340	36.797	29.171	42.996	-0.107	-1.187	0.52	NA	NA	NA	-0.027	0.586	Male-biased and becoming more so
Appl Ergon	Psychology	overall	4025	1469	36.926	34.429	39.578	0.151	-0.213	0.456	NA	NA	NA	0.031	0.92	Male-biased but improving
Arch Sex Behav	Psychology	overall	4935	1731	47.374	45.352	49	0.242	0.074	0.34	11	NA	NA	0.203	0.622	Essentially at parity
Arch Womens Ment Health	Psychology	overall	2229	548	72.372	68.098	76.349	2.014	0.605	4.152	NA	NA	NA	-0.126	-0.216	Female-biased and becoming more so
Assessment	Psychology	overall	2252	661	41.678	38.429	44.573	0.347	0.001	0.545	23	NA	NA	0.103	0.939	Male-biased but improving
Behav Cogn Psychother	Psychology	overall	1517	405	57.351	52.64	64.18	0.263	-0.504	5.549	NA	NA	NA	-0.062	-0.15	Female-biased and becoming more so
Behav Modif	Psychology	overall	2111	593	49.718	48.814	50	0.059	0	0.151	0	NA	NA	0.399	0.364	Essentially at parity
Behav Res Ther	Psychology	overall	6693	1786	49.862	49.624	49.969	0.043	0.013	0.09	0	0	0	0.632	1.092	Essentially at parity
Behav Ther	Psychology	overall	2193	592	50	50	53.035	0	-0.172	0.041	7	NA	NA	4.443	876544.484	Essentially at parity
Body Image	Psychology	overall	2134	724	71.079	66.876	75.278	0.852	0.106	2.02	NA	NA	NA	-0.056	-0.37	Female-biased and becoming more so
Br J Clin Psychol	Psychology	overall	1620	473	49.996	46.659	50	0.001	-0.378	0.074	3	NA	NA	0.866	0.497	Essentially at parity
Br J Dev Psychol	Psychology	overall	1050	361	61.595	57.234	66.933	-0.286	-0.844	1.012	NA	NA	NA	0.04	-0.529	Female-biased but improving
Br J Educ Psychol	Psychology	overall	1386	538	50	49.55	61.51	0	-0.002	3.833	NA	NA	NA	0.617	0.056	Essentially at parity
Br J Health Psychol	Psychology	overall	2159	642	50	50	66.732	0	0	4.939	NA	NA	NA	9.629	7493091.7	Essentially at parity
Br J Psychol	Psychology	overall	1459	542	47.868	45.402	49.408	0.315	0.153	0.458	0	0	0	0.332	1.365	Essentially at parity
Br J Soc Psychol	Psychology	overall	1598	606	46.319	42.789	49.091	0.289	0.028	0.426	12	NA	NA	0.191	0.763	Essentially at parity
Biol Psychol	Psychophysiology	first	1313	1313	49.946	49.685	49.999	0.025	0.001	0.101	7	NA	NA	0.937	5.107	Essentially at parity
Biol Psychol	Psychophysiology	last	1323	1323	36.198	31.736	40.153	0.932	0.422	1.262	28	NA	NA	0.19	3.659	Male-biased but improving
Biol Psychol	Psychophysiology	overall	5895	1593	45.53	43.799	47.046	0.487	0.389	0.567	0	0	3.365	0.243	1.484	Essentially at parity
Am J Health Promot	Public Health	first	799	799	69.017	50	76.276	0.828	-0.107	2.672	NA	NA	NA	-0.069	-0.314	Female-biased and becoming more so
Am J Public Health	Public Health	first	5093	5093	61.507	57.832	65.777	1.053	0.201	2.715	NA	NA	NA	-0.148	-0.109	Female-biased and becoming more so
Aust N Z J Public Health	Public Health	first	1396	1396	66.142	61.24	72.307	0.651	-0.075	2.364	NA	NA	NA	-0.058	-0.299	Female-biased and becoming more so
BMC Public Health	Public Health	first	7513	7513	50	49.999	67.676	0	0	3.059	5	NA	NA	1.737	9.282	Essentially at parity
Am J Health Promot	Public Health	last	766	766	49.242	43.52	50	0.085	-0.35	0.305	NA	NA	NA	0.288	0.454	Essentially at parity
Am J Public Health	Public Health	last	5129	5129	45.659	43.291	47.588	0.194	-0.083	0.31	13	NA	NA	0.097	0.429	Essentially at parity
Aust N Z J Public Health	Public Health	last	1400	1400	50	47.8	53.414	0	-0.114	0.164	0	NA	NA	7.213	-737.946	Essentially at parity
BMC Public Health	Public Health	last	7703	7703	45.183	43.975	46.361	0.84	0.749	0.933	0.365	0	1.365	0.39	5.443	Essentially at parity
Am J Public Health	Public Health	single	993	993	47.946	42.723	49.983	0.292	0.008	0.482	10	NA	NA	0.34	1.448	Essentially at parity
Am J Health Promot	Public Health	overall	3792	1119	58.262	50	61.863	0.482	0	1.705	NA	NA	NA	-0.133	-0.1	Female-biased and becoming more so
Am J Public Health	Public Health	overall	24309	6810	50	49.999	58.1	0	0	2.1	0	NA	NA	1.366	0.19	Essentially at parity
Ann Ist Super Sanita	Public Health	overall	3496	854	49.942	49.648	50	0.022	0	0.087	5	NA	NA	0.763	1.372	Essentially at parity
Annu Rev Public Health	Public Health	overall	904	357	49.477	43.857	50	0.04	-0.299	0.275	NA	NA	NA	0.372	0.587	Essentially at parity
Asia Pac J Public Health	Public Health	overall	2417	996	43.637	40.385	46.535	0.352	-0.453	0.661	NA	NA	NA	0.128	0.829	Male-biased but improving
Aust N Z J Public Health	Public Health	overall	6147	1745	60.979	50	65.236	1.469	0	4.45	NA	NA	NA	-0.224	-0.056	Female-biased and becoming more so
BMC Public Health	Public Health	overall	45457	9512	49.812	49.713	49.882	0.069	0.049	0.094	0	0	0	0.731	3.335	Essentially at parity
AJR Am J Roentgenol	Radiology	first	6776	6776	38.177	36.192	40.172	0.784	0.616	0.91	12.365	7.365	19.365	0.175	2.652	Male-biased but improving
Acad Radiol	Radiology	first	2136	2136	33.898	29.942	37.431	0.714	0.355	1.013	22.365	11.365	61.365	0.13	2.812	Male-biased but improving
Acta Radiol	Radiology	first	923	923	34.624	29.45	39.841	0.937	-0.013	1.727	24	NA	NA	0.179	3.933	Male-biased but improving
AJR Am J Roentgenol	Radiology	last	6804	6804	26.29	24.159	28.476	0.705	0.451	0.947	37.365	25.365	63.365	0.114	4.631	Male-biased but improving
Acad Radiol	Radiology	last	2172	2172	29.372	26.023	32.875	0.939	0.564	1.272	40	NA	NA	0.155	5.063	Male-biased but improving
Acta Radiol	Radiology	last	858	858	23.684	19.015	28.999	0.21	-0.922	1.474	NA	NA	NA	0.032	2.874	Male-biased but improving
AJR Am J Roentgenol	Radiology	single	775	775	12.725	8.715	17.671	0.274	-0.225	0.941	NA	NA	NA	0.057	9.317	Male-biased but improving
AJR Am J Roentgenol	Radiology	overall	36567	9270	34.096	33.195	34.98	0.745	0.663	0.825	21.365	18.365	25.365	0.137	2.927	Male-biased but improving
Acad Radiol	Radiology	overall	13020	3046	32.028	30.561	33.474	0.696	0.545	0.833	27.365	20.365	38.365	0.121	3.065	Male-biased but improving
Acta Radiol	Radiology	overall	5437	1534	28.991	26.849	31.013	0.449	-0.064	0.912	NA	NA	NA	0.074	2.686	Male-biased but improving
Brachytherapy	Radiotherapy	first	707	707	32.848	27.509	38.01	1.008	0.311	1.546	32	NA	NA	0.18	4.658	Male-biased but improving
Brachytherapy	Radiotherapy	last	745	745	24.484	19.497	29.588	1.03	0.235	1.808	36	NA	NA	0.159	7.918	Male-biased but improving
Brachytherapy	Radiotherapy	overall	4795	914	32.223	30.198	34.273	1.103	0.828	1.343	17.365	12.365	26.365	0.192	5.432	Male-biased but improving
Biol Reprod	Reproductive Medicine	first	3121	3121	50	49.999	62.707	0	0	1.468	3	NA	NA	2.009	2.236	Essentially at parity
Biol Reprod	Reproductive Medicine	last	3375	3375	34.184	30.959	37.233	0.676	0.363	0.9	37	NA	NA	0.125	2.616	Male-biased but improving
Afr J Reprod Health	Reproductive Medicine	overall	1534	606	46.699	42.32	50.001	0.004	-0.666	0.268	NA	NA	NA	0.01	0.17	Essentially at parity
Biol Reprod	Reproductive Medicine	overall	17974	4411	46.656	45.606	47.623	0.325	0.29	0.358	0	0	0	0.213	0.837	Essentially at parity
Ann Rheum Dis	Rheumatology	first	2176	2176	47.466	39.436	49.994	0.088	-5.229	0.377	NA	NA	NA	0.228	0.57	Essentially at parity
Arthritis Care Res (Hoboken)	Rheumatology	first	1327	1327	53.023	50	57.373	-0.05	-0.402	1.108	NA	NA	NA	0.047	-0.171	Essentially at parity
Arthritis Res Ther	Rheumatology	first	2532	2532	49.873	49.287	49.994	0.053	0.004	0.186	8	NA	NA	0.821	5.216	Essentially at parity
Arthritis Rheum	Rheumatology	first	5402	5402	47.57	44.668	49.219	0.218	0.075	0.282	9	NA	NA	0.203	0.556	Essentially at parity
Ann Rheum Dis	Rheumatology	last	2175	2175	30.145	27.037	33.374	1.113	0.402	1.729	31	NA	NA	0.186	6.178	Male-biased but improving
Arthritis Care Res (Hoboken)	Rheumatology	last	1376	1376	40.483	34.827	45.708	0.52	-1.051	1.212	NA	NA	NA	0.124	1.322	Male-biased but improving
Arthritis Res Ther	Rheumatology	last	2610	2610	35.103	31.99	38.012	1.246	0.905	1.5	28	NA	NA	0.239	6.202	Male-biased but improving
Arthritis Rheum	Rheumatology	last	5491	5491	32.539	29.24	35.744	0.757	0.462	0.998	24.365	13.365	48.365	0.132	3.227	Male-biased but improving
Acta Reumatol Port	Rheumatology	overall	2014	463	55.138	51.757	60.118	-0.159	-0.397	0.947	NA	NA	NA	0.065	-0.307	Female-biased but improving
Ann Rheum Dis	Rheumatology	overall	20034	2999	40.558	39.398	41.69	0.532	0.316	0.714	11.365	6.365	23.365	0.138	1.47	Male-biased but improving
Arthritis Care Res (Hoboken)	Rheumatology	overall	9538	1637	45.675	43.41	47.493	-0.072	-0.844	0.309	NA	NA	NA	-0.035	0.143	Essentially at parity
Arthritis Res Ther	Rheumatology	overall	18423	3421	42.042	41.007	43.112	0.612	0.509	0.697	6.365	3.365	10.365	0.184	1.744	Male-biased but improving
Arthritis Rheum	Rheumatology	overall	39445	6966	41.837	40.661	42.898	0.399	0.311	0.461	10.365	6.365	18.365	0.116	1.032	Male-biased but improving
Best Pract Res Clin Rheumatol	Rheumatology	overall	1828	847	43.933	40.56	46.73	0.594	0.396	0.729	17	NA	NA	0.229	1.878	Male-biased but improving
Am J Speech Lang Pathol	Speech-Language Pathology	overall	1518	541	75.105	71.302	78.979	0.358	-0.172	1.182	NA	NA	NA	-0.02	-0.567	Female-biased and becoming more so
Augment Altern Commun	Speech-Language Pathology	overall	828	271	75.877	68.95	84.009	1.304	-0.143	3.909	NA	NA	NA	-0.066	-0.394	Female-biased and becoming more so
Biometrics	Statistics as Topic	first	978	978	34.18	28.902	39.55	0.413	-0.252	0.871	NA	NA	NA	0.075	1.725	Male-biased but improving
Biometrics	Statistics as Topic	last	1117	1117	24.437	19.324	29.257	0.448	-0.157	0.991	NA	NA	NA	0.07	3.745	Male-biased but improving
Biometrics	Statistics as Topic	overall	3402	1727	28.181	25.346	31.032	0.302	-0.032	0.598	NA	NA	NA	0.05	2.328	Male-biased but improving
Biostatistics	Statistics as Topic	overall	1656	743	27.003	22.731	31.328	-0.121	-0.655	0.404	NA	NA	NA	-0.02	1.431	Male-biased and becoming more so
Addict Behav	Substance-Related Disorders	first	2640	2640	49.998	49.973	50	0.001	0	0.012	4	NA	NA	1.208	2.232	Essentially at parity
Addict Biol	Substance-Related Disorders	first	705	705	49.468	48.06	49.966	0.138	0.013	0.33	9	NA	NA	0.516	1.647	Essentially at parity
Addiction	Substance-Related Disorders	first	2878	2878	45.974	43.636	48.159	0.389	0.265	0.504	14	NA	NA	0.22	1.095	Essentially at parity
Alcohol	Substance-Related Disorders	first	796	796	48.58	44.878	50	0.177	0	0.35	9	NA	NA	0.294	0.691	Essentially at parity
Alcohol Alcohol	Substance-Related Disorders	first	1039	1039	49.259	46.972	49.971	0.194	0.014	0.437	0	0	0	0.534	2.677	Essentially at parity
Alcohol Clin Exp Res	Substance-Related Disorders	first	3135	3135	49.915	49.702	49.987	0.031	0.006	0.083	0	0	0	0.732	1.533	Essentially at parity
Am J Addict	Substance-Related Disorders	first	924	924	49.672	47.739	50	0.113	0	0.377	9	NA	NA	0.695	4.505	Essentially at parity
Am J Drug Alcohol Abuse	Substance-Related Disorders	first	759	759	50	48.632	50.008	0	0	0.167	4	NA	NA	1.446	3.649	Essentially at parity
Addict Behav	Substance-Related Disorders	last	2694	2694	41.576	38.046	44.946	-0.091	-0.744	0.266	NA	NA	NA	-0.025	0.326	Male-biased and becoming more so
Addict Biol	Substance-Related Disorders	last	724	724	32.038	26.59	37.334	0.744	-0.043	1.402	32	NA	NA	0.13	3.283	Male-biased but improving
Addiction	Substance-Related Disorders	last	2890	2890	35.697	32.319	38.739	0.236	-0.204	0.572	NA	NA	NA	0.047	1.185	Male-biased but improving
Alcohol	Substance-Related Disorders	last	785	785	35.479	29.202	41.44	0.331	-0.51	0.817	NA	NA	NA	0.061	1.363	Male-biased but improving
Alcohol Alcohol	Substance-Related Disorders	last	1041	1041	34.705	29.367	39.514	1.082	0.618	1.409	13.365	6.365	37.365	0.202	4.802	Male-biased but improving
Alcohol Clin Exp Res	Substance-Related Disorders	last	3178	3178	39.602	36.634	42.342	0.626	0.368	0.789	12.365	4.365	30.365	0.15	1.854	Male-biased but improving
Am J Addict	Substance-Related Disorders	last	951	951	36.679	30.562	41.801	0.431	-0.412	0.878	NA	NA	NA	0.086	1.515	Male-biased but improving
Am J Drug Alcohol Abuse	Substance-Related Disorders	last	787	787	41.484	35.566	45.774	0.481	-0.159	0.754	24	NA	NA	0.145	1.34	Male-biased but improving
Addiction	Substance-Related Disorders	single	1203	1203	28.015	22.959	32.739	1.004	0.434	1.523	24.365	12.365	68.365	0.163	6.183	Male-biased but improving
Addict Behav	Substance-Related Disorders	overall	11830	3156	49.954	49.78	50	0.017	0	0.055	4	NA	NA	0.731	0.82	Essentially at parity
Addict Biol	Substance-Related Disorders	overall	4487	883	42.989	40.894	44.766	0.6	0.395	0.723	4.365	0.365	13.365	0.2	1.714	Male-biased but improving
Addict Sci Clin Pract	Substance-Related Disorders	overall	594	149	50	49.392	64.897	0	-0.366	12.993	9	NA	NA	4.738	72010528.09	Essentially at parity
Addiction	Substance-Related Disorders	overall	14409	4436	42.943	41.509	44.118	0.44	0.322	0.52	6.365	2.365	13.365	0.146	1.108	Male-biased but improving
Adicciones	Substance-Related Disorders	overall	1200	334	48.174	40.055	50	0.168	-0.926	0.569	9	NA	NA	0.477	3.685	Essentially at parity
Alcohol	Substance-Related Disorders	overall	3784	1020	44.343	41.852	46.43	0.37	0.168	0.481	18	NA	NA	0.147	0.875	Male-biased but improving
Alcohol Alcohol	Substance-Related Disorders	overall	5198	1342	45.394	43.54	46.859	0.588	0.506	0.659	0.365	0	3.365	0.285	2.158	Essentially at parity
Alcohol Clin Exp Res	Substance-Related Disorders	overall	17233	3884	46.048	45.026	46.975	0.42	0.384	0.458	0	0	0.365	0.232	1.191	Essentially at parity
Am J Addict	Substance-Related Disorders	overall	4561	1117	47.337	45.759	48.656	0.355	0.252	0.441	0	0	0	0.288	1.242	Essentially at parity
Am J Drug Alcohol Abuse	Substance-Related Disorders	overall	3665	951	48.054	45.484	49.429	0.227	0.095	0.317	9	NA	NA	0.259	0.706	Essentially at parity
ANZ J Surg	Surgery	first	2774	2774	22.128	19.34	25.387	0.111	-0.238	0.5	NA	NA	NA	0.018	2.902	Male-biased but improving
Aesthet Surg	Surgery	first	977	977	20.736	16.216	25.437	0.548	-0.351	1.594	NA	NA	NA	0.085	5.723	Male-biased but improving
Aesthetic Plast Surg	Surgery	first	1265	1265	22.659	18.666	27.1	0.766	0.183	1.405	47	NA	NA	0.123	6.739	Male-biased but improving
Am J Surg	Surgery	first	3705	3705	37.593	35.228	39.939	1.043	0.874	1.188	10.365	6.365	15.365	0.226	4.294	Male-biased but improving
Am J Surg Pathol	Surgery	first	2627	2627	43.469	40.146	46.198	0.373	0.091	0.501	19	NA	NA	0.132	0.897	Male-biased but improving
Am Surg	Surgery	first	3967	3967	31.966	29.458	34.205	1.067	0.777	1.299	33	NA	NA	0.183	5.167	Male-biased but improving
Ann Plast Surg	Surgery	first	3079	3079	25.502	22.644	28.416	0.907	0.554	1.268	30.365	19.365	54.365	0.144	6.365	Male-biased but improving
Ann R Coll Surg Engl	Surgery	first	719	719	11.639	5.478	21.057	-0.472	-0.821	0.597	NA	NA	NA	-0.106	2.76	Male-biased and becoming more so
Ann Surg	Surgery	first	3739	3739	29.048	26.577	31.688	1.302	0.994	1.584	18.365	13.365	26.365	0.212	8.45	Male-biased but improving
Ann Surg Oncol	Surgery	first	4602	4602	37.575	35.307	39.61	0.811	0.563	0.988	13.365	8.365	23.365	0.174	2.809	Male-biased but improving
Ann Thorac Cardiovasc Surg	Surgery	first	1034	1034	9.528	6.153	13.672	0.492	-0.04	1.328	NA	NA	NA	0.126	24.267	Male-biased but improving
Ann Thorac Surg	Surgery	first	11315	11315	20.306	18.84	21.75	1.019	0.813	1.215	31.365	25.365	39.365	0.168	11.905	Male-biased but improving
Ann Vasc Surg	Surgery	first	2664	2664	22.979	20.356	25.695	0.978	0.536	1.375	30.365	20.365	58.365	0.153	8.463	Male-biased but improving
Arch Facial Plast Surg	Surgery	first	559	559	16.991	8.914	26.856	0.465	-0.363	1.675	NA	NA	NA	0.081	7.669	Male-biased but improving
Br J Oral Maxillofac Surg	Surgery	first	1225	1225	23.738	19.63	28.039	1.202	0.517	1.908	24.365	13.365	59.415	0.198	11.375	Male-biased but improving
ANZ J Surg	Surgery	last	2845	2845	14.108	11.686	16.58	0.044	-0.24	0.355	NA	NA	NA	0.008	5.475	Male-biased but improving
Aesthet Surg	Surgery	last	1037	1037	17.196	12.684	21.299	0.071	-0.757	0.976	NA	NA	NA	0.008	4.137	Male-biased but improving
Aesthetic Plast Surg	Surgery	last	1214	1214	18.284	14.519	22.656	0.098	-0.415	0.755	NA	NA	NA	0.018	3.975	Male-biased but improving
Am J Surg	Surgery	last	3763	3763	22.819	20.271	25.418	0.593	0.286	0.902	60	NA	NA	0.094	5.22	Male-biased but improving
Am J Surg Pathol	Surgery	last	2718	2718	28.212	24.913	31.519	0.601	0.208	0.959	40.365	21.365	134.39	0.097	3.456	Male-biased but improving
Am Surg	Surgery	last	3944	3944	18.715	16.401	21.038	0.84	0.469	1.219	38.365	25.365	69.365	0.143	10.995	Male-biased but improving
Ann Plast Surg	Surgery	last	3029	3029	19.061	16.538	21.754	0.554	0.226	0.911	63	NA	NA	0.095	7.087	Male-biased but improving
Ann R Coll Surg Engl	Surgery	last	707	707	13.649	4.544	26.734	0.929	-0.174	3.066	NA	NA	NA	0.196	27.764	Male-biased but improving
Ann Surg	Surgery	last	3705	3705	17.289	15.055	19.481	0.902	0.566	1.274	36.365	25.365	57.365	0.159	14.304	Male-biased but improving
Ann Surg Oncol	Surgery	last	4545	4545	28.935	26.674	31.253	1.335	1.029	1.647	17.365	12.365	25.365	0.219	8.953	Male-biased but improving
Ann Thorac Cardiovasc Surg	Surgery	last	911	911	5.938	3.503	9.054	-0.075	-0.297	0.391	NA	NA	NA	-0.031	11.518	Male-biased and becoming more so
Ann Thorac Surg	Surgery	last	11174	11174	9.186	8.129	10.336	0.117	-0.02	0.277	NA	NA	NA	0.032	11.531	Male-biased but improving
Ann Vasc Surg	Surgery	last	2657	2657	11.522	9.493	13.696	0.364	0.038	0.743	72	NA	NA	0.079	12.954	Male-biased but improving
Arch Facial Plast Surg	Surgery	last	533	533	12.248	5.418	22.878	0.161	-0.416	1.48	NA	NA	NA	0.037	8.3	Male-biased but improving
Br J Oral Maxillofac Surg	Surgery	last	1240	1240	20.246	16.148	24.809	1.002	0.31	1.801	49	NA	NA	0.164	11.615	Male-biased but improving
ANZ J Surg	Surgery	single	762	762	7.416	4.034	11.971	0.255	-0.133	1.103	NA	NA	NA	0.075	21.793	Male-biased but improving
Ann Thorac Surg	Surgery	single	1782	1782	9.18	6.468	12.048	0.677	0.21	1.309	57	NA	NA	0.183	40.521	Male-biased but improving
ANZ J Surg	Surgery	overall	12113	4187	21.696	20.268	23.047	0.295	0.121	0.462	103.365	64.365	257.515	0.048	3.883	Male-biased but improving
Aesthet Surg	Surgery	overall	4555	1781	23.789	21.411	26.067	1.061	0.603	1.543	40	NA	NA	0.171	9.119	Male-biased but improving
Aesthetic Plast Surg	Surgery	overall	5537	1898	26.137	24.18	28.083	0.711	0.435	0.988	37.365	25.34	65.39	0.114	4.72	Male-biased but improving
Am J Surg	Surgery	overall	21451	4956	32.629	31.458	33.794	0.718	0.591	0.827	41	NA	NA	0.126	3.044	Male-biased but improving
Am J Surg Pathol	Surgery	overall	17793	3391	38.433	37.2	39.614	0.535	0.413	0.634	17.365	12.34	26.365	0.121	1.642	Male-biased but improving
Am Surg	Surgery	overall	19657	4954	28.168	27.043	29.278	0.8	0.662	0.937	30.365	24.365	38.365	0.13	4.571	Male-biased but improving
Ann Plast Surg	Surgery	overall	14361	4450	26.06	24.753	27.349	0.788	0.627	0.933	34.365	27.365	44.39	0.126	5.243	Male-biased but improving
Ann R Coll Surg Engl	Surgery	overall	2615	1102	17.892	13.364	22.854	0.321	-0.215	0.936	NA	NA	NA	0.056	5.677	Male-biased but improving
Ann Surg	Surgery	overall	26574	4911	25.228	24.336	26.13	0.596	0.481	0.719	46.365	37.365	58.365	0.096	4.35	Male-biased but improving
Ann Surg Oncol	Surgery	overall	34946	6485	32.423	31.701	33.202	0.616	0.513	0.723	29.365	24.365	37.365	0.108	2.668	Male-biased but improving
Ann Thorac Cardiovasc Surg	Surgery	overall	5643	1506	14.296	12.465	16.286	0.9	0.583	1.249	35.365	26.365	53.365	0.176	21.589	Male-biased but improving
Ann Thorac Surg	Surgery	overall	68696	15757	19.311	18.727	19.864	0.49	0.417	0.562	64.365	56.365	76.365	0.083	6.323	Male-biased but improving
Ann Vasc Surg	Surgery	overall	14931	3291	20.927	19.91	22.028	0.753	0.591	0.934	41.365	32.365	53.365	0.125	7.844	Male-biased but improving
Arch Facial Plast Surg	Surgery	overall	2111	819	22.262	17.363	27.209	0.696	0.106	1.224	55	NA	NA	0.113	6.349	Male-biased but improving
Asian J Surg	Surgery	overall	1888	686	19.408	15.941	23.438	0.021	-0.389	0.501	NA	NA	NA	0.002	3.214	Male-biased but improving
BMC Surg	Surgery	overall	3795	675	23.795	21.575	26.063	0.659	0.233	1.081	43.365	25.365	132.39	0.105	5.278	Male-biased but improving
Br J Oral Maxillofac Surg	Surgery	overall	5149	1857	24.181	22.119	26.281	1.048	0.706	1.416	27.365	19.365	42.365	0.167	8.583	Male-biased but improving
Adv Ther	Therapeutics	first	917	917	30.734	25.41	36.697	0.947	0.302	1.507	32	NA	NA	0.162	4.801	Male-biased but improving
Am J Ther	Therapeutics	first	1036	1036	25.891	21.137	30.535	0.651	0.02	1.189	49	NA	NA	0.1	4.299	Male-biased but improving
Adv Ther	Therapeutics	last	909	909	21.886	16.846	27.523	-0.351	-1.03	0.415	NA	NA	NA	-0.057	1.569	Male-biased and becoming more so
Am J Ther	Therapeutics	last	1081	1081	17.255	13.045	21.092	0.184	-0.333	0.739	NA	NA	NA	0.031	4.928	Male-biased but improving
Adv Ther	Therapeutics	overall	5030	1205	32.776	30.518	35.074	0.594	0.304	0.867	46	NA	NA	0.105	2.51	Male-biased but improving
Am J Ther	Therapeutics	overall	5046	1548	27.045	24.971	29.088	0.411	0.142	0.689	66	NA	NA	0.067	2.973	Male-biased but improving
Aquat Toxicol	Toxicology	first	2067	2067	50	49.989	62.341	0	0	2.708	4	NA	NA	1.536	1.952	Essentially at parity
Arch Environ Contam Toxicol	Toxicology	first	877	877	49.371	40.1	50	0.116	-4.088	0.355	9	NA	NA	0.436	1.129	Essentially at parity
Arch Toxicol	Toxicology	first	1208	1208	49.654	46.535	50	0.105	0	0.361	9	NA	NA	0.621	2.404	Essentially at parity
Aquat Toxicol	Toxicology	last	2072	2072	34.698	31.094	37.926	0.765	0.345	1.07	33	NA	NA	0.147	2.961	Male-biased but improving
Arch Environ Contam Toxicol	Toxicology	last	891	891	32.791	26.831	38.671	0.793	-0.153	1.416	NA	NA	NA	0.142	3.4	Male-biased but improving
Arch Toxicol	Toxicology	last	1209	1209	25.995	21.679	29.893	-0.125	-0.747	0.427	NA	NA	NA	-0.021	1.558	Male-biased and becoming more so
Aquat Toxicol	Toxicology	overall	10242	2667	45.814	44.504	46.999	0.423	0.356	0.482	0	0	1.39	0.221	1.155	Essentially at parity
Arch Environ Contam Toxicol	Toxicology	overall	4256	1285	43.758	40.953	46.223	0.587	0.302	0.716	19	NA	NA	0.217	1.742	Male-biased but improving
Arch Toxicol	Toxicology	overall	7428	1772	41.273	39.392	42.895	0.437	0.23	0.567	11.365	5.365	30.365	0.12	1.148	Male-biased but improving
Birth Defects Res B Dev Reprod Toxicol	Toxicology	overall	2068	500	44.206	40.238	47.561	0.246	-0.386	0.447	NA	NA	NA	0.096	0.581	Male-biased but improving
Ann Transplant	Transplantation	first	683	683	31.482	24.849	37.626	0.227	-0.848	0.964	NA	NA	NA	0.039	1.602	Male-biased but improving
Artif Organs	Transplantation	first	1676	1676	28.308	24.556	32.267	0.903	0.45	1.342	26.365	14.365	61.365	0.146	5.165	Male-biased but improving
Biol Blood Marrow Transplant	Transplantation	first	2425	2425	42.84	40.116	45.044	0.718	0.511	0.872	4.365	0.365	11.365	0.238	2.418	Male-biased but improving
Artif Organs	Transplantation	last	1624	1624	14.057	10.889	17.333	0.336	-0.079	0.846	NA	NA	NA	0.068	8.882	Male-biased but improving
Biol Blood Marrow Transplant	Transplantation	last	2514	2514	27.256	24.202	29.964	0.882	0.448	1.277	28.365	17.365	62.365	0.142	5.438	Male-biased but improving
Am J Transplant	Transplantation	overall	6477	1654	45.857	43.339	47.588	0.752	0.558	0.905	0	0	2.365	0.398	4.941	Essentially at parity
Ann Transplant	Transplantation	overall	4660	873	29.918	27.876	31.897	0.514	0.197	0.815	42.365	24.365	123.365	0.085	2.724	Male-biased but improving
Artif Organs	Transplantation	overall	10427	2380	23.577	22.114	25.201	0.45	0.259	0.646	64.365	43.365	115.365	0.072	4.094	Male-biased but improving
Biol Blood Marrow Transplant	Transplantation	overall	24801	3071	37.809	36.839	38.762	0.444	0.322	0.549	22.365	16.365	35.365	0.096	1.432	Male-biased but improving
Accid Anal Prev	Traumatology	first	2225	2225	44.883	42.046	47.345	0.568	0.414	0.705	18	NA	NA	0.256	1.92	Male-biased but improving
Acta Orthop Traumatol Turc	Traumatology	first	1058	1058	17.195	13.182	21.749	1.363	0.721	2.15	24.365	14.365	44.365	0.243	28.613	Male-biased but improving
Accid Anal Prev	Traumatology	last	2308	2308	32.381	29.106	35.691	0.56	0.098	0.924	38	NA	NA	0.098	2.447	Male-biased but improving
Acta Orthop Traumatol Turc	Traumatology	last	1034	1034	14.75	10.545	19.434	1.086	0.43	1.986	29.365	16.365	69.365	0.21	27.525	Male-biased but improving
Accid Anal Prev	Traumatology	overall	8865	3112	40.274	38.749	41.879	0.69	0.533	0.812	9.365	5.365	16.365	0.177	2.097	Male-biased but improving
Acta Orthop Traumatol Turc	Traumatology	overall	4800	1273	17.65	15.857	19.845	1.416	1.082	1.793	23.365	18.365	30.365	0.247	28.714	Male-biased but improving
Acta Trop	Tropical Medicine	first	1516	1516	48.627	45.523	49.987	0.181	0.001	0.338	8	NA	NA	0.325	0.831	Essentially at parity
Acta Trop	Tropical Medicine	last	1563	1563	33.593	29.89	37.106	0.769	0.319	1.156	36	NA	NA	0.139	3.1	Male-biased but improving
Acta Trop	Tropical Medicine	overall	9435	2161	42.049	40.5	43.398	0.474	0.335	0.584	8.365	3.365	17.365	0.142	1.232	Male-biased but improving
[truncated: 8,581 more rows]
