# Supplementary material for: The gender gap in science: How long until women are equally represented?
Source: PLoS Biol. 2018 Apr 19;16(4):e2004956. doi: 10.1371/journal.pbio.2004956 (PMC5908072; doi:10.1371/journal.pbio.2004956)
Supplement: S2 Data — As before, only combinations for which we recovered sufficient data appear. (CSV) [file pbio.2004956.s028.csv]

country	journal	discipline	position	n.authors	n.papers	gender.ratio.at.present	low.CI.1	up.CI.1	current.rate.of.change	low.CI.2	up.CI.2	years.to.parity	low.CI.3	up.CI.3	r	c	qualitative.result
Australia	All journals	AIDS	overall	2618	582	44.037	40.859	46.811	0.475	0.239	0.595	2.365	0	20.365	0.189	1.289	Male-biased but improving
Belgium	All journals	AIDS	overall	936	168	41.488	34.978	46.582	-0.074	-1.204	0.402	NA	NA	NA	-0.021	0.348	Male-biased and becoming more so
Brazil	All journals	AIDS	overall	2099	346	50	49.991	55.558	0	0	0.355	NA	NA	NA	3.296	25.548	Essentially at parity
Canada	All journals	AIDS	overall	4634	908	44.662	42.72	46.409	0.365	0.217	0.464	1.365	0	11.365	0.159	0.888	Male-biased but improving
China	All journals	AIDS	overall	1168	455	49.193	45.767	49.995	0.185	0	0.407	10	NA	NA	0.533	2.593	Essentially at parity
Denmark	All journals	AIDS	overall	820	122	37.993	31.879	43.479	0.116	-0.906	0.68	NA	NA	NA	0.028	0.784	Male-biased but improving
France	All journals	AIDS	overall	7162	1078	49.207	46.757	49.998	0.078	-0.111	0.145	0	NA	NA	0.256	0.272	Essentially at parity
Germany	All journals	AIDS	overall	1500	272	35.442	30.437	39.978	0.672	0.168	0.998	33	NA	NA	0.131	2.434	Male-biased but improving
India	All journals	AIDS	overall	1461	340	42.472	38.361	46.247	0.405	-0.079	0.646	20	NA	NA	0.134	1.055	Male-biased but improving
Italy	All journals	AIDS	overall	5228	695	49.81	49.3	49.967	0.05	0.013	0.118	0	0	0	0.529	0.646	Essentially at parity
Japan	All journals	AIDS	overall	885	171	35.658	29.411	42.067	0.829	0.221	1.171	29	NA	NA	0.158	3.056	Male-biased but improving
Kenya	All journals	AIDS	overall	953	121	47.355	41.856	49.824	0.326	-0.263	0.557	12	NA	NA	0.314	1.472	Essentially at parity
Netherlands	All journals	AIDS	overall	2219	390	46.793	43.914	48.703	0.453	0.291	0.571	0	0	3.365	0.309	1.807	Essentially at parity
South Africa	All journals	AIDS	overall	2558	574	50.159	50	52.166	-0.045	-0.203	0.001	7	NA	NA	0.626	-1.157	Essentially at parity
Spain	All journals	AIDS	overall	5711	762	46.206	44.156	47.835	0.242	0.062	0.317	12	NA	NA	0.14	0.527	Essentially at parity
Sweden	All journals	AIDS	overall	843	148	49.281	45.68	49.998	0.159	0	0.364	8	NA	NA	0.468	1.425	Essentially at parity
Switzerland	All journals	AIDS	overall	1643	301	43.764	40.662	46.527	0.887	0.716	1.046	2.365	0	6.365	0.332	4.544	Male-biased but improving
Thailand	All journals	AIDS	overall	919	210	49.718	48.109	49.989	0.096	0.007	0.34	0	0	0	0.678	3.493	Essentially at parity
Uganda	All journals	AIDS	overall	1883	261	43.9	40.225	46.864	0.519	0.121	0.692	18	NA	NA	0.2	1.456	Male-biased but improving
United Kingdom	All journals	AIDS	overall	6007	1290	49.039	48.188	49.56	0.205	0.12	0.295	0	0	0	0.439	1.493	Essentially at parity
USA	All journals	AIDS	overall	59280	12307	49.621	49.403	49.77	0.094	0.066	0.125	0	0	0	0.5	0.983	Essentially at parity
Argentina	allDisciplines	allDisciplines	overall	95359	22461	46.017	45.231	46.706	-0.1	-0.259	0.007	NA	NA	NA	-0.053	0.111	Essentially at parity
Australia	allDisciplines	allDisciplines	overall	692741	198549	41.378	41.179	41.597	0.318	0.297	0.339	14.365	13.365	16.365	0.089	0.876	Male-biased but improving
Austria	allDisciplines	allDisciplines	overall	255960	53816	34.598	34.255	34.912	0.512	0.477	0.548	29.365	26.365	32.365	0.096	1.982	Male-biased but improving
Belgium	allDisciplines	allDisciplines	overall	265877	56735	38.126	37.835	38.421	0.563	0.533	0.591	17.365	15.365	18.365	0.124	1.754	Male-biased but improving
Bosnia and Herzegovina	allDisciplines	allDisciplines	overall	5550	1583	50.013	48.263	50.121	-0.006	-0.04	0.044	4	NA	NA	0.776	-0.346	Essentially at parity
Brazil	allDisciplines	allDisciplines	overall	582560	137274	47.566	47.284	47.823	0.142	0.117	0.161	0	0	0	0.122	0.282	Essentially at parity
Bulgaria	allDisciplines	allDisciplines	overall	7727	2333	41.293	36.843	50	-3.242	-6.537	0.012	NA	NA	NA	-1.027	0	Male-biased and becoming more so
Canada	allDisciplines	allDisciplines	overall	1147518	326446	38.674	38.516	38.842	0.214	0.194	0.232	40.365	36.365	45.365	0.049	0.879	Male-biased but improving
Chile	allDisciplines	allDisciplines	overall	72159	16244	36.79	36.121	37.419	0.145	0.055	0.221	78.365	48.365	225.39	0.029	0.918	Male-biased but improving
China	allDisciplines	allDisciplines	overall	728394	586168	45.353	45.15	45.546	0.18	0.154	0.202	0	0	0	0.085	0.415	Essentially at parity
Colombia	allDisciplines	allDisciplines	overall	25396	6635	36.232	35.191	37.383	-0.474	-0.699	-0.257	NA	NA	NA	-0.095	0.346	Male-biased and becoming more so
Croatia	allDisciplines	allDisciplines	overall	38356	8912	41.696	38.519	49.924	-3.403	-5.746	0.12	NA	NA	NA	-1.169	0	Male-biased and becoming more so
Cuba	allDisciplines	allDisciplines	overall	12896	2506	45.952	44.425	47.246	0.209	0.073	0.284	13	NA	NA	0.114	0.452	Essentially at parity
Czech Republic	allDisciplines	allDisciplines	overall	101848	22102	37.694	37.186	38.215	0.383	0.32	0.443	26.365	21.365	34.365	0.083	1.299	Male-biased but improving
Denmark	allDisciplines	allDisciplines	overall	278283	64992	37.65	37.37	37.957	0.543	0.513	0.573	19.365	17.365	21.365	0.117	1.734	Male-biased but improving
Egypt	allDisciplines	allDisciplines	overall	53094	18997	43.428	42.792	43.996	0.589	0.543	0.626	3.365	2.365	5.365	0.207	1.687	Male-biased but improving
Estonia	allDisciplines	allDisciplines	overall	15742	3014	35.043	32.939	37.298	-4.319	-5.679	-2.963	NA	NA	NA	-0.827	0.001	Male-biased and becoming more so
Finland	allDisciplines	allDisciplines	overall	216158	45842	43.757	43.39	44.09	0.347	0.319	0.369	4.365	3.365	6.365	0.127	0.82	Male-biased but improving
France	allDisciplines	allDisciplines	overall	1182682	261677	37.599	37.435	37.764	0	-0.023	0.023	NA	NA	NA	0	0.659
Germany	allDisciplines	allDisciplines	overall	1614759	365776	32.269	32.145	32.414	0.589	0.574	0.605	31.365	30.365	32.365	0.103	2.587	Male-biased but improving
Ghana	allDisciplines	allDisciplines	overall	6225	1585	33.98	32.196	35.651	0.823	0.553	1.076	19.365	13.365	32.365	0.15	3.315	Male-biased but improving
Greece	allDisciplines	allDisciplines	overall	128406	28682	33.795	33.282	34.321	0.542	0.485	0.597	30.365	26.365	35.365	0.099	2.185	Male-biased but improving
Hong Kong	allDisciplines	allDisciplines	overall	31193	14392	42.999	42.148	43.825	0.378	0.303	0.439	6.365	3.365	11.365	0.125	0.924	Male-biased but improving
Hungary	allDisciplines	allDisciplines	overall	68993	16606	40.158	39.481	40.801	0.33	0.258	0.391	19.365	14.365	28.365	0.083	0.978	Male-biased but improving
Iceland	allDisciplines	allDisciplines	overall	11838	2144	40.229	38.709	41.711	0.085	-0.138	0.266	NA	NA	NA	0.022	0.587	Male-biased but improving
India	allDisciplines	allDisciplines	overall	393235	176014	30.221	29.953	30.482	-0.025	-0.064	0.017	NA	NA	NA	-0.004	1.268	Male-biased and becoming more so
Indonesia	allDisciplines	allDisciplines	overall	36680	7333	42.981	42.171	43.731	0.333	0.251	0.399	7.365	4.365	13.365	0.109	0.813	Male-biased but improving
Iran	allDisciplines	allDisciplines	overall	146147	59163	34.558	34.137	34.986	0.897	0.841	0.96	17.365	15.365	18.365	0.168	3.628	Male-biased but improving
Ireland	allDisciplines	allDisciplines	overall	105132	26088	40.437	39.974	40.892	0.442	0.394	0.489	13.365	11.365	17.365	0.114	1.225	Male-biased but improving
Israel	allDisciplines	allDisciplines	overall	215338	59941	39.322	38.924	39.727	0.319	0.281	0.356	24.365	20.365	29.365	0.076	1.023	Male-biased but improving
Italy	allDisciplines	allDisciplines	overall	1283928	234737	42.341	42.172	42.492	0.272	0.257	0.287	12.365	11.365	13.365	0.084	0.727	Male-biased but improving
Japan	allDisciplines	allDisciplines	overall	1665658	414824	20.366	20.244	20.504	0.22	0.204	0.236	142.365	132.34	152.365	0.036	3.939	Male-biased but improving
Kenya	allDisciplines	allDisciplines	overall	11262	2095	39.147	37.853	40.392	0.608	0.448	0.741	13.365	8.365	21.365	0.142	1.817	Male-biased but improving
Lithuania	allDisciplines	allDisciplines	overall	13686	4073	50	49.998	50	0	0	0.001	4	NA	NA	1.75	4.26	Essentially at parity
Luxembourg	allDisciplines	allDisciplines	overall	6937	1463	38.271	36.668	39.852	0.422	0.173	0.64	22.365	12.365	65.415	0.092	1.322	Male-biased but improving
Malaysia	allDisciplines	allDisciplines	overall	44615	17191	37.089	36.404	37.791	0.188	0.047	0.321	67	NA	NA	0.04	0.972	Male-biased but improving
Mexico	allDisciplines	allDisciplines	overall	94572	23602	39.683	39.173	40.225	0.29	0.225	0.353	24.365	18.365	34.365	0.071	0.938	Male-biased but improving
Morocco	allDisciplines	allDisciplines	overall	9226	2650	41.419	39.892	42.962	0.694	0.543	0.802	7.365	3.365	12.365	0.194	2.09	Male-biased but improving
Netherlands	allDisciplines	allDisciplines	overall	655968	149051	38.597	38.399	38.804	0.744	0.727	0.761	12.365	11.365	12.365	0.169	2.412	Male-biased but improving
New Zealand	allDisciplines	allDisciplines	overall	112345	32529	37.857	37.326	38.314	0.112	0.038	0.175	115	NA	NA	0.024	0.786	Male-biased but improving
Nigeria	allDisciplines	allDisciplines	overall	13901	6209	30.335	29.037	31.617	0.539	0.327	0.725	39.365	27.365	69.365	0.091	2.768	Male-biased but improving
Norway	allDisciplines	allDisciplines	overall	178498	44077	40.978	40.626	41.302	0.6	0.57	0.626	9.365	8.365	10.365	0.162	1.699	Male-biased but improving
Pakistan	allDisciplines	allDisciplines	overall	32735	9740	33.915	33.016	34.79	0.299	0.164	0.436	53.365	34.365	102.365	0.056	1.505	Male-biased but improving
Peru	allDisciplines	allDisciplines	overall	8354	2034	35.903	34.258	37.606	0.626	0.414	0.796	21.365	14.365	36.365	0.123	2.182	Male-biased but improving
Philippines	allDisciplines	allDisciplines	overall	6297	1514	37.066	34.614	39.229	-1.422	-2.418	-0.726	NA	NA	NA	-0.292	0.061	Male-biased and becoming more so
Poland	allDisciplines	allDisciplines	overall	206432	54878	47.099	46.71	47.477	0.129	0.088	0.159	0	0	0	0.096	0.272	Essentially at parity
Portugal	allDisciplines	allDisciplines	overall	165128	38417	48.97	48.208	49.456	0.106	0.04	0.121	0	NA	NA	0.219	0.26	Essentially at parity
Romania	allDisciplines	allDisciplines	overall	31659	8536	53.351	52.935	53.718	-0.353	-0.38	-0.324	0	0	0	0.199	-0.651	Essentially at parity
Russia	allDisciplines	allDisciplines	overall	78473	19205	35.386	34.772	35.951	-0.186	-0.29	-0.093	NA	NA	NA	-0.036	0.612	Male-biased and becoming more so
Saudi Arabia	allDisciplines	allDisciplines	overall	53003	16785	27.482	26.927	28.068	0.83	0.736	0.922	30.365	26.365	34.365	0.134	4.991	Male-biased but improving
Serbia	allDisciplines	allDisciplines	overall	43829	10052	53.596	52.914	54.267	-0.021	-0.101	0.088	0	NA	NA	0.012	-0.147	Essentially at parity
Singapore	allDisciplines	allDisciplines	overall	91369	34362	35.287	34.749	35.823	0.358	0.281	0.427	39.365	31.34	51.39	0.069	1.48	Male-biased but improving
Slovakia	allDisciplines	allDisciplines	overall	24242	5541	45.136	43.754	46.333	0.147	-0.056	0.254	15	NA	NA	0.065	0.37	Essentially at parity
Slovenia	allDisciplines	allDisciplines	overall	22933	6612	43.794	42.786	44.968	0.235	0.132	0.332	6.365	0.365	19.365	0.088	0.585	Male-biased but improving
South Africa	allDisciplines	allDisciplines	overall	52935	13701	40.61	40.011	41.189	0.152	0.052	0.25	45	NA	NA	0.04	0.646	Male-biased but improving
South Korea	allDisciplines	allDisciplines	overall	323704	174546	38.736	38.448	39.053	0.325	0.292	0.363	26.365	22.365	30.365	0.075	1.084	Male-biased but improving
Spain	allDisciplines	allDisciplines	overall	662327	140368	43.114	42.915	43.295	0.376	0.36	0.393	6.365	5.365	7.365	0.127	0.917	Male-biased but improving
Sweden	allDisciplines	allDisciplines	overall	369602	98402	40.598	40.291	40.879	0.399	0.374	0.426	14.365	12.365	16.365	0.104	1.104	Male-biased but improving
Switzerland	allDisciplines	allDisciplines	overall	359480	85525	33.286	33.034	33.542	0.542	0.509	0.573	31.365	29.365	34.365	0.098	2.259	Male-biased but improving
Taiwan	allDisciplines	allDisciplines	overall	24292	67716	36.42	34.958	37.668	-0.166	-0.378	0.01	NA	NA	NA	-0.035	0.56	Male-biased and becoming more so
Thailand	allDisciplines	allDisciplines	overall	50809	23762	43.219	42.282	44.135	-0.037	-0.201	0.097	NA	NA	NA	-0.012	0.283	Male-biased and becoming more so
Tunisia	allDisciplines	allDisciplines	overall	24388	5110	48.473	47.911	48.907	0.307	0.253	0.356	0	0	0	0.417	2.019	Essentially at parity
Turkey	allDisciplines	allDisciplines	overall	434962	116440	33.685	33.415	33.949	0.267	0.235	0.297	61.365	53.365	70.365	0.049	1.45	Male-biased but improving
Uganda	allDisciplines	allDisciplines	overall	12632	2507	40.167	38.851	41.4	0.478	0.299	0.631	13.365	8.365	26.365	0.121	1.346	Male-biased but improving
Ukraine	allDisciplines	allDisciplines	overall	9066	2715	35.236	33.817	36.644	0.365	0.152	0.548	38.365	22.365	103.39	0.071	1.513	Male-biased but improving
United Arab Emirates	allDisciplines	allDisciplines	overall	7376	2528	33.855	32.122	35.455	0.804	0.593	1.005	20.365	14.365	31.39	0.147	3.238	Male-biased but improving
United Kingdom	allDisciplines	allDisciplines	overall	1116221	313649	38.175	38.015	38.329	0.407	0.392	0.423	23.365	21.365	24.365	0.09	1.312	Male-biased but improving
Uruguay	allDisciplines	allDisciplines	overall	13062	2543	38.975	37.612	40.46	-0.073	-0.345	0.153	NA	NA	NA	-0.017	0.488	Male-biased and becoming more so
USA	allDisciplines	allDisciplines	overall	9275582	2818284	38.449	38.389	38.51	0.414	0.408	0.42	21.365	21.365	22.365	0.093	1.305	Male-biased but improving
Venezuela	allDisciplines	allDisciplines	overall	12356	2772	28.789	25.429	32.619	-6.902	-9.867	-3.973	NA	NA	NA	-1.134	0	Male-biased and becoming more so
Argentina	All journals	Allergy and Immunology	overall	1347	256	50	49.998	68.554	0.001	0	3.722	NA	NA	NA	2.432	-2.928	Essentially at parity
Australia	All journals	Allergy and Immunology	overall	6839	1537	42.025	39.725	44.065	0.238	-0.021	0.416	26	NA	NA	0.073	0.696	Male-biased but improving
Austria	All journals	Allergy and Immunology	overall	2444	435	41.8	37.336	45.387	0.455	-0.029	0.648	21	NA	NA	0.132	1.179	Male-biased but improving
Belgium	All journals	Allergy and Immunology	overall	2382	462	40.012	36.572	43.648	0.254	-0.266	0.574	NA	NA	NA	0.066	0.858	Male-biased but improving
Brazil	All journals	Allergy and Immunology	overall	5403	976	53.88	50	56.463	0.021	-0.134	0.422	NA	NA	NA	-0.029	-0.119	Essentially at parity
Canada	All journals	Allergy and Immunology	overall	7683	1959	38.05	36.044	40.082	-0.019	-0.346	0.244	NA	NA	NA	-0.004	0.61	Male-biased and becoming more so
Chile	All journals	Allergy and Immunology	overall	730	127	35.579	23.118	43.898	-0.107	-2.729	0.676	NA	NA	NA	-0.017	0.683	Male-biased and becoming more so
China	All journals	Allergy and Immunology	overall	6667	5072	49.748	49.194	49.951	0.072	0.02	0.144	0	0	0	0.571	1.204	Essentially at parity
Cuba	All journals	Allergy and Immunology	overall	756	117	49.991	48.97	50	0.004	0	0.118	5	NA	NA	0.889	1.205	Essentially at parity
Czech Republic	All journals	Allergy and Immunology	overall	652	115	45.114	33.969	50	0	-2.368	0.29	NA	NA	NA	-0.075	0.144	Essentially at parity
Denmark	All journals	Allergy and Immunology	overall	2211	461	36.928	32.855	40.943	-0.042	-0.605	0.393	NA	NA	NA	-0.009	0.653	Male-biased and becoming more so
Finland	All journals	Allergy and Immunology	overall	1304	260	49.998	49.841	53.288	0.001	0	0.073	NA	NA	NA	0.826	0.266	Essentially at parity
France	All journals	Allergy and Immunology	overall	10037	2170	43.411	41.374	45.446	-0.07	-0.4	0.16	NA	NA	NA	-0.022	0.25	Male-biased and becoming more so
Germany	All journals	Allergy and Immunology	overall	12706	2591	38.975	37.299	40.47	0.461	0.306	0.588	18.365	10.365	34.365	0.106	1.378	Male-biased but improving
Greece	All journals	Allergy and Immunology	overall	1006	214	34.354	20.409	41.152	-0.478	-5.259	0.464	NA	NA	NA	-0.083	0.446	Male-biased and becoming more so
India	All journals	Allergy and Immunology	overall	2676	921	29.873	26.435	33.098	-0.615	-1.207	-0.024	NA	NA	NA	-0.099	0.587	Male-biased and becoming more so
Iran	All journals	Allergy and Immunology	overall	1225	320	32.423	28.13	36.738	-0.166	-0.96	0.509	NA	NA	NA	-0.026	0.855	Male-biased and becoming more so
Ireland	All journals	Allergy and Immunology	overall	753	172	46.179	34.915	50.03	-0.008	-2.184	0.161	NA	NA	NA	1.411	-0.702	Essentially at parity
Israel	All journals	Allergy and Immunology	overall	2155	560	37.08	32.095	41.678	-0.352	-1.213	0.224	NA	NA	NA	-0.074	0.375	Male-biased and becoming more so
Italy	All journals	Allergy and Immunology	overall	12149	2124	48.908	46.232	50	0	-0.512	0.083	0	NA	NA	0.006	0.061	Essentially at parity
Japan	All journals	Allergy and Immunology	overall	13740	3271	25.499	23.889	27.016	0.221	0.031	0.388	112	NA	NA	0.035	2.568	Male-biased but improving
Mexico	All journals	Allergy and Immunology	overall	1475	301	41.638	37.16	45.404	0.154	-0.502	0.484	NA	NA	NA	0.044	0.582	Male-biased but improving
Netherlands	All journals	Allergy and Immunology	overall	5870	1216	42.32	40.421	44.213	0.595	0.454	0.69	5.365	1.365	13.365	0.183	1.662	Male-biased but improving
New Zealand	All journals	Allergy and Immunology	overall	594	145	49.936	21.997	50	0.002	-12.709	0.36	NA	NA	NA	1.048	4.326	Essentially at parity
Norway	All journals	Allergy and Immunology	overall	1281	274	44.909	40.074	48.67	0.26	-0.374	0.465	NA	NA	NA	0.135	0.672	Male-biased but improving
Poland	All journals	Allergy and Immunology	overall	1464	329	50	49.896	53.913	0	-0.06	0.225	NA	NA	NA	13.592	131747218.609	Essentially at parity
Portugal	All journals	Allergy and Immunology	overall	623	128	50	36.34	50.623	0	-2.917	0.169	NA	NA	NA	-0.467	0.005	Essentially at parity
South Korea	All journals	Allergy and Immunology	overall	2077	1191	38.379	34.075	42.05	0.399	-0.253	0.758	NA	NA	NA	0.089	1.284	Male-biased but improving
Spain	All journals	Allergy and Immunology	overall	4539	790	47.702	45.9	49.091	0.252	0.142	0.332	10	NA	NA	0.249	0.742	Essentially at parity
Sweden	All journals	Allergy and Immunology	overall	3558	843	49.463	46.761	49.986	0.126	0.005	0.266	7	NA	NA	0.474	1.19	Essentially at parity
Switzerland	All journals	Allergy and Immunology	overall	3364	712	39.019	36.052	41.637	0.164	-0.215	0.424	NA	NA	NA	0.038	0.775	Male-biased but improving
Turkey	All journals	Allergy and Immunology	overall	1909	447	38.048	33.19	50.006	-1.674	-3.287	0	NA	NA	NA	-0.385	0.026	Male-biased and becoming more so
United Kingdom	All journals	Allergy and Immunology	overall	8147	1992	40.678	38.506	42.633	0.191	-0.071	0.371	NA	NA	NA	0.048	0.689	Male-biased but improving
USA	All journals	Allergy and Immunology	overall	83245	22141	40.628	39.996	41.249	0.297	0.235	0.358	19.365	13.365	27.39	0.078	0.881	Male-biased but improving
Australia	All journals	Anatomy	overall	868	265	30.341	17.404	41.555	-1.229	-3.563	0.239	NA	NA	NA	-0.208	0.224	Male-biased and becoming more so
Brazil	All journals	Anatomy	overall	848	216	46.672	38.814	49.879	0.217	-0.801	0.419	NA	NA	NA	0.177	0.647	Essentially at parity
Canada	All journals	Anatomy	overall	1224	389	32.29	24.429	39.179	-0.999	-2.78	0.03	NA	NA	NA	-0.183	0.24	Male-biased and becoming more so
China	All journals	Anatomy	overall	631	411	38.568	12.339	50.001	-1.376	-9.969	0.313	NA	NA	NA	-0.399	0.023	Male-biased and becoming more so
France	All journals	Anatomy	overall	873	227	27.238	13.797	41.488	-2.6	-5.266	-0.019	NA	NA	NA	-0.43	0.046	Male-biased and becoming more so
Germany	All journals	Anatomy	overall	2800	827	31.025	27.191	34.864	0.247	-0.201	0.648	NA	NA	NA	0.041	1.732	Male-biased but improving
Italy	All journals	Anatomy	overall	2240	477	46.776	42.018	49.108	0.272	-0.045	0.378	11	NA	NA	0.206	0.752	Essentially at parity
Japan	All journals	Anatomy	overall	3315	1017	22.172	19.045	25.526	-0.063	-0.422	0.324	NA	NA	NA	-0.009	2.315	Male-biased and becoming more so
Spain	All journals	Anatomy	overall	930	235	30.522	23.848	36.652	-0.805	-1.943	0.081	NA	NA	NA	-0.137	0.407	Male-biased and becoming more so
Turkey	All journals	Anatomy	overall	693	197	36.609	28.503	44.024	0.898	0.219	1.23	27	NA	NA	0.188	3.491	Male-biased but improving
United Kingdom	All journals	Anatomy	overall	1653	544	37.921	32.706	42.382	0.021	-0.621	0.438	NA	NA	NA	0.002	0.659	Male-biased but improving
USA	All journals	Anatomy	overall	11506	3784	38.737	36.342	40.818	0.191	-0.082	0.378	NA	NA	NA	0.044	0.835	Male-biased but improving
Australia	All journals	Anesthesiology	overall	1350	401	32.381	28.012	36.659	0.377	-0.15	0.845	NA	NA	NA	0.066	1.877	Male-biased but improving
Austria	All journals	Anesthesiology	overall	1680	323	31.932	27.173	36.517	0.765	0.305	1.078	40	NA	NA	0.133	3.398	Male-biased but improving
Belgium	All journals	Anesthesiology	overall	1439	358	26.826	23.02	30.565	0.137	-0.342	0.606	NA	NA	NA	0.023	2.08	Male-biased but improving
Brazil	All journals	Anesthesiology	overall	2016	567	42.802	39.092	45.668	0.257	-0.276	0.524	NA	NA	NA	0.081	0.665	Male-biased but improving
Canada	All journals	Anesthesiology	overall	7808	2124	32.219	30.458	34.027	0.386	0.161	0.597	47.365	27.365	130.365	0.066	1.922	Male-biased but improving
China	All journals	Anesthesiology	overall	695	589	45.966	41.348	49.076	0.363	-0.189	0.628	13	NA	NA	0.214	1.056	Essentially at parity
Denmark	All journals	Anesthesiology	overall	959	233	27.726	22.974	32.771	-0.241	-0.985	0.479	NA	NA	NA	-0.039	1.16	Male-biased and becoming more so
Finland	All journals	Anesthesiology	overall	679	140	47.542	42.798	49.591	0.552	0.163	0.852	0	0	4.365	0.465	5.221	Essentially at parity
France	All journals	Anesthesiology	overall	4839	1014	28.52	25.898	31.013	0.374	0.086	0.629	65	NA	NA	0.061	2.505	Male-biased but improving
Germany	All journals	Anesthesiology	overall	6085	1275	22.975	20.888	25.151	0.497	0.264	0.755	59.365	37.365	117.365	0.081	4.612	Male-biased but improving
India	All journals	Anesthesiology	overall	5361	2906	38.629	35.639	41.087	0.778	0.331	1.052	26	NA	NA	0.178	2.577	Male-biased but improving
Iran	All journals	Anesthesiology	overall	590	239	19.545	12.511	27.891	-0.297	-1.211	0.983	NA	NA	NA	-0.046	2.114	Male-biased and becoming more so
Israel	All journals	Anesthesiology	overall	826	195	21.623	14.978	28.484	0.288	-0.364	0.974	NA	NA	NA	0.046	3.807	Male-biased but improving
Italy	All journals	Anesthesiology	overall	2442	480	27.794	24.56	31.28	-0.54	-1.032	-0.081	NA	NA	NA	-0.09	0.76	Male-biased and becoming more so
Japan	All journals	Anesthesiology	overall	13253	3805	27.682	25.971	29.552	0.618	0.439	0.804	40.365	28.365	61.365	0.1	3.696	Male-biased but improving
Netherlands	All journals	Anesthesiology	overall	2179	468	27.868	24.038	31.254	0.78	0.307	1.196	31.365	17.365	91.39	0.129	4.61	Male-biased but improving
South Korea	All journals	Anesthesiology	overall	2226	1520	44.004	40.384	46.376	0.626	0.242	0.814	18	NA	NA	0.237	1.986	Male-biased but improving
Spain	All journals	Anesthesiology	overall	1226	255	34.39	29.776	38.942	-0.154	-1.092	0.456	NA	NA	NA	-0.031	0.703	Male-biased and becoming more so
Sweden	All journals	Anesthesiology	overall	796	220	26.108	20.459	32.125	-0.069	-0.764	0.633	NA	NA	NA	-0.01	1.674	Male-biased and becoming more so
Switzerland	All journals	Anesthesiology	overall	1827	444	32.96	28.72	36.416	0.636	0.179	0.974	37	NA	NA	0.112	2.642	Male-biased but improving
Turkey	All journals	Anesthesiology	overall	2163	828	44.352	39.967	47.689	0.172	-0.532	0.369	NA	NA	NA	0.069	0.444	Male-biased but improving
United Kingdom	All journals	Anesthesiology	overall	1832	613	31.412	27.847	35.113	0.409	-0.032	0.821	NA	NA	NA	0.073	2.149	Male-biased but improving
USA	All journals	Anesthesiology	overall	35488	11258	29.257	28.373	30.166	0.356	0.25	0.455	63.365	47.365	94.365	0.059	2.305	Male-biased but improving
Croatia	All journals	Anthropology	overall	8151	1765	49.213	44.765	49.906	0.129	-0.297	0.204	7	NA	NA	0.37	0.711	Essentially at parity
France	All journals	Anthropology	overall	690	196	27.391	20.935	33.827	-0.43	-1.443	0.543	NA	NA	NA	-0.069	0.93	Male-biased and becoming more so
Germany	All journals	Anthropology	overall	879	284	37.982	31.352	43.085	0.066	-1.078	0.639	NA	NA	NA	0.012	0.707	Male-biased but improving
Italy	All journals	Anthropology	overall	771	187	46.963	19.312	50	0	-13.057	0.301	NA	NA	NA	0.055	0.247	Essentially at parity
Spain	All journals	Anthropology	overall	803	198	30.613	22.812	37.82	-0.784	-2.941	0.378	NA	NA	NA	-0.134	0.412	Male-biased and becoming more so
USA	All journals	Anthropology	overall	4868	1933	42.68	40.529	44.401	0.541	0.39	0.64	5.365	1.365	14.365	0.171	1.442	Male-biased but improving
Argentina	All journals	Anti-Infective Agents	overall	698	133	51.748	50	55.974	-0.143	-0.299	0.013	9	NA	NA	0.186	-0.343	Essentially at parity
Australia	All journals	Anti-Infective Agents	overall	2893	653	35.097	31.805	38.034	-0.136	-0.636	0.287	NA	NA	NA	-0.027	0.684	Male-biased and becoming more so
Austria	All journals	Anti-Infective Agents	overall	1270	235	35.017	29.867	39.861	0.274	-0.381	0.72	NA	NA	NA	0.057	1.353	Male-biased but improving
Belgium	All journals	Anti-Infective Agents	overall	2312	426	39.781	35.836	43.465	0.276	-0.221	0.583	NA	NA	NA	0.068	0.907	Male-biased but improving
Brazil	All journals	Anti-Infective Agents	overall	1906	366	49.996	49.945	50	0.002	0	0.022	5	NA	NA	1.096	2.021	Essentially at parity
Canada	All journals	Anti-Infective Agents	overall	3707	903	33.808	30.19	36.946	-0.299	-0.854	0.114	NA	NA	NA	-0.058	0.595	Male-biased and becoming more so
China	All journals	Anti-Infective Agents	overall	1643	1053	50	29.324	50	0	-8.953	0.198	6	NA	NA	2.049	98.664	Essentially at parity
Denmark	All journals	Anti-Infective Agents	overall	1089	241	42.919	38.316	46.562	0.714	0.438	0.906	3.365	0	19.365	0.247	2.56	Male-biased but improving
France	All journals	Anti-Infective Agents	overall	9508	1884	42.664	40.089	45.002	-0.054	-0.475	0.204	NA	NA	NA	-0.015	0.302	Male-biased and becoming more so
Germany	All journals	Anti-Infective Agents	overall	5132	1006	37.127	34.589	39.544	0.659	0.422	0.843	17.365	9.365	34.365	0.138	2.178	Male-biased but improving
Greece	All journals	Anti-Infective Agents	overall	1130	244	46.258	41.109	49.021	0.358	0.021	0.544	12	NA	NA	0.232	1.127	Essentially at parity
India	All journals	Anti-Infective Agents	overall	1419	407	34.827	30.366	39.297	-0.363	-1.292	0.332	NA	NA	NA	-0.067	0.491	Male-biased and becoming more so
Israel	All journals	Anti-Infective Agents	overall	750	157	34.169	25.214	42.663	-0.804	-2.644	0.31	NA	NA	NA	-0.148	0.269	Male-biased and becoming more so
Italy	All journals	Anti-Infective Agents	overall	6775	1044	49.995	40.814	50	0.001	-4.226	0.081	3	NA	NA	1.02	0.864	Essentially at parity
Japan	All journals	Anti-Infective Agents	overall	7278	1517	24.336	21.899	26.836	0.265	0.024	0.542	NA	NA	NA	0.044	3.019	Male-biased but improving
Netherlands	All journals	Anti-Infective Agents	overall	2612	545	37.992	34.567	41.177	0.539	0.193	0.776	30	NA	NA	0.12	1.708	Male-biased but improving
Portugal	All journals	Anti-Infective Agents	overall	906	193	65.313	58.276	73.827	0.832	-0.261	4.093	NA	NA	NA	-0.088	-0.226	Female-biased and becoming more so
South Korea	All journals	Anti-Infective Agents	overall	1068	423	37.666	29.405	44.572	-0.615	-2.303	0.254	NA	NA	NA	-0.131	0.213	Male-biased and becoming more so
Spain	All journals	Anti-Infective Agents	overall	7126	1126	47.732	45.786	49.216	0.204	0.074	0.27	8	NA	NA	0.206	0.515	Essentially at parity
Sweden	All journals	Anti-Infective Agents	overall	1114	285	37.709	31.819	42.451	-0.112	-0.973	0.396	NA	NA	NA	-0.022	0.538	Male-biased and becoming more so
Switzerland	All journals	Anti-Infective Agents	overall	2370	445	38.86	35.88	41.592	0.92	0.616	1.124	9.365	4.365	21.365	0.213	3.378	Male-biased but improving
Thailand	All journals	Anti-Infective Agents	overall	730	174	40.506	33.715	45.941	0.59	-0.343	0.928	NA	NA	NA	0.15	1.657	Male-biased but improving
United Kingdom	All journals	Anti-Infective Agents	overall	5578	1185	40.186	38.031	42.261	0.483	0.259	0.643	13.365	5.365	35.39	0.123	1.349	Male-biased but improving
USA	All journals	Anti-Infective Agents	overall	33594	8359	38.235	37.205	39.172	0.284	0.175	0.38	32.365	21.365	60.365	0.062	1.038	Male-biased but improving
Canada	All journals	Antineoplastic Agents	overall	806	136	33.878	18.978	44.227	-1.576	-10.529	0.136	NA	NA	NA	-0.299	0.075	Male-biased and becoming more so
China	All journals	Antineoplastic Agents	overall	723	353	49.961	48.374	53.293	0.022	-0.047	0.284	0	NA	NA	0.64	1.111	Essentially at parity
France	All journals	Antineoplastic Agents	overall	1599	248	35.748	31.794	39.454	0.179	-0.527	0.633	NA	NA	NA	0.032	1.039	Male-biased but improving
Germany	All journals	Antineoplastic Agents	overall	1389	241	32.375	27.341	37.283	0.434	-0.116	0.879	NA	NA	NA	0.076	2.059	Male-biased but improving
Italy	All journals	Antineoplastic Agents	overall	1612	232	48.586	43.669	50	0.104	-0.531	0.233	0	NA	NA	0.196	0.307	Essentially at parity
Japan	All journals	Antineoplastic Agents	overall	929	153	20.613	15.807	25.437	0.791	0.161	1.519	43	NA	NA	0.13	8.424	Male-biased but improving
USA	All journals	Antineoplastic Agents	overall	6020	1171	37.313	35.327	39.439	0.347	0.119	0.54	40	NA	NA	0.073	1.251	Male-biased but improving
Australia	All journals	Audiology	overall	1444	433	49.992	49.556	56.639	0.005	0	1.357	4	NA	NA	0.756	0.551	Essentially at parity
Canada	All journals	Audiology	overall	972	345	49.974	28.579	50	0.004	-9.941	0.33	6	NA	NA	1.143	7.298	Essentially at parity
Germany	All journals	Audiology	overall	1253	341	30.291	25.564	35.246	0.416	-0.2	0.946	NA	NA	NA	0.07	2.318	Male-biased but improving
Sweden	All journals	Audiology	overall	713	230	41.283	35.673	46.716	0.741	0.287	1.001	22	NA	NA	0.223	2.621	Male-biased but improving
United Kingdom	All journals	Audiology	overall	1129	407	48.673	45.33	49.852	0.336	0.067	0.584	0	0	0.365	0.507	3.941	Essentially at parity
USA	All journals	Audiology	overall	9533	3448	49.748	49.132	49.956	0.073	0.019	0.163	0	0	0	0.579	1.286	Essentially at parity
Australia	All journals	Behavioral Sciences	overall	1131	449	50	44.596	50	0	-0.139	0.196	0	NA	NA	6.227	-702.998	Essentially at parity
Canada	All journals	Behavioral Sciences	overall	1975	826	50	44.023	50.001	0	-0.481	0.143	0	NA	NA	4.331	-51.148	Essentially at parity
Germany	All journals	Behavioral Sciences	overall	929	339	33.658	26.046	40.541	-0.12	-1.415	0.704	NA	NA	NA	-0.019	0.829	Male-biased and becoming more so
Italy	All journals	Behavioral Sciences	overall	686	222	43.441	33.135	49.777	0.145	-2.293	0.516	NA	NA	NA	0.06	0.491	Male-biased but improving
Netherlands	All journals	Behavioral Sciences	overall	625	260	42.557	26.379	48.84	0.313	-5.729	0.722	NA	NA	NA	0.103	0.817	Male-biased but improving
Spain	All journals	Behavioral Sciences	overall	580	197	39.136	29.635	46.017	-0.289	-2.332	0.467	NA	NA	NA	-0.064	0.318	Male-biased and becoming more so
United Kingdom	All journals	Behavioral Sciences	overall	1745	694	50.067	50	54.684	-0.017	-0.145	0.406	4	NA	NA	0.596	-0.52	Essentially at parity
USA	All journals	Behavioral Sciences	overall	20207	8096	49.918	49.713	50	0.02	0	0.048	0	NA	NA	0.478	0.19	Essentially at parity
Argentina	All journals	Biochemistry	overall	4230	1033	49.573	45.269	50	0.029	-0.481	0.144	0	NA	NA	0.289	0.258	Essentially at parity
Australia	All journals	Biochemistry	overall	23487	5652	35.799	34.504	37.05	0.132	-0.021	0.277	NA	NA	NA	0.027	0.992	Male-biased but improving
Austria	All journals	Biochemistry	overall	10639	2181	34.13	32.306	35.928	0.295	0.081	0.474	57	NA	NA	0.053	1.453	Male-biased but improving
Belgium	All journals	Biochemistry	overall	9368	1895	38.646	36.856	40.194	0.408	0.245	0.551	21.365	12.365	46.365	0.093	1.278	Male-biased but improving
Brazil	All journals	Biochemistry	overall	14511	2793	49.443	48.668	49.82	0.117	0.055	0.177	0	0	0	0.429	0.78	Essentially at parity
Canada	All journals	Biochemistry	overall	43990	12495	33.495	32.589	34.381	0.05	-0.055	0.154	NA	NA	NA	0.009	1.063	Male-biased but improving
Chile	All journals	Biochemistry	overall	2979	613	38.493	35.304	41.315	0.503	0.202	0.711	35	NA	NA	0.115	1.565	Male-biased but improving
China	All journals	Biochemistry	overall	36938	25238	46.161	45.215	46.892	0.233	0.123	0.297	13	NA	NA	0.131	0.498	Essentially at parity
Croatia	All journals	Biochemistry	overall	938	199	53.279	50	58.045	-0.252	-0.402	0.057	11	NA	NA	0.155	-0.476	Essentially at parity
Czech Republic	All journals	Biochemistry	overall	5986	1147	39.111	37.097	41.314	0.622	0.425	0.775	13.365	6.365	25.365	0.145	1.864	Male-biased but improving
Denmark	All journals	Biochemistry	overall	12143	2762	33.262	31.629	34.908	0.267	0.084	0.435	63.365	34.365	224.44	0.049	1.509	Male-biased but improving
Egypt	All journals	Biochemistry	overall	1324	500	46.083	33.109	50	0.091	-6.952	0.346	NA	NA	NA	0.098	0.373	Essentially at parity
Finland	All journals	Biochemistry	overall	7651	1644	39.982	37.611	42.19	0.148	-0.155	0.341	NA	NA	NA	0.035	0.673	Male-biased but improving
France	All journals	Biochemistry	overall	62569	13407	40.109	39.267	40.936	0.007	-0.092	0.095	NA	NA	NA	0.002	0.501	Male-biased but improving
Germany	All journals	Biochemistry	overall	76761	17262	34.572	33.871	35.277	0.488	0.417	0.551	31.365	25.365	38.365	0.092	1.911	Male-biased but improving
Greece	All journals	Biochemistry	overall	2547	579	37.711	33.468	41.474	0.214	-0.318	0.541	NA	NA	NA	0.043	0.942	Male-biased but improving
Hong Kong	All journals	Biochemistry	overall	956	460	42.135	36.811	46.11	0.473	-0.062	0.699	19	NA	NA	0.15	1.289	Male-biased but improving
Hungary	All journals	Biochemistry	overall	3271	666	43.301	39.965	46.239	0.345	0.041	0.478	18	NA	NA	0.118	0.832	Male-biased but improving
India	All journals	Biochemistry	overall	18061	7783	29.042	27.922	30.26	-0.203	-0.399	-0.023	NA	NA	NA	-0.033	1.098	Male-biased and becoming more so
Indonesia	All journals	Biochemistry	overall	1062	222	49.136	44.249	50	0.169	0	0.37	8	NA	NA	0.433	1.36	Essentially at parity
Iran	All journals	Biochemistry	overall	2827	994	33.159	29.99	36.34	0.839	0.329	1.219	32	NA	NA	0.15	3.51	Male-biased but improving
Ireland	All journals	Biochemistry	overall	4407	1084	36.156	33.319	38.938	0.064	-0.352	0.388	NA	NA	NA	0.012	0.842	Male-biased but improving
Israel	All journals	Biochemistry	overall	8684	2385	42.491	39.264	45.366	-0.084	-0.575	0.193	NA	NA	NA	-0.025	0.287	Male-biased and becoming more so
Italy	All journals	Biochemistry	overall	42180	7407	47.989	47.253	48.674	0.16	0.123	0.183	0	0	0	0.171	0.344	Essentially at parity
Japan	All journals	Biochemistry	overall	79136	20835	21.935	21.256	22.674	0.131	0.055	0.212	229.365	139.365	561.715	0.022	3.056	Male-biased but improving
Malaysia	All journals	Biochemistry	overall	935	368	29.727	25.173	34.666	-0.219	-1.316	0.657	NA	NA	NA	-0.038	0.985	Male-biased and becoming more so
Mexico	All journals	Biochemistry	overall	3025	643	41.176	37.388	44.407	0.344	-0.109	0.577	27	NA	NA	0.097	0.948	Male-biased but improving
Netherlands	All journals	Biochemistry	overall	17519	3797	29.286	27.739	30.815	0.339	0.175	0.491	77	NA	NA	0.056	2.256	Male-biased but improving
New Zealand	All journals	Biochemistry	overall	3115	817	39.342	36.159	42.184	0.394	0.018	0.647	27	NA	NA	0.094	1.189	Male-biased but improving
Norway	All journals	Biochemistry	overall	5069	1171	37.056	34.275	39.668	0.175	-0.167	0.428	NA	NA	NA	0.035	0.938	Male-biased but improving
Pakistan	All journals	Biochemistry	overall	1021	235	37.482	32.334	42.161	-0.211	-1.504	0.516	NA	NA	NA	-0.046	0.45	Male-biased and becoming more so
Poland	All journals	Biochemistry	overall	12357	3326	49.989	49.937	50	0.005	0	0.022	4	NA	NA	0.94	1.09	Essentially at parity
Portugal	All journals	Biochemistry	overall	7651	1654	49.947	49.742	49.998	0.02	0.001	0.065	0	0	0	0.742	1.064	Essentially at parity
Russia	All journals	Biochemistry	overall	7358	1679	40.303	38.322	42.178	0.315	0.117	0.47	19.365	8.365	69.415	0.08	0.941	Male-biased but improving
Serbia	All journals	Biochemistry	overall	1545	322	58.253	55.708	61.079	-0.509	-0.65	-0.319	8.365	2.365	25.365	0.109	-0.697	Female-biased but improving
Singapore	All journals	Biochemistry	overall	4784	1933	33.675	31.086	36.071	0.254	-0.126	0.554	NA	NA	NA	0.046	1.412	Male-biased but improving
Slovakia	All journals	Biochemistry	overall	1375	329	45.138	40.576	48.825	0.633	0.297	0.81	16	NA	NA	0.311	2.796	Essentially at parity
Slovenia	All journals	Biochemistry	overall	1145	283	48.7	31.302	49.986	0.121	-8.952	0.329	7	NA	NA	0.32	0.748	Essentially at parity
South Africa	All journals	Biochemistry	overall	1021	314	36.623	30.538	41.915	-0.107	-1.401	0.52	NA	NA	NA	-0.018	0.617	Male-biased and becoming more so
South Korea	All journals	Biochemistry	overall	11887	6386	39.92	37.964	41.809	0.022	-0.294	0.239	NA	NA	NA	0.005	0.526	Male-biased but improving
Spain	All journals	Biochemistry	overall	24188	5031	44.406	43.29	45.43	0.296	0.21	0.359	2.365	0	9.365	0.12	0.683	Male-biased but improving
Sweden	All journals	Biochemistry	overall	16860	4043	36.867	35.178	38.412	0.233	0.068	0.382	56	NA	NA	0.048	1.063	Male-biased but improving
Switzerland	All journals	Biochemistry	overall	13642	3248	32.857	31.26	34.377	0.191	-0.001	0.355	NA	NA	NA	0.034	1.382	Male-biased but improving
Taiwan	All journals	Biochemistry	overall	672	1413	36.012	28.929	42.13	0.532	-0.343	0.987	NA	NA	NA	0.101	1.839	Male-biased but improving
Thailand	All journals	Biochemistry	overall	1295	644	45.716	40.042	49.365	0.581	0.158	0.789	16	NA	NA	0.321	2.776	Essentially at parity
Tunisia	All journals	Biochemistry	overall	626	116	38.782	28.603	46.795	-0.542	-3.737	0.464	NA	NA	NA	-0.135	0.188	Male-biased and becoming more so
Turkey	All journals	Biochemistry	overall	5350	1454	35.412	32.665	38.037	-0.342	-0.744	0.02	NA	NA	NA	-0.065	0.477	Male-biased and becoming more so
Ukraine	All journals	Biochemistry	overall	614	156	31.9	25.523	38.022	0.098	-0.717	0.722	NA	NA	NA	0.02	1.317	Male-biased but improving
United Kingdom	All journals	Biochemistry	overall	39340	10267	33.549	32.635	34.482	0.436	0.344	0.527	38.365	29.365	51.365	0.079	1.891	Male-biased but improving
Uruguay	All journals	Biochemistry	overall	1000	152	42.013	24.869	49.812	0.193	-8.04	0.564	NA	NA	NA	0.076	0.686	Male-biased but improving
USA	All journals	Biochemistry	overall	360582	108054	34.399	34.08	34.736	0.283	0.249	0.316	53.365	46.365	62.365	0.053	1.407	Male-biased but improving
Australia	All journals	Bioinformatics	overall	1219	419	26.967	21.272	32.717	1.05	0.264	1.737	38	NA	NA	0.165	6.769	Male-biased but improving
Canada	All journals	Bioinformatics	overall	2163	760	20.204	16.29	24.103	-0.288	-0.755	0.236	NA	NA	NA	-0.05	1.96	Male-biased and becoming more so
China	All journals	Bioinformatics	overall	1239	914	34.685	28.13	40.252	-0.395	-1.633	0.426	NA	NA	NA	-0.077	0.471	Male-biased and becoming more so
Finland	All journals	Bioinformatics	overall	616	175	17.52	10.959	25.444	0.155	-0.57	1.19	NA	NA	NA	0.029	4.716	Male-biased but improving
France	All journals	Bioinformatics	overall	2345	722	27.924	24.146	31.801	0.446	-0.076	0.892	NA	NA	NA	0.072	2.853	Male-biased but improving
Germany	All journals	Bioinformatics	overall	4930	1444	21.653	19.013	24.431	0.602	0.227	0.992	50.365	29.365	140.465	0.098	5.929	Male-biased but improving
India	All journals	Bioinformatics	overall	1538	748	32.029	27.364	36.457	0.557	-0.195	1.172	NA	NA	NA	0.093	2.458	Male-biased but improving
Israel	All journals	Bioinformatics	overall	613	203	29.127	20.067	37.544	-0.46	-1.435	0.412	NA	NA	NA	-0.076	0.766	Male-biased and becoming more so
Italy	All journals	Bioinformatics	overall	2028	539	27.27	22.138	31.66	0.006	-0.661	0.593	NA	NA	NA	0.001	1.675	Male-biased but improving
Japan	All journals	Bioinformatics	overall	1081	391	18.983	13.332	24.912	0.552	-0.146	1.345	NA	NA	NA	0.092	7.026	Male-biased but improving
Netherlands	All journals	Bioinformatics	overall	1009	269	20.735	14.871	26.794	0.724	-0.124	1.6	NA	NA	NA	0.117	7.495	Male-biased but improving
Singapore	All journals	Bioinformatics	overall	656	320	15.078	9.223	21.896	-0.78	-1.245	0.014	NA	NA	NA	-0.145	1.373	Male-biased and becoming more so
Spain	All journals	Bioinformatics	overall	1342	381	20.796	15.978	25.531	0.342	-0.289	1.051	NA	NA	NA	0.055	4.493	Male-biased but improving
Sweden	All journals	Bioinformatics	overall	800	253	16.279	10.424	22.836	0.465	-0.219	1.424	NA	NA	NA	0.084	8.331	Male-biased but improving
Switzerland	All journals	Bioinformatics	overall	788	247	25.288	19.045	31.89	1.106	0.198	1.951	37	NA	NA	0.18	8.74	Male-biased but improving
United Kingdom	All journals	Bioinformatics	overall	2379	800	24.249	20.402	28.295	0.373	-0.164	0.886	NA	NA	NA	0.062	3.526	Male-biased but improving
USA	All journals	Bioinformatics	overall	19703	7662	26.669	25.185	28.006	0.564	0.389	0.742	46.365	33.365	70.365	0.091	3.746	Male-biased but improving
Argentina	All journals	Biology	overall	2207	555	50	33.398	50.068	0	-6.806	0	NA	NA	NA	8.532	-5127.772	Essentially at parity
Australia	All journals	Biology	overall	11568	3756	31.123	29.467	32.68	-0.274	-0.535	-0.036	NA	NA	NA	-0.046	0.826	Male-biased and becoming more so
Austria	All journals	Biology	overall	4400	1123	33.674	31.212	36.014	0.385	0.048	0.665	45	NA	NA	0.069	1.731	Male-biased but improving
Belgium	All journals	Biology	overall	4301	957	35.772	33.5	38.149	0.507	0.218	0.757	35	NA	NA	0.101	1.843	Male-biased but improving
Brazil	All journals	Biology	overall	8389	1865	43.309	40.185	45.644	0.015	-0.84	0.304	NA	NA	NA	0.001	0.312	Male-biased but improving
Canada	All journals	Biology	overall	19708	6616	33.166	31.934	34.359	0.132	-0.051	0.295	NA	NA	NA	0.023	1.231	Male-biased but improving
Chile	All journals	Biology	overall	2950	677	34.153	30.967	37.376	0.136	-0.294	0.499	NA	NA	NA	0.027	1.145	Male-biased but improving
China	All journals	Biology	overall	11106	8542	43.051	40.874	45.106	0.064	-0.358	0.311	NA	NA	NA	0.024	0.391	Male-biased but improving
Croatia	All journals	Biology	overall	504	125	50.001	18.736	51.903	-0.006	-13.598	0.05	NA	NA	NA	1.132	-2.049	Essentially at parity
Czech Republic	All journals	Biology	overall	2291	566	36.157	32.611	39.539	0.559	0.098	0.891	35	NA	NA	0.11	1.916	Male-biased but improving
Denmark	All journals	Biology	overall	4370	1117	33.935	31.684	36.06	0.673	0.408	0.927	24.365	14.365	46.365	0.123	2.647	Male-biased but improving
Egypt	All journals	Biology	overall	900	364	37.092	17.963	46.533	-0.432	-9.555	0.568	NA	NA	NA	-0.109	0.269	Male-biased and becoming more so
Finland	All journals	Biology	overall	3743	950	34.953	32.01	37.596	-0.424	-0.993	0.033	NA	NA	NA	-0.081	0.442	Male-biased and becoming more so
France	All journals	Biology	overall	25315	7303	35.309	34.015	36.489	-0.34	-0.554	-0.145	NA	NA	NA	-0.064	0.486	Male-biased and becoming more so
Germany	All journals	Biology	overall	24758	7029	33.873	32.789	34.873	0.456	0.337	0.571	35.365	26.365	52.365	0.084	1.914	Male-biased but improving
Hungary	All journals	Biology	overall	1307	366	37.44	27.163	50	-1.99	-7.192	0	NA	NA	NA	-0.589	0.006	Male-biased and becoming more so
India	All journals	Biology	overall	5711	2821	30.371	28.417	32.529	-0.428	-0.78	-0.077	NA	NA	NA	-0.071	0.711	Male-biased and becoming more so
Iran	All journals	Biology	overall	2383	1002	35.585	31.536	39.372	1.408	0.949	1.699	25	NA	NA	0.277	8.057	Male-biased but improving
Ireland	All journals	Biology	overall	1788	404	36.933	33.376	40.342	0.512	-0.075	0.883	29	NA	NA	0.108	1.743	Male-biased but improving
Israel	All journals	Biology	overall	2845	934	40.07	36.521	43.285	0.335	-0.065	0.58	32	NA	NA	0.083	0.991	Male-biased but improving
Italy	All journals	Biology	overall	14833	3407	45.539	44.258	46.672	0.295	0.188	0.358	0	0	4.365	0.146	0.661	Essentially at parity
Japan	All journals	Biology	overall	15525	4773	24.599	22.914	26.183	0.173	-0.01	0.347	NA	NA	NA	0.027	2.604	Male-biased but improving
Malaysia	All journals	Biology	overall	1540	511	30.117	23.087	37.115	-1.704	-4.405	0.168	NA	NA	NA	-0.29	0.116	Male-biased and becoming more so
Mexico	All journals	Biology	overall	2317	468	35.811	32.751	38.865	-0.109	-0.776	0.385	NA	NA	NA	-0.022	0.661	Male-biased and becoming more so
Netherlands	All journals	Biology	overall	6877	1886	31.516	29.245	33.66	0.442	0.163	0.663	53	NA	NA	0.076	2.201	Male-biased but improving
New Zealand	All journals	Biology	overall	2701	718	32.083	29.405	34.741	0.48	0.024	0.843	43	NA	NA	0.083	2.223	Male-biased but improving
Norway	All journals	Biology	overall	4085	997	32.935	30.529	35.369	0.702	0.384	0.983	25.365	14.365	52.39	0.125	2.94	Male-biased but improving
Pakistan	All journals	Biology	overall	879	268	25.531	19.334	30.974	-1.098	-2.117	-0.225	NA	NA	NA	-0.184	0.42	Male-biased and becoming more so
Poland	All journals	Biology	overall	3637	1144	50	49.749	50	0	-0.025	0.011	4	NA	NA	1.438	3.59	Essentially at parity
Portugal	All journals	Biology	overall	4281	1008	37.349	31.831	43.418	-3.11	-6.856	-0.266	NA	NA	NA	-0.681	0.002	Male-biased and becoming more so
Russia	All journals	Biology	overall	2737	625	32.606	29.454	35.309	-0.898	-1.625	-0.328	NA	NA	NA	-0.157	0.291	Male-biased and becoming more so
Saudi Arabia	All journals	Biology	overall	1018	387	27.367	23.038	31.675	1.272	0.329	2.338	32	NA	NA	0.208	9.35	Male-biased but improving
Serbia	All journals	Biology	overall	753	204	57.197	54.324	60.725	-0.636	-0.79	-0.432	4.365	0	15.365	0.156	-0.923	Female-biased but improving
Singapore	All journals	Biology	overall	1620	614	30.912	26.777	35.145	-0.507	-1.211	0.15	NA	NA	NA	-0.086	0.602	Male-biased and becoming more so
Slovakia	All journals	Biology	overall	808	185	31.883	20.329	42.899	-2.48	-9.151	-0.001	NA	NA	NA	-0.424	0.032	Male-biased and becoming more so
South Africa	All journals	Biology	overall	1281	314	34.231	30.202	37.803	-0.427	-2.061	0.407	NA	NA	NA	-0.075	0.49	Male-biased and becoming more so
South Korea	All journals	Biology	overall	2401	1646	33.621	29.338	37.503	-0.234	-0.971	0.311	NA	NA	NA	-0.04	0.694	Male-biased and becoming more so
Spain	All journals	Biology	overall	9574	2421	38.818	37.041	40.464	0.13	-0.11	0.318	NA	NA	NA	0.029	0.739	Male-biased but improving
Sweden	All journals	Biology	overall	5327	1705	34.704	32.251	37.393	0.478	0.196	0.719	41	NA	NA	0.091	1.876	Male-biased but improving
Switzerland	All journals	Biology	overall	7301	2058	31.06	29.211	32.986	0.182	-0.067	0.434	NA	NA	NA	0.031	1.58	Male-biased but improving
Tunisia	All journals	Biology	overall	958	214	49.914	49.528	49.992	0.045	0.006	0.155	9	NA	NA	1.001	17.109	Essentially at parity
Turkey	All journals	Biology	overall	1921	663	39.628	34.351	44.151	-0.229	-1.391	0.359	NA	NA	NA	-0.057	0.329	Male-biased and becoming more so
United Kingdom	All journals	Biology	overall	23948	7910	34.942	33.764	36.009	0.492	0.363	0.606	29.365	21.365	44.365	0.094	1.879	Male-biased but improving
USA	All journals	Biology	overall	130166	48639	35.161	34.652	35.622	0.287	0.23	0.336	49.365	40.365	64.365	0.055	1.333	Male-biased but improving
Australia	All journals	Biomedical Engineering	overall	4038	1130	28.806	25.769	31.619	0.285	-0.191	0.739	NA	NA	NA	0.049	2.21	Male-biased but improving
Austria	All journals	Biomedical Engineering	overall	1244	296	22.616	18.121	27.777	0.665	-0.054	1.449	NA	NA	NA	0.109	5.926	Male-biased but improving
Belgium	All journals	Biomedical Engineering	overall	1189	263	32.007	26.94	36.765	1.592	0.782	2.25	27	NA	NA	0.273	11.078	Male-biased but improving
Brazil	All journals	Biomedical Engineering	overall	941	334	34.001	29.357	37.868	0.982	0.332	1.499	29	NA	NA	0.18	4.253	Male-biased but improving
Canada	All journals	Biomedical Engineering	overall	5445	1928	22.387	20.044	24.791	-0.507	-0.854	-0.153	NA	NA	NA	-0.081	1.253	Male-biased and becoming more so
China	All journals	Biomedical Engineering	overall	14167	10938	39.169	36.825	41.169	-0.726	-1.331	-0.288	NA	NA	NA	-0.174	0.131	Male-biased and becoming more so
Denmark	All journals	Biomedical Engineering	overall	1690	424	18.357	14.211	22.743	0.43	-0.275	1.302	NA	NA	NA	0.071	6.27	Male-biased but improving
Finland	All journals	Biomedical Engineering	overall	1051	262	23.163	17.601	28.359	0.057	-0.657	0.781	NA	NA	NA	0.013	2.557	Male-biased but improving
France	All journals	Biomedical Engineering	overall	6545	1743	24.285	22.278	26.478	-0.329	-0.648	0.016	NA	NA	NA	-0.051	1.376	Male-biased and becoming more so
Germany	All journals	Biomedical Engineering	overall	12988	2906	21.698	20.138	23.207	0.394	0.149	0.625	86	NA	NA	0.064	4.445	Male-biased but improving
India	All journals	Biomedical Engineering	overall	1588	880	24.145	20.32	27.682	0.368	-0.353	1.091	NA	NA	NA	0.057	3.468	Male-biased but improving
Ireland	All journals	Biomedical Engineering	overall	1083	286	32.042	26.397	36.585	0.885	0.045	1.536	35	NA	NA	0.155	4.093	Male-biased but improving
Israel	All journals	Biomedical Engineering	overall	1173	386	29.294	22.941	35.304	0.104	-0.828	0.886	NA	NA	NA	0.021	1.667	Male-biased but improving
Italy	All journals	Biomedical Engineering	overall	5090	1167	31.048	28.627	33.151	-0.284	-0.66	0.041	NA	NA	NA	-0.048	0.818	Male-biased and becoming more so
Japan	All journals	Biomedical Engineering	overall	14291	4138	14.232	12.821	15.479	0.094	-0.087	0.291	NA	NA	NA	0.019	5.905	Male-biased but improving
Netherlands	All journals	Biomedical Engineering	overall	3028	773	22.093	19.009	25.437	0.145	-0.326	0.623	NA	NA	NA	0.026	3.092	Male-biased but improving
Poland	All journals	Biomedical Engineering	overall	577	229	34.848	28.971	39.869	0.964	0.031	1.741	28	NA	NA	0.182	3.999	Male-biased but improving
Portugal	All journals	Biomedical Engineering	overall	1062	300	39.235	33.925	44.34	0.07	-1.16	0.659	NA	NA	NA	0.019	0.642	Male-biased but improving
Singapore	All journals	Biomedical Engineering	overall	2677	1200	34.555	31.059	37.844	0.736	0.232	1.102	30	NA	NA	0.14	2.845	Male-biased but improving
South Korea	All journals	Biomedical Engineering	overall	3958	2552	34.658	31.673	37.641	0.216	-0.297	0.617	NA	NA	NA	0.041	1.241	Male-biased but improving
Spain	All journals	Biomedical Engineering	overall	4484	1244	25.315	22.907	27.829	-0.004	-0.454	0.488	NA	NA	NA	0.001	1.959	Male-biased and becoming more so
Sweden	All journals	Biomedical Engineering	overall	1669	446	26.432	22.303	30.721	0.253	-0.364	0.836	NA	NA	NA	0.041	2.492	Male-biased but improving
Switzerland	All journals	Biomedical Engineering	overall	2990	708	23.557	20.544	26.586	0.546	0.078	1.032	56	NA	NA	0.087	4.618	Male-biased but improving
Turkey	All journals	Biomedical Engineering	overall	971	441	24.112	19.192	29.243	-0.672	-1.32	-0.013	NA	NA	NA	-0.111	0.865	Male-biased and becoming more so
United Kingdom	All journals	Biomedical Engineering	overall	5201	1376	23.128	20.753	25.504	0.03	-0.332	0.362	NA	NA	NA	0.003	2.399	Male-biased but improving
USA	All journals	Biomedical Engineering	overall	44675	15766	23.384	22.574	24.257	0.151	0.028	0.275	187	NA	NA	0.025	2.791	Male-biased but improving
Argentina	All journals	Biophysics	overall	1707	514	46.474	42.76	50	0.1	-0.234	0.26	NA	NA	NA	0.059	0.26	Essentially at parity
Australia	All journals	Biophysics	overall	4847	1657	33.483	30.832	36.027	0.255	-0.113	0.539	NA	NA	NA	0.046	1.443	Male-biased but improving
Austria	All journals	Biophysics	overall	2641	683	26.539	22.893	29.956	-0.499	-1.005	-0.038	NA	NA	NA	-0.081	0.908	Male-biased and becoming more so
Belgium	All journals	Biophysics	overall	2444	611	28.163	24.447	31.712	-0.097	-0.589	0.332	NA	NA	NA	-0.016	1.363	Male-biased and becoming more so
Brazil	All journals	Biophysics	overall	5007	1377	37.239	34.403	39.852	0.066	-0.296	0.333	NA	NA	NA	0.013	0.764	Male-biased but improving
Canada	All journals	Biophysics	overall	9689	3655	28.847	27.027	30.768	0.037	-0.2	0.258	NA	NA	NA	0.006	1.544	Male-biased but improving
Chile	All journals	Biophysics	overall	959	255	31.008	25.494	35.909	0.615	-0.162	1.174	NA	NA	NA	0.103	2.887	Male-biased but improving
China	All journals	Biophysics	overall	14633	11195	41.458	39.494	43.372	-0.338	-0.821	-0.002	NA	NA	NA	-0.096	0.185	Male-biased and becoming more so
Czech Republic	All journals	Biophysics	overall	1352	346	32.666	27.461	37.337	0.283	-0.406	0.776	NA	NA	NA	0.046	1.578	Male-biased but improving
Denmark	All journals	Biophysics	overall	3207	978	25.736	22.693	28.844	0.255	-0.121	0.626	NA	NA	NA	0.041	2.645	Male-biased but improving
Finland	All journals	Biophysics	overall	2269	691	25.832	21.56	29.943	-0.225	-0.675	0.227	NA	NA	NA	-0.034	1.406	Male-biased and becoming more so
France	All journals	Biophysics	overall	16441	5325	29.275	27.763	30.854	-0.377	-0.576	-0.188	NA	NA	NA	-0.062	0.844	Male-biased and becoming more so
Germany	All journals	Biophysics	overall	23706	7110	26.177	25.036	27.257	0.307	0.167	0.44	86.365	57.365	162.39	0.049	2.741	Male-biased but improving
Hungary	All journals	Biophysics	overall	1515	441	35.663	31.25	39.777	0.355	-0.149	0.727	NA	NA	NA	0.072	1.447	Male-biased but improving
India	All journals	Biophysics	overall	5028	2686	26.238	23.669	28.843	-0.491	-0.869	-0.121	NA	NA	NA	-0.08	0.932	Male-biased and becoming more so
Indonesia	All journals	Biophysics	overall	557	128	40.999	31.823	48.498	0.19	-1.539	0.655	NA	NA	NA	0.06	0.693	Male-biased but improving
Ireland	All journals	Biophysics	overall	969	326	29.172	23.583	34.736	-0.332	-1.195	0.322	NA	NA	NA	-0.06	0.879	Male-biased and becoming more so
Israel	All journals	Biophysics	overall	3178	1213	23.701	20.203	27.192	-0.543	-0.941	-0.136	NA	NA	NA	-0.087	1.074	Male-biased and becoming more so
Italy	All journals	Biophysics	overall	13374	3131	41.647	39.924	43.242	0.123	-0.061	0.271	NA	NA	NA	0.034	0.534	Male-biased but improving
Japan	All journals	Biophysics	overall	34066	9005	20.586	19.574	21.701	0.074	-0.04	0.198	NA	NA	NA	0.012	3.159	Male-biased but improving
Mexico	All journals	Biophysics	overall	960	312	30.49	25.181	35.418	0.485	-0.151	1.035	NA	NA	NA	0.081	2.507	Male-biased but improving
Netherlands	All journals	Biophysics	overall	5516	1648	27.992	25.3	30.669	0.394	0.079	0.707	60	NA	NA	0.064	2.694	Male-biased but improving
Norway	All journals	Biophysics	overall	1387	461	30.776	25.891	36.141	0.023	-0.61	0.579	NA	NA	NA	0.006	1.29	Male-biased but improving
Poland	All journals	Biophysics	overall	3353	1043	38.395	34.031	42.54	-0.337	-1.24	0.193	NA	NA	NA	-0.077	0.321	Male-biased and becoming more so
Portugal	All journals	Biophysics	overall	2006	534	49.186	46.535	49.989	0.156	0.005	0.295	8	NA	NA	0.433	1.111	Essentially at parity
Russia	All journals	Biophysics	overall	2994	1029	31.858	28.312	34.972	0.194	-0.254	0.591	NA	NA	NA	0.033	1.496	Male-biased but improving
Singapore	All journals	Biophysics	overall	1488	749	34.053	30.157	37.684	0.983	0.482	1.337	30	NA	NA	0.182	4.246	Male-biased but improving
South Korea	All journals	Biophysics	overall	7078	4277	39.388	36.562	41.695	0.051	-0.364	0.309	NA	NA	NA	0.012	0.601	Male-biased but improving
Spain	All journals	Biophysics	overall	5867	1661	36.581	34.335	38.454	0.446	0.2	0.645	26.365	14.365	76.39	0.089	1.548	Male-biased but improving
Sweden	All journals	Biophysics	overall	5273	1573	32.642	29.801	35.488	-0.065	-0.408	0.258	NA	NA	NA	-0.009	0.988	Male-biased and becoming more so
Switzerland	All journals	Biophysics	overall	2948	899	24.115	21.101	27.328	0.083	-0.294	0.452	NA	NA	NA	0.013	2.391	Male-biased but improving
Turkey	All journals	Biophysics	overall	720	272	28.41	20.748	36.257	-1.835	-3.612	-0.459	NA	NA	NA	-0.293	0.129	Male-biased and becoming more so
United Kingdom	All journals	Biophysics	overall	8797	2884	26.192	24.271	28.086	0.066	-0.173	0.292	NA	NA	NA	0.011	1.994	Male-biased but improving
USA	All journals	Biophysics	overall	83509	33869	27.844	27.193	28.475	0.147	0.072	0.221	164.365	106.365	342.515	0.024	1.943	Male-biased but improving
Argentina	All journals	Biotechnology	overall	738	177	49.902	48.057	50	0.029	0	0.194	6	NA	NA	0.644	1.028	Essentially at parity
Australia	All journals	Biotechnology	overall	3181	885	33.092	30.072	36.093	0.406	-0.016	0.763	50	NA	NA	0.074	1.875	Male-biased but improving
Austria	All journals	Biotechnology	overall	2395	600	36.22	32.671	39.565	0.236	-0.304	0.603	NA	NA	NA	0.049	1.133	Male-biased but improving
Belgium	All journals	Biotechnology	overall	1976	464	35.7	32.371	38.977	0.432	-0.068	0.798	NA	NA	NA	0.083	1.603	Male-biased but improving
Brazil	All journals	Biotechnology	overall	5093	1101	50.001	45.87	50.189	-0.001	-1.042	0	3	NA	NA	0.936	-0.408	Essentially at parity
Canada	All journals	Biotechnology	overall	5468	1712	33.721	31.402	36.146	0.438	0.143	0.686	49	NA	NA	0.079	1.862	Male-biased but improving
China	All journals	Biotechnology	overall	16777	12612	47.858	41.755	49.265	0.127	-2.689	0.211	0	NA	NA	0.14	0.274	Essentially at parity
Czech Republic	All journals	Biotechnology	overall	862	217	46.89	43.074	49.248	0.463	0.196	0.667	0	0	5.365	0.336	2.152	Essentially at parity
Denmark	All journals	Biotechnology	overall	2118	591	35.653	31.635	39.437	0.309	-0.259	0.733	NA	NA	NA	0.058	1.311	Male-biased but improving
Finland	All journals	Biotechnology	overall	1273	299	50.001	39.068	50.155	-0.011	-1.688	0	NA	NA	NA	0.811	-0.104	Essentially at parity
France	All journals	Biotechnology	overall	5577	1347	40.176	37.352	42.792	0.183	-0.218	0.425	NA	NA	NA	0.047	0.717	Male-biased but improving
Germany	All journals	Biotechnology	overall	13121	3374	33.479	32.005	34.855	0.495	0.325	0.661	34.365	23.365	55.39	0.088	2.07	Male-biased but improving
India	All journals	Biotechnology	overall	5701	2449	30.933	28.557	33.169	-0.395	-0.842	0.023	NA	NA	NA	-0.066	0.712	Male-biased and becoming more so
Iran	All journals	Biotechnology	overall	2022	671	33.515	29.644	37.101	1.015	0.263	1.616	29	NA	NA	0.181	4.486	Male-biased but improving
Ireland	All journals	Biotechnology	overall	1268	342	32.636	27.526	37.932	-0.233	-1.183	0.46	NA	NA	NA	-0.045	0.727	Male-biased and becoming more so
Israel	All journals	Biotechnology	overall	890	272	42.893	37.653	46.855	0.438	-0.05	0.671	17	NA	NA	0.147	1.148	Male-biased but improving
Italy	All journals	Biotechnology	overall	5645	1162	49.161	47.047	49.919	0.134	0.01	0.222	7	NA	NA	0.361	0.685	Essentially at parity
Japan	All journals	Biotechnology	overall	23876	6631	24.769	23.607	26.027	0.294	0.164	0.438	94.365	61.34	176.365	0.047	3.019	Male-biased but improving
Malaysia	All journals	Biotechnology	overall	768	323	40.877	32.699	47.049	0.782	-0.945	1.233	NA	NA	NA	0.222	2.75	Male-biased but improving
Mexico	All journals	Biotechnology	overall	1412	357	40.269	35.707	44.254	0.547	0.073	0.795	22	NA	NA	0.139	1.564	Male-biased but improving
Netherlands	All journals	Biotechnology	overall	3248	834	30.326	27.479	33.362	0.917	0.587	1.219	23.365	14.365	41.365	0.155	4.663	Male-biased but improving
Norway	All journals	Biotechnology	overall	726	181	32.539	24.752	38.688	-0.507	-1.84	0.389	NA	NA	NA	-0.093	0.501	Male-biased and becoming more so
Poland	All journals	Biotechnology	overall	1043	293	50	49.941	50	0	0	0.029	7	NA	NA	1.756	48.683	Essentially at parity
Portugal	All journals	Biotechnology	overall	2679	678	49.758	48.99	49.993	0.072	0.004	0.179	7	NA	NA	0.594	1.363	Essentially at parity
Russia	All journals	Biotechnology	overall	1119	250	48.654	45.642	49.883	0.301	0.051	0.5	0	0	0	0.484	2.914	Essentially at parity
Singapore	All journals	Biotechnology	overall	1257	561	34.272	28.754	39.47	0.282	-0.544	0.849	NA	NA	NA	0.047	1.37	Male-biased but improving
South Korea	All journals	Biotechnology	overall	6136	3939	37.906	35.032	40.222	0.013	-0.456	0.349	NA	NA	NA	0.001	0.647	Male-biased but improving
Spain	All journals	Biotechnology	overall	3730	907	44.715	42.12	46.97	0.401	0.185	0.512	16	NA	NA	0.175	1.014	Male-biased but improving
Sweden	All journals	Biotechnology	overall	2786	777	35.572	31.523	38.956	0.02	-0.507	0.387	NA	NA	NA	0.003	0.837	Male-biased but improving
Switzerland	All journals	Biotechnology	overall	2248	629	28.852	25.266	32.817	0.418	-0.03	0.86	NA	NA	NA	0.068	2.588	Male-biased but improving
Thailand	All journals	Biotechnology	overall	774	394	49.779	16.57	49.999	0.038	-15.277	0.322	7	NA	NA	0.677	2.499	Essentially at parity
Turkey	All journals	Biotechnology	overall	1963	716	50	50	51.416	0	-0.125	0	NA	NA	NA	6.524	3659.441	Essentially at parity
United Kingdom	All journals	Biotechnology	overall	4127	1170	32.806	29.811	35.541	0.429	0.077	0.707	55	NA	NA	0.074	1.94	Male-biased but improving
USA	All journals	Biotechnology	overall	40711	14075	32.474	31.512	33.321	0.451	0.349	0.545	40.365	31.365	55.365	0.079	2.09	Male-biased but improving
Argentina	All journals	Botany	overall	1145	301	49.389	41.275	50	0.047	-1.311	0.338	7	NA	NA	0.51	1.484	Essentially at parity
Australia	All journals	Botany	overall	4093	1344	29.721	27.131	32.53	-0.167	-0.602	0.267	NA	NA	NA	-0.024	1.103	Male-biased and becoming more so
Austria	All journals	Botany	overall	1437	397	38.994	35.474	42.602	0.675	0.159	1.001	25	NA	NA	0.159	2.103	Male-biased but improving
Belgium	All journals	Botany	overall	1948	498	34.423	30.833	37.761	0.094	-0.409	0.557	NA	NA	NA	0.016	1.038	Male-biased but improving
Brazil	All journals	Botany	overall	1726	453	39.172	33.118	44.283	-1.02	-3.406	0.09	NA	NA	NA	-0.24	0.075	Male-biased and becoming more so
Canada	All journals	Botany	overall	4948	1785	38.142	35.644	40.426	0.387	0.057	0.64	35	NA	NA	0.084	1.261	Male-biased but improving
Chile	All journals	Botany	overall	582	159	35.899	23.126	43.765	-0.342	-6.035	0.788	NA	NA	NA	-0.066	0.45	Male-biased and becoming more so
China	All journals	Botany	overall	6286	4906	43.575	39.761	46.272	0.076	-0.986	0.41	NA	NA	NA	0.023	0.356	Male-biased but improving
Czech Republic	All journals	Botany	overall	1506	356	43.407	38.471	47.211	0.266	-0.709	0.573	NA	NA	NA	0.097	0.659	Male-biased but improving
Denmark	All journals	Botany	overall	1302	362	40.735	36.559	44.379	0.545	0.049	0.816	24	NA	NA	0.149	1.551	Male-biased but improving
Finland	All journals	Botany	overall	1087	302	50.401	50.018	51.438	-0.098	-0.239	-0.009	7	NA	NA	0.489	-0.949	Essentially at parity
France	All journals	Botany	overall	10654	2649	39.156	36.961	41.302	-0.334	-0.822	0.041	NA	NA	NA	-0.077	0.288	Male-biased and becoming more so
Germany	All journals	Botany	overall	11088	3260	37.047	35.522	38.629	0.378	0.19	0.54	29.365	17.365	69.365	0.079	1.35	Male-biased but improving
India	All journals	Botany	overall	1754	766	31.947	28.465	35.67	0.428	-0.351	1.085	NA	NA	NA	0.071	2.038	Male-biased but improving
Israel	All journals	Botany	overall	1626	458	45.489	39.491	49.317	0.277	-0.73	0.479	NA	NA	NA	0.147	0.682	Essentially at parity
Italy	All journals	Botany	overall	3817	893	45.278	41.828	47.86	0.088	-0.583	0.301	NA	NA	NA	0.041	0.29	Essentially at parity
Japan	All journals	Botany	overall	8266	2558	29.479	27.449	31.307	0.438	0.179	0.651	59	NA	NA	0.072	2.539	Male-biased but improving
Mexico	All journals	Botany	overall	1110	356	44.257	35.669	48.877	0.18	-2.874	0.499	NA	NA	NA	0.074	0.462	Male-biased but improving
Netherlands	All journals	Botany	overall	3026	854	29.485	26.418	32.711	0.439	0.04	0.823	58	NA	NA	0.073	2.548	Male-biased but improving
New Zealand	All journals	Botany	overall	1083	300	36.111	30.78	41.074	0.245	-0.811	0.801	NA	NA	NA	0.041	1.085	Male-biased but improving
Poland	All journals	Botany	overall	916	302	50	50	55.376	0	-0.312	0	4	NA	NA	3.118	44.948	Essentially at parity
Portugal	All journals	Botany	overall	904	240	50	28.616	50.657	-0.035	-12.622	0	NA	NA	NA	0.633	-0.265	Essentially at parity
Russia	All journals	Botany	overall	568	172	31.042	22.222	38.967	-1.505	-4.432	-0.002	NA	NA	NA	-0.258	0.138	Male-biased and becoming more so
South Korea	All journals	Botany	overall	1075	698	40.029	34.917	44.534	0.193	-0.724	0.635	NA	NA	NA	0.048	0.735	Male-biased but improving
Spain	All journals	Botany	overall	4031	1079	40.666	37.331	43.267	-0.154	-0.983	0.272	NA	NA	NA	-0.04	0.332	Male-biased and becoming more so
Sweden	All journals	Botany	overall	1388	406	37.784	33.376	41.457	0.287	-0.258	0.661	NA	NA	NA	0.062	1.088	Male-biased but improving
Switzerland	All journals	Botany	overall	2030	616	36.931	33.39	40.371	0.504	-0.047	0.839	31	NA	NA	0.106	1.701	Male-biased but improving
United Kingdom	All journals	Botany	overall	3404	1161	31.123	27.743	34.426	-0.189	-0.662	0.216	NA	NA	NA	-0.033	0.926	Male-biased and becoming more so
USA	All journals	Botany	overall	28570	11249	37.463	36.38	38.359	0.449	0.323	0.551	23.365	17.365	37.365	0.095	1.482	Male-biased but improving
Australia	All journals	Brain	overall	4642	1349	40.201	37.265	43.046	0.038	-0.407	0.339	NA	NA	NA	0.01	0.525	Male-biased but improving
Austria	All journals	Brain	overall	1464	331	30.512	26.222	34.742	-0.026	-0.675	0.498	NA	NA	NA	-0.004	1.231	Male-biased and becoming more so
Belgium	All journals	Brain	overall	1948	435	36.042	32.651	39.717	0.451	0.025	0.798	36	NA	NA	0.093	1.655	Male-biased but improving
Brazil	All journals	Brain	overall	5030	1061	50	49.955	72.473	0	-0.034	31.562	NA	NA	NA	12.039	257546.488	Essentially at parity
Canada	All journals	Brain	overall	11078	3653	41.779	39.855	43.325	0.25	0.043	0.372	33	NA	NA	0.071	0.713	Male-biased but improving
China	All journals	Brain	overall	4274	2888	47.332	43.996	49.999	0.264	-0.115	0.37	11	NA	NA	0.237	0.816	Essentially at parity
Denmark	All journals	Brain	overall	1980	489	34.934	31.24	38.795	0.657	0.247	0.96	22.365	9.365	76.44	0.123	2.402	Male-biased but improving
Finland	All journals	Brain	overall	1824	403	39.212	34.202	43.616	0.08	-0.63	0.445	NA	NA	NA	0.018	0.633	Male-biased but improving
France	All journals	Brain	overall	8130	2011	41.777	39.453	43.947	0.193	-0.063	0.369	NA	NA	NA	0.059	0.634	Male-biased but improving
Germany	All journals	Brain	overall	16981	4110	33.726	32.358	35.118	0.519	0.37	0.654	31.365	22.365	49.365	0.095	2.118	Male-biased but improving
Hungary	All journals	Brain	overall	1138	270	39.607	34.612	43.773	0.399	-0.173	0.683	NA	NA	NA	0.095	1.174	Male-biased but improving
India	All journals	Brain	overall	738	300	31.457	25.486	37.801	0.392	-0.438	1.051	NA	NA	NA	0.071	2.103	Male-biased but improving
Iran	All journals	Brain	overall	723	251	42.559	37.888	46.426	1.081	0.742	1.335	3.365	0	10.365	0.355	6.614	Male-biased but improving
Ireland	All journals	Brain	overall	840	228	49.843	21.267	50	0.029	-6.539	0.593	8	NA	NA	1.016	19.548	Essentially at parity
Israel	All journals	Brain	overall	1433	464	48.39	30.036	49.963	0.14	-6.037	0.311	8	NA	NA	0.299	0.708	Essentially at parity
Italy	All journals	Brain	overall	9669	1927	42.688	40.75	44.477	-0.038	-0.315	0.166	NA	NA	NA	-0.01	0.313	Male-biased and becoming more so
Japan	All journals	Brain	overall	14087	3931	18.854	17.305	20.265	0.105	-0.07	0.27	NA	NA	NA	0.018	3.822	Male-biased but improving
Mexico	All journals	Brain	overall	746	186	47.275	41.766	49.931	0.229	-0.144	0.419	10	NA	NA	0.211	0.691	Essentially at parity
Netherlands	All journals	Brain	overall	5171	1383	40.642	38.495	42.755	0.763	0.596	0.882	7.365	3.365	15.365	0.202	2.47	Male-biased but improving
New Zealand	All journals	Brain	overall	894	284	35.268	27.852	41.487	0.019	-0.985	0.558	NA	NA	NA	-0.001	0.836	Male-biased but improving
Norway	All journals	Brain	overall	1110	271	43.126	37.831	47.009	0.555	0.115	0.768	20	NA	NA	0.195	1.616	Male-biased but improving
Poland	All journals	Brain	overall	1134	293	53.601	50.859	57.786	-0.222	-0.35	0.095	10	NA	NA	0.129	-0.39	Essentially at parity
Portugal	All journals	Brain	overall	1237	242	50	49.994	50	0	0	0.006	4	NA	NA	2.737	24.542	Essentially at parity
South Korea	All journals	Brain	overall	1379	666	34.352	28.861	39.132	0.347	-0.258	0.808	NA	NA	NA	0.066	1.585	Male-biased but improving
Spain	All journals	Brain	overall	4695	1027	46.624	44.557	48.193	0.281	0.175	0.358	12	NA	NA	0.188	0.683	Essentially at parity
Sweden	All journals	Brain	overall	2506	670	43.826	40.846	46.687	0.602	0.474	0.707	2.365	0	10.365	0.233	1.927	Male-biased but improving
Switzerland	All journals	Brain	overall	2792	699	35.359	31.984	38.514	0.593	0.218	0.862	36	NA	NA	0.114	2.133	Male-biased but improving
Turkey	All journals	Brain	overall	1048	254	41.44	35.977	45.222	0.684	0.29	0.884	20	NA	NA	0.199	2.13	Male-biased but improving
United Kingdom	All journals	Brain	overall	8025	2296	37.595	35.435	39.602	0.318	0.071	0.503	40	NA	NA	0.069	1.165	Male-biased but improving
USA	All journals	Brain	overall	62667	19650	39.938	39.233	40.709	0.38	0.312	0.441	17.365	13.365	25.365	0.094	1.106	Male-biased but improving
Argentina	All journals	Cardiology	overall	2789	532	21.589	18.678	24.785	0.194	-0.184	0.592	NA	NA	NA	0.033	3.454	Male-biased but improving
Australia	All journals	Cardiology	overall	14931	3758	27.635	26.275	28.971	0.214	0.029	0.388	90	NA	NA	0.034	2.161	Male-biased but improving
Austria	All journals	Cardiology	overall	7015	1288	26.626	24.781	28.589	0.329	0.089	0.565	85	NA	NA	0.053	2.723	Male-biased but improving
Belgium	All journals	Cardiology	overall	9372	1845	25.205	23.673	26.867	0.416	0.208	0.641	66.365	41.34	134.49	0.068	3.452	Male-biased but improving
Brazil	All journals	Cardiology	overall	19158	3760	31.407	30.034	32.853	0.3	0.136	0.461	73	NA	NA	0.051	1.813	Male-biased but improving
Canada	All journals	Cardiology	overall	43832	9504	24.348	23.671	25.086	-0.164	-0.266	-0.065	NA	NA	NA	-0.026	1.691	Male-biased and becoming more so
Chile	All journals	Cardiology	overall	1056	185	23.747	18.887	28.738	-0.175	-0.824	0.466	NA	NA	NA	-0.031	1.736	Male-biased and becoming more so
China	All journals	Cardiology	overall	8789	6380	41.789	39.747	43.603	0.223	-0.101	0.449	NA	NA	NA	0.068	0.686	Male-biased but improving
Czech Republic	All journals	Cardiology	overall	2702	488	21.112	18.38	24.108	0.179	-0.214	0.605	NA	NA	NA	0.029	3.464	Male-biased but improving
Denmark	All journals	Cardiology	overall	10879	1778	21.535	20.127	22.905	0.35	0.139	0.565	87.365	52.365	221.39	0.058	4.281	Male-biased but improving
Egypt	All journals	Cardiology	overall	834	315	24.283	18.065	30.196	-0.86	-2.379	0.384	NA	NA	NA	-0.138	0.669	Male-biased and becoming more so
Finland	All journals	Cardiology	overall	5480	889	27.061	24.766	29.393	0.21	-0.08	0.498	NA	NA	NA	0.035	2.258	Male-biased but improving
France	All journals	Cardiology	overall	33774	5843	22.452	21.686	23.229	-0.097	-0.206	0.009	NA	NA	NA	-0.015	2.153	Male-biased and becoming more so
Germany	All journals	Cardiology	overall	63169	10827	21.743	21.106	22.416	0.428	0.348	0.517	71.365	58.365	88.365	0.07	4.652	Male-biased but improving
Greece	All journals	Cardiology	overall	10986	2147	20.924	19.181	22.666	0.392	0.163	0.625	84	NA	NA	0.065	4.777	Male-biased but improving
Hungary	All journals	Cardiology	overall	1326	258	23.707	19.954	27.514	0.225	-0.286	0.754	NA	NA	NA	0.038	3.019	Male-biased but improving
India	All journals	Cardiology	overall	7659	3032	21.352	19.708	22.962	0.699	0.433	0.972	44.365	31.365	72.39	0.114	6.928	Male-biased but improving
Indonesia	All journals	Cardiology	overall	825	153	26.799	21.962	31.539	-0.258	-1.091	0.411	NA	NA	NA	-0.04	1.212	Male-biased and becoming more so
Iran	All journals	Cardiology	overall	3024	934	30.543	27.493	33.799	1.259	0.774	1.661	17.365	10.365	31.365	0.207	7.181	Male-biased but improving
Ireland	All journals	Cardiology	overall	1707	346	33.524	29.104	37.537	0.195	-0.408	0.657	NA	NA	NA	0.037	1.336	Male-biased but improving
Israel	All journals	Cardiology	overall	7662	1611	20.278	18.255	22.367	-0.058	-0.292	0.18	NA	NA	NA	-0.011	2.683	Male-biased and becoming more so
Italy	All journals	Cardiology	overall	61556	9929	28.36	27.684	29.057	0.31	0.224	0.396	76.365	58.365	109.365	0.05	2.318	Male-biased but improving
Japan	All journals	Cardiology	overall	60155	12232	13.432	12.855	14.06	0.177	0.102	0.259	171	NA	NA	0.036	7.351	Male-biased but improving
Mexico	All journals	Cardiology	overall	1824	496	27.537	23.818	31.281	0.329	-0.146	0.751	NA	NA	NA	0.051	2.502	Male-biased but improving
Netherlands	All journals	Cardiology	overall	31989	5625	29.437	28.449	30.47	0.975	0.86	1.088	23.365	19.365	27.365	0.161	5.316	Male-biased but improving
New Zealand	All journals	Cardiology	overall	4101	771	22.674	20.765	24.64	-0.027	-0.351	0.277	NA	NA	NA	-0.004	2.323	Male-biased and becoming more so
Norway	All journals	Cardiology	overall	5579	1029	27.579	25.433	29.644	0.748	0.467	1.012	33.365	22.365	58.365	0.121	4.464	Male-biased but improving
Poland	All journals	Cardiology	overall	13628	2443	30.029	28.515	31.434	-0.193	-0.399	0.014	NA	NA	NA	-0.032	1.022	Male-biased and becoming more so
Portugal	All journals	Cardiology	overall	11149	2319	33.449	31.524	35.439	-0.165	-0.49	0.109	NA	NA	NA	-0.028	0.778	Male-biased and becoming more so
Romania	All journals	Cardiology	overall	1142	187	19.483	14.461	24.314	-4.261	-6.08	-2.443	NA	NA	NA	-0.721	0.008	Male-biased and becoming more so
Russia	All journals	Cardiology	overall	1314	303	26.757	23.484	30.207	0.478	-0.215	1.105	NA	NA	NA	0.079	3.353	Male-biased but improving
Saudi Arabia	All journals	Cardiology	overall	1492	420	22.001	18.425	25.643	1.979	1.238	2.875	15.365	10.365	26.365	0.322	37.089	Male-biased but improving
Serbia	All journals	Cardiology	overall	1434	231	40.963	36.763	44.746	0.608	0.014	0.873	24	NA	NA	0.159	1.689	Male-biased but improving
Singapore	All journals	Cardiology	overall	1608	478	26.092	22.317	29.601	-0.085	-0.723	0.489	NA	NA	NA	-0.017	1.586	Male-biased and becoming more so
South Africa	All journals	Cardiology	overall	1272	286	27.614	24.342	31.123	-0.782	-1.723	0.011	NA	NA	NA	-0.124	0.573	Male-biased and becoming more so
South Korea	All journals	Cardiology	overall	6841	3075	38.69	36.292	40.845	0.506	0.192	0.741	28	NA	NA	0.115	1.522	Male-biased but improving
Spain	All journals	Cardiology	overall	26182	4754	31.017	29.987	31.954	0.552	0.418	0.654	51	NA	NA	0.093	2.662	Male-biased but improving
Sweden	All journals	Cardiology	overall	8760	2025	26.077	24.169	28.026	0.197	-0.056	0.426	NA	NA	NA	0.031	2.368	Male-biased but improving
Switzerland	All journals	Cardiology	overall	11006	2132	22.306	20.985	23.666	0.232	0.042	0.43	127	NA	NA	0.039	3.426	Male-biased but improving
Turkey	All journals	Cardiology	overall	32197	7484	17.154	16.38	18.021	-0.161	-0.259	-0.053	NA	NA	NA	-0.029	3.013	Male-biased and becoming more so
United Kingdom	All journals	Cardiology	overall	33010	7677	25.009	24.172	25.928	0.363	0.247	0.489	76.365	55.34	113.415	0.058	3.241	Male-biased but improving
USA	All journals	Cardiology	overall	290135	71946	25.924	25.586	26.252	0.321	0.282	0.359	83.365	73.365	95.365	0.052	2.852	Male-biased but improving
Argentina	All journals	Cell Biology	overall	1621	338	50	42.099	52.061	0	-3.943	0.081	0	NA	NA	0.797	0.012	Essentially at parity
Australia	All journals	Cell Biology	overall	11892	2742	38.501	36.724	40.079	0.026	-0.21	0.236	NA	NA	NA	0.007	0.633	Male-biased but improving
Austria	All journals	Cell Biology	overall	7032	1246	37.165	35.051	39.268	0.197	-0.081	0.418	NA	NA	NA	0.041	0.968	Male-biased but improving
Belgium	All journals	Cell Biology	overall	6152	1088	43.469	41.725	45.202	0.456	0.307	0.557	4.365	0.365	12.365	0.162	1.15	Male-biased but improving
Brazil	All journals	Cell Biology	overall	6899	1348	50.683	50	53.182	0	-0.101	0.282	0	NA	NA	0.011	-0.062	Essentially at parity
Canada	All journals	Cell Biology	overall	24556	6076	36.179	34.968	37.413	-0.14	-0.319	0.02	NA	NA	NA	-0.027	0.61	Male-biased and becoming more so
Chile	All journals	Cell Biology	overall	1240	254	39.142	33.128	44.156	0.245	-0.544	0.618	NA	NA	NA	0.061	0.92	Male-biased but improving
China	All journals	Cell Biology	overall	17421	9303	48.48	46.912	49.434	0.186	0.063	0.236	8	NA	NA	0.267	0.579	Essentially at parity
Czech Republic	All journals	Cell Biology	overall	2155	437	44.063	40.385	46.809	0.339	-0.091	0.519	17	NA	NA	0.126	0.786	Male-biased but improving
Denmark	All journals	Cell Biology	overall	5465	1056	40.178	38.356	42.086	0.768	0.599	0.896	8.365	4.365	14.365	0.196	2.49	Male-biased but improving
Finland	All journals	Cell Biology	overall	4046	806	46.951	43.174	49.345	0.191	-0.298	0.29	10	NA	NA	0.148	0.451	Essentially at parity
France	All journals	Cell Biology	overall	34959	6867	43.142	41.707	44.447	-0.148	-0.42	0.031	NA	NA	NA	-0.051	0.207	Male-biased and becoming more so
Germany	All journals	Cell Biology	overall	51868	10456	38.349	37.608	39.117	0.442	0.365	0.508	20.865	16.34	27.365	0.098	1.378	Male-biased but improving
Greece	All journals	Cell Biology	overall	1593	334	44.428	37.746	47.959	0.178	-0.947	0.41	NA	NA	NA	0.077	0.472	Male-biased but improving
Hong Kong	All journals	Cell Biology	overall	636	211	44.137	38.286	48.156	0.603	0.236	0.818	18	NA	NA	0.257	2.186	Male-biased but improving
Hungary	All journals	Cell Biology	overall	2024	389	41.621	38.271	44.609	0.281	-0.167	0.511	NA	NA	NA	0.079	0.782	Male-biased but improving
India	All journals	Cell Biology	overall	5967	2019	31.178	27.827	34.568	-2.039	-3.046	-1.216	NA	NA	NA	-0.345	0.068	Male-biased and becoming more so
Indonesia	All journals	Cell Biology	overall	731	144	50	49.585	60.79	0	-0.081	2.321	0	NA	NA	6.136	-174.077	Essentially at parity
Iran	All journals	Cell Biology	overall	2564	874	36.403	32.906	39.553	0.735	0.137	1.148	28	NA	NA	0.147	2.538	Male-biased but improving
Ireland	All journals	Cell Biology	overall	2006	405	33.494	29.148	37.401	-0.775	-2.007	0.048	NA	NA	NA	-0.137	0.316	Male-biased and becoming more so
Israel	All journals	Cell Biology	overall	6071	1495	45.091	41.185	47.817	-0.149	-1.137	0.137	NA	NA	NA	-0.071	0.118	Essentially at parity
Italy	All journals	Cell Biology	overall	25745	4191	50.561	50	51.967	0	-0.046	0.12	0	NA	NA	-0.014	-0.036	Essentially at parity
Japan	All journals	Cell Biology	overall	31401	7332	26.274	25.136	27.369	0.271	0.152	0.402	97.365	62.365	181.415	0.044	2.599	Male-biased but improving
Mexico	All journals	Cell Biology	overall	1312	304	44.781	39.37	48.532	0.12	-0.71	0.364	NA	NA	NA	0.046	0.347	Male-biased but improving
Netherlands	All journals	Cell Biology	overall	12305	2455	37.979	36.55	39.479	0.568	0.426	0.688	17.365	11.365	28.365	0.125	1.781	Male-biased but improving
New Zealand	All journals	Cell Biology	overall	777	192	36.946	28.093	44.261	-0.299	-2.102	0.47	NA	NA	NA	-0.062	0.423	Male-biased and becoming more so
Norway	All journals	Cell Biology	overall	2742	569	42.543	39.376	45.14	0.164	-0.195	0.391	NA	NA	NA	0.054	0.548	Male-biased but improving
Poland	All journals	Cell Biology	overall	5557	1197	51.021	50	53.269	0	-0.122	0.063	0	NA	NA	0.032	-0.098	Essentially at parity
Portugal	All journals	Cell Biology	overall	2752	564	50	49.992	51.485	0	-0.15	0.002	0	NA	NA	0.278	-0.157	Essentially at parity
Romania	All journals	Cell Biology	overall	4986	1299	72.202	70.783	73.383	-1.092	-1.365	-1.084	36.365	26.365	40.365	0.068	-1.084	Female-biased but improving
Russia	All journals	Cell Biology	overall	2281	525	37.669	30.218	50	-2.662	-6.758	0.111	NA	NA	NA	-0.717	0.002	Male-biased and becoming more so
Saudi Arabia	All journals	Cell Biology	overall	964	200	33.891	29.461	38.489	1.652	0.866	2.331	26	NA	NA	0.301	11.71	Male-biased but improving
Singapore	All journals	Cell Biology	overall	3521	1094	31.61	28.321	34.67	0.013	-0.529	0.414	NA	NA	NA	0.001	1.178	Male-biased but improving
South Korea	All journals	Cell Biology	overall	5153	2408	44.83	42.635	46.62	0.446	0.294	0.541	1.365	0	9.365	0.193	1.169	Male-biased but improving
Spain	All journals	Cell Biology	overall	13275	2496	46.314	43.956	48.013	0.023	-0.583	0.174	NA	NA	NA	0.009	0.171	Essentially at parity
Sweden	All journals	Cell Biology	overall	7738	1756	38.558	36.101	41.005	-0.075	-0.384	0.188	NA	NA	NA	-0.015	0.52	Male-biased and becoming more so
Switzerland	All journals	Cell Biology	overall	10625	2295	36.101	34.503	37.554	0.195	0.002	0.367	NA	NA	NA	0.04	1.071	Male-biased but improving
Turkey	All journals	Cell Biology	overall	3385	838	45.618	41.537	48.511	0.255	-0.21	0.375	12	NA	NA	0.135	0.588	Essentially at parity
United Kingdom	All journals	Cell Biology	overall	26552	6429	39.84	38.741	40.984	0.263	0.135	0.374	26.365	14.365	60.365	0.065	0.873	Male-biased but improving
USA	All journals	Cell Biology	overall	213475	63674	37.973	37.564	38.384	0.272	0.232	0.311	35.365	29.365	44.365	0.059	1.038	Male-biased but improving
Argentina	All journals	Chemistry Techniques, Analytical	overall	910	284	50	11.864	50	0	-12.378	0.012	5	NA	NA	2.033	16.16	Essentially at parity
Australia	All journals	Chemistry Techniques, Analytical	overall	5953	1814	29.429	26.964	31.964	0.461	0.149	0.752	56	NA	NA	0.076	2.619	Male-biased but improving
Austria	All journals	Chemistry Techniques, Analytical	overall	4881	1317	26.605	24.23	29.069	0.302	0.012	0.594	NA	NA	NA	0.049	2.63	Male-biased but improving
Belgium	All journals	Chemistry Techniques, Analytical	overall	4376	1084	31.911	29.134	34.328	0.232	-0.1	0.518	NA	NA	NA	0.039	1.582	Male-biased but improving
Brazil	All journals	Chemistry Techniques, Analytical	overall	5988	1627	36.194	32.857	39.083	-0.389	-0.941	0.045	NA	NA	NA	-0.076	0.404	Male-biased and becoming more so
Canada	All journals	Chemistry Techniques, Analytical	overall	9224	3376	28.978	27.243	30.596	0.473	0.261	0.665	60	NA	NA	0.078	2.765	Male-biased but improving
Chile	All journals	Chemistry Techniques, Analytical	overall	1459	384	50	43.474	50.043	0	-1.422	0.055	5	NA	NA	1.461	4.68	Essentially at parity
China	All journals	Chemistry Techniques, Analytical	overall	25960	24622	49.62	49.238	49.85	0.099	0.052	0.148	0	0	0	0.521	1.2	Essentially at parity
Czech Republic	All journals	Chemistry Techniques, Analytical	overall	5103	1331	38.828	36.164	41.115	0.662	0.418	0.832	13.365	6.365	29.365	0.155	2.074	Male-biased but improving
Denmark	All journals	Chemistry Techniques, Analytical	overall	2438	684	27.693	24.336	30.931	0.053	-0.383	0.471	NA	NA	NA	0.008	1.726	Male-biased but improving
Egypt	All journals	Chemistry Techniques, Analytical	overall	723	302	47.249	43.594	49.376	0.428	0.167	0.664	13	NA	NA	0.349	2.179	Essentially at parity
Finland	All journals	Chemistry Techniques, Analytical	overall	2426	651	39.336	35.232	43.106	0.227	-0.224	0.5	NA	NA	NA	0.054	0.85	Male-biased but improving
France	All journals	Chemistry Techniques, Analytical	overall	14133	3737	37.143	35.346	38.577	-0.006	-0.234	0.183	NA	NA	NA	-0.001	0.688	Male-biased and becoming more so
Germany	All journals	Chemistry Techniques, Analytical	overall	19135	5588	30.592	29.328	31.809	0.815	0.671	0.942	25.865	20.365	33.365	0.137	3.967	Male-biased but improving
Hungary	All journals	Chemistry Techniques, Analytical	overall	1118	339	38.324	33.207	42.982	0.202	-0.456	0.59	NA	NA	NA	0.046	0.896	Male-biased but improving
India	All journals	Chemistry Techniques, Analytical	overall	4138	1969	23.809	21.388	26.23	-0.415	-0.772	-0.043	NA	NA	NA	-0.068	1.257	Male-biased and becoming more so
Iran	All journals	Chemistry Techniques, Analytical	overall	2721	1137	34.8	31.54	37.791	1.262	0.917	1.524	29	NA	NA	0.242	6.465	Male-biased but improving
Ireland	All journals	Chemistry Techniques, Analytical	overall	1859	483	30.24	25.463	34.667	0.221	-0.396	0.758	NA	NA	NA	0.037	1.765	Male-biased but improving
Israel	All journals	Chemistry Techniques, Analytical	overall	955	314	36.601	29.488	42.449	0.175	-0.644	0.625	NA	NA	NA	0.035	0.972	Male-biased but improving
Italy	All journals	Chemistry Techniques, Analytical	overall	12472	2591	47.843	46.011	49.056	0.201	0.107	0.248	8	NA	NA	0.205	0.499	Essentially at parity
Japan	All journals	Chemistry Techniques, Analytical	overall	17007	5202	20.812	19.4	22.187	0.117	-0.056	0.273	NA	NA	NA	0.019	3.285	Male-biased but improving
Malaysia	All journals	Chemistry Techniques, Analytical	overall	2005	933	43.606	18.902	48.511	0.272	-7.588	0.564	NA	NA	NA	0.094	0.619	Male-biased but improving
Netherlands	All journals	Chemistry Techniques, Analytical	overall	5074	1336	25.98	23.388	28.449	0.921	0.608	1.222	29.365	20.365	48.365	0.147	6.295	Male-biased but improving
Norway	All journals	Chemistry Techniques, Analytical	overall	1388	448	37.115	32.528	41.543	0.927	0.453	1.174	12.365	4.365	38.39	0.194	3.48	Male-biased but improving
Poland	All journals	Chemistry Techniques, Analytical	overall	4758	1629	43.324	40.165	46.226	0.243	-0.237	0.425	NA	NA	NA	0.088	0.631	Male-biased but improving
Portugal	All journals	Chemistry Techniques, Analytical	overall	3494	974	47.438	39.056	50.001	-0.006	-5.045	0.133	NA	NA	NA	-0.173	0.039	Essentially at parity
Russia	All journals	Chemistry Techniques, Analytical	overall	2218	693	28.404	24.51	31.737	-0.531	-1.12	0.003	NA	NA	NA	-0.087	0.743	Male-biased and becoming more so
Singapore	All journals	Chemistry Techniques, Analytical	overall	1567	744	30.928	26.125	35.282	0.191	-0.455	0.737	NA	NA	NA	0.032	1.615	Male-biased but improving
Slovakia	All journals	Chemistry Techniques, Analytical	overall	951	263	26.089	18.463	33.904	-0.541	-1.449	0.345	NA	NA	NA	-0.082	0.925	Male-biased and becoming more so
South Korea	All journals	Chemistry Techniques, Analytical	overall	3631	2220	35.271	31.685	38.32	-0.361	-1.029	0.113	NA	NA	NA	-0.071	0.462	Male-biased and becoming more so
Spain	All journals	Chemistry Techniques, Analytical	overall	10547	2834	49.208	47.731	49.925	0.112	0.021	0.17	5	NA	NA	0.309	0.431	Essentially at parity
Sweden	All journals	Chemistry Techniques, Analytical	overall	4892	1380	26.576	23.657	29.375	-0.192	-0.499	0.119	NA	NA	NA	-0.031	1.36	Male-biased and becoming more so
Switzerland	All journals	Chemistry Techniques, Analytical	overall	4367	1271	25.428	22.851	27.786	0.284	-0.035	0.607	NA	NA	NA	0.047	2.837	Male-biased but improving
Thailand	All journals	Chemistry Techniques, Analytical	overall	764	461	27.062	10.172	50	-6.867	-14.075	0.272	NA	NA	NA	-1.902	0	Male-biased and becoming more so
Turkey	All journals	Chemistry Techniques, Analytical	overall	3081	1058	26.535	23.346	29.963	-0.537	-1.025	-0.024	NA	NA	NA	-0.086	0.86	Male-biased and becoming more so
United Kingdom	All journals	Chemistry Techniques, Analytical	overall	9044	2455	29.634	27.535	31.752	0.482	0.255	0.706	56	NA	NA	0.081	2.686	Male-biased but improving
USA	All journals	Chemistry Techniques, Analytical	overall	74095	25182	30.301	29.63	30.991	0.459	0.378	0.531	46.365	38.365	58.365	0.077	2.459	Male-biased but improving
Argentina	All journals	Chemistry	overall	3110	893	37.08	33.771	40.113	-0.166	-0.644	0.249	NA	NA	NA	-0.034	0.526	Male-biased and becoming more so
Australia	All journals	Chemistry	overall	20070	6037	27.309	26.025	28.506	0.23	0.054	0.395	89	NA	NA	0.037	2.256	Male-biased but improving
Austria	All journals	Chemistry	overall	8898	2180	23.688	21.917	25.279	0.126	-0.114	0.354	NA	NA	NA	0.021	2.644	Male-biased but improving
Belgium	All journals	Chemistry	overall	9332	2139	29.595	27.92	31.368	0.625	0.399	0.824	36.365	24.365	59.365	0.103	3.253	Male-biased but improving
Brazil	All journals	Chemistry	overall	11114	2923	38.977	37.238	40.686	0.171	-0.084	0.377	NA	NA	NA	0.04	0.789	Male-biased but improving
Canada	All journals	Chemistry	overall	34035	12358	26.543	25.635	27.483	0.372	0.253	0.488	69.365	51.365	105.365	0.06	2.904	Male-biased but improving
Chile	All journals	Chemistry	overall	3571	895	29.79	26.721	32.686	0.15	-0.237	0.515	NA	NA	NA	0.028	1.696	Male-biased but improving
China	All journals	Chemistry	overall	59657	46562	42.279	41.404	43.077	0.146	0.015	0.257	35	NA	NA	0.046	0.534	Male-biased but improving
Croatia	All journals	Chemistry	overall	837	251	40.293	26.108	46.239	-0.17	-6.77	0.436	NA	NA	NA	-0.045	0.32	Male-biased and becoming more so
Czech Republic	All journals	Chemistry	overall	6302	1528	27.659	25.589	29.796	0.638	0.345	0.922	38.865	24.365	78.365	0.103	3.803	Male-biased but improving
Denmark	All journals	Chemistry	overall	10893	2911	23.981	22.335	25.36	0.148	-0.081	0.342	NA	NA	NA	0.023	2.617	Male-biased but improving
Egypt	All journals	Chemistry	overall	657	251	33.969	27.499	39.732	0.425	-0.494	1.01	NA	NA	NA	0.076	1.789	Male-biased but improving
Finland	All journals	Chemistry	overall	6566	1755	32.093	29.661	34.271	0.005	-0.332	0.287	NA	NA	NA	-0.001	1.114	Male-biased but improving
France	All journals	Chemistry	overall	66879	17175	30.034	29.308	30.684	0.058	-0.045	0.146	NA	NA	NA	0.01	1.441	Male-biased but improving
Germany	All journals	Chemistry	overall	97174	26991	23.753	23.218	24.294	0.562	0.487	0.639	51.365	44.365	60.365	0.09	4.682	Male-biased but improving
Greece	All journals	Chemistry	overall	2067	566	32.793	28.845	36.391	0.555	0.081	0.939	39	NA	NA	0.097	2.366	Male-biased but improving
Hong Kong	All journals	Chemistry	overall	1566	921	37.335	33.303	40.973	0.858	0.512	1.117	12.365	5.365	32.365	0.179	3.057	Male-biased but improving
Hungary	All journals	Chemistry	overall	2885	853	31.45	28.231	34.656	0.477	0.058	0.86	42	NA	NA	0.086	2.361	Male-biased but improving
India	All journals	Chemistry	overall	22988	11145	20.37	19.352	21.291	-0.146	-0.308	0.013	NA	NA	NA	-0.025	2.371	Male-biased and becoming more so
Indonesia	All journals	Chemistry	overall	1333	286	42.416	38.409	45.766	0.587	0.297	0.767	5.365	0	28.365	0.19	1.707	Male-biased but improving
Iran	All journals	Chemistry	overall	1917	782	34.037	30.33	37.507	1.418	0.889	1.824	11.365	6.365	23.365	0.259	8.11	Male-biased but improving
Ireland	All journals	Chemistry	overall	4705	1327	32.226	29.747	34.617	0.26	-0.101	0.571	NA	NA	NA	0.045	1.608	Male-biased but improving
Israel	All journals	Chemistry	overall	8746	2910	33.187	30.94	35.208	0.233	-0.03	0.468	NA	NA	NA	0.043	1.444	Male-biased but improving
Italy	All journals	Chemistry	overall	47113	10217	39.556	38.785	40.302	0.417	0.34	0.486	17.365	13.365	24.365	0.101	1.224	Male-biased but improving
Japan	All journals	Chemistry	overall	67500	21377	15.202	14.632	15.789	0.128	0.05	0.21	249.865	153.34	639.44	0.024	5.588	Male-biased but improving
Malaysia	All journals	Chemistry	overall	1681	734	31.463	25.792	36.396	-0.334	-1.712	0.688	NA	NA	NA	-0.056	0.734	Male-biased and becoming more so
Mexico	All journals	Chemistry	overall	2914	888	35.035	32.145	38.17	0.439	0.03	0.776	36	NA	NA	0.085	1.719	Male-biased but improving
Netherlands	All journals	Chemistry	overall	19648	4937	22.287	21.105	23.526	0.442	0.283	0.611	68.365	48.34	108.365	0.072	4.528	Male-biased but improving
New Zealand	All journals	Chemistry	overall	3693	1111	27.806	25.028	30.33	0	-0.386	0.374	NA	NA	NA	0.001	1.61
Norway	All journals	Chemistry	overall	3511	1087	28.689	25.868	31.583	0.463	0.07	0.846	57	NA	NA	0.078	2.825	Male-biased but improving
Pakistan	All journals	Chemistry	overall	668	176	16.379	9.204	26.49	-2.913	-3.863	-1.394	NA	NA	NA	-0.529	0.048	Male-biased and becoming more so
Poland	All journals	Chemistry	overall	10843	3364	37.861	36.173	39.393	0.282	0.066	0.461	45	NA	NA	0.061	1.065	Male-biased but improving
Portugal	All journals	Chemistry	overall	9704	2411	45.024	43.03	46.552	0.222	-0.042	0.338	16	NA	NA	0.099	0.503	Essentially at parity
Romania	All journals	Chemistry	overall	1261	334	49.802	48.875	50	0.08	0	0.275	9	NA	NA	0.809	6.551	Essentially at parity
Russia	All journals	Chemistry	overall	10282	2532	29.235	27.486	31.014	0.14	-0.118	0.383	NA	NA	NA	0.023	1.717	Male-biased but improving
Saudi Arabia	All journals	Chemistry	overall	1092	365	20.224	16.76	23.9	0.249	-0.517	1.216	NA	NA	NA	0.043	4.232	Male-biased but improving
Serbia	All journals	Chemistry	overall	1439	376	50.653	49.991	55.175	-0.018	-0.236	0.48	0	NA	NA	0.176	-0.239	Essentially at parity
Singapore	All journals	Chemistry	overall	6734	3317	28.552	26.476	30.626	-0.227	-0.604	0.133	NA	NA	NA	-0.036	1.111	Male-biased and becoming more so
Slovakia	All journals	Chemistry	overall	1076	319	28.57	23.753	33.779	0.216	-0.461	0.848	NA	NA	NA	0.036	2.024	Male-biased but improving
Slovenia	All journals	Chemistry	overall	1149	332	42.099	37.499	45.506	1.021	0.759	1.234	3.365	0.365	13.365	0.315	5.234	Male-biased but improving
South Africa	All journals	Chemistry	overall	926	340	28.524	20.233	35.497	-1.187	-3.707	0.107	NA	NA	NA	-0.193	0.298	Male-biased and becoming more so
South Korea	All journals	Chemistry	overall	14272	7976	33.228	31.594	34.761	-0.026	-0.29	0.199	NA	NA	NA	-0.006	0.967	Male-biased and becoming more so
Spain	All journals	Chemistry	overall	37092	8997	35.903	34.945	36.829	0.254	0.138	0.359	51.365	32.365	104.365	0.051	1.195	Male-biased but improving
Sweden	All journals	Chemistry	overall	13094	3932	23.12	21.546	24.566	0.033	-0.153	0.224	NA	NA	NA	0.006	2.44	Male-biased but improving
Switzerland	All journals	Chemistry	overall	17446	5038	25.712	24.532	26.947	0.519	0.352	0.681	52.365	38.34	80.365	0.083	3.764	Male-biased but improving
Taiwan	All journals	Chemistry	overall	1095	2506	36.503	31.12	41.49	0.496	-0.26	0.959	NA	NA	NA	0.102	1.731	Male-biased but improving
Thailand	All journals	Chemistry	overall	1297	751	36.187	29.806	41.863	-0.443	-1.943	0.387	NA	NA	NA	-0.093	0.352	Male-biased and becoming more so
Turkey	All journals	Chemistry	overall	3898	1437	36.54	33.135	39.65	0.002	-0.543	0.411	NA	NA	NA	0.002	0.745	Male-biased but improving
Ukraine	All journals	Chemistry	overall	1478	388	20.22	16.445	23.953	-0.513	-1.005	0.027	NA	NA	NA	-0.086	1.439	Male-biased and becoming more so
United Kingdom	All journals	Chemistry	overall	45237	11963	23.802	23.019	24.538	0.317	0.218	0.411	90.365	68.365	134.39	0.051	3.356	Male-biased but improving
USA	All journals	Chemistry	overall	284727	104364	25.271	24.931	25.622	0.391	0.351	0.434	70.365	62.365	78.365	0.063	3.295	Male-biased but improving
Canada	All journals	Clinical Laboratory Techniques	overall	1111	298	28.807	23.051	34.758	-0.97	-2.012	0.018	NA	NA	NA	-0.157	0.396	Male-biased and becoming more so
China	All journals	Clinical Laboratory Techniques	overall	734	541	44.359	32.525	48.224	0.339	-2.49	0.667	NA	NA	NA	0.144	0.856	Male-biased but improving
Denmark	All journals	Clinical Laboratory Techniques	overall	886	206	40.114	35.286	44.111	0.814	0.133	1.216	22	NA	NA	0.213	2.847	Male-biased but improving
France	All journals	Clinical Laboratory Techniques	overall	991	211	32.033	16.702	40.76	-1.536	-6.203	0.139	NA	NA	NA	-0.26	0.124	Male-biased and becoming more so
Germany	All journals	Clinical Laboratory Techniques	overall	3130	665	27.703	24.626	31.162	0.296	-0.136	0.714	NA	NA	NA	0.049	2.405	Male-biased but improving
Italy	All journals	Clinical Laboratory Techniques	overall	1496	271	44.641	34.915	49.205	0	-2.771	0.276	NA	NA	NA	-0.012	0.216
Japan	All journals	Clinical Laboratory Techniques	overall	1514	335	22.921	18.221	28.415	-0.266	-0.816	0.41	NA	NA	NA	-0.039	1.697	Male-biased and becoming more so
Netherlands	All journals	Clinical Laboratory Techniques	overall	619	147	38.37	30.918	43.989	0.534	-0.441	0.971	NA	NA	NA	0.121	1.676	Male-biased but improving
Spain	All journals	Clinical Laboratory Techniques	overall	704	139	41.126	34.423	46.284	0.121	-0.85	0.594	NA	NA	NA	0.037	0.586	Male-biased but improving
Sweden	All journals	Clinical Laboratory Techniques	overall	868	212	30.55	23.815	36.753	-0.088	-1.173	0.832	NA	NA	NA	-0.007	1.194	Male-biased and becoming more so
Turkey	All journals	Clinical Laboratory Techniques	overall	1082	227	42.209	37.78	45.477	0.722	0.327	0.953	21	NA	NA	0.225	2.424	Male-biased but improving
United Kingdom	All journals	Clinical Laboratory Techniques	overall	824	248	36.293	31.098	41.058	0.628	-0.031	1.106	29	NA	NA	0.124	2.148	Male-biased but improving
USA	All journals	Clinical Laboratory Techniques	overall	12951	4160	28.766	26.777	30.56	-0.548	-0.851	-0.273	NA	NA	NA	-0.09	0.701	Male-biased and becoming more so
Argentina	All journals	Communicable Diseases	overall	1007	164	50	49.573	86.035	0.002	0	56.568	4	NA	NA	1.002	0.88	Essentially at parity
Australia	All journals	Communicable Diseases	overall	5812	1260	43.023	40.731	45.057	0.298	0.034	0.443	20	NA	NA	0.1	0.743	Male-biased but improving
Austria	All journals	Communicable Diseases	overall	994	189	38.633	32.536	44.066	0.357	-0.442	0.737	NA	NA	NA	0.081	1.164	Male-biased but improving
Belgium	All journals	Communicable Diseases	overall	1369	236	36.159	31.574	40.518	0.332	-0.26	0.751	NA	NA	NA	0.066	1.316	Male-biased but improving
Brazil	All journals	Communicable Diseases	overall	7252	1417	50	50	54.569	0	-0.013	0.203	NA	NA	NA	4.94	135.66	Essentially at parity
Canada	All journals	Communicable Diseases	overall	6145	1229	42.441	40.458	44.235	0.298	0.051	0.452	21	NA	NA	0.092	0.762	Male-biased but improving
Chile	All journals	Communicable Diseases	overall	1962	495	51.165	50	55.86	-0.067	-0.202	0.406	5	NA	NA	0.118	-0.171	Essentially at parity
China	All journals	Communicable Diseases	overall	4679	4413	44.956	41.841	48.236	-0.17	-1.064	0.146	NA	NA	NA	-0.086	0.113	Male-biased and becoming more so
Denmark	All journals	Communicable Diseases	overall	2474	497	40.701	37.434	43.394	0.593	0.351	0.754	9.365	3.365	28.365	0.158	1.703	Male-biased but improving
Finland	All journals	Communicable Diseases	overall	1520	286	49.943	47.012	50.015	0.006	-0.043	0.153	0	NA	NA	0.188	0.105	Essentially at parity
France	All journals	Communicable Diseases	overall	10105	1681	40.604	38.955	42.172	0.073	-0.173	0.26	NA	NA	NA	0.019	0.539	Male-biased but improving
Germany	All journals	Communicable Diseases	overall	4859	887	37.76	35.407	39.884	0.764	0.551	0.938	13.365	8.365	24.365	0.166	2.58	Male-biased but improving
Greece	All journals	Communicable Diseases	overall	1218	254	44.717	40.085	47.584	0.307	-0.141	0.479	16	NA	NA	0.13	0.714	Male-biased but improving
India	All journals	Communicable Diseases	overall	3487	942	36.458	33.853	39.132	-0.131	-0.612	0.254	NA	NA	NA	-0.025	0.602	Male-biased and becoming more so
Iran	All journals	Communicable Diseases	overall	1056	255	34.685	28.518	40.461	0.581	-0.419	1.11	NA	NA	NA	0.106	2.151	Male-biased but improving
Israel	All journals	Communicable Diseases	overall	1321	287	37.741	30.794	44.131	0.039	-1.049	0.53	NA	NA	NA	0.005	0.668	Male-biased but improving
Italy	All journals	Communicable Diseases	overall	6229	958	48.688	47.305	49.584	0.186	0.103	0.248	0	0	0	0.304	0.672	Essentially at parity
Japan	All journals	Communicable Diseases	overall	7024	1491	27.75	25.452	29.872	0.162	-0.081	0.395	NA	NA	NA	0.025	1.993	Male-biased but improving
Kenya	All journals	Communicable Diseases	overall	841	124	40.601	34.088	45.653	0.505	-0.465	0.811	NA	NA	NA	0.125	1.364	Male-biased but improving
Mexico	All journals	Communicable Diseases	overall	677	129	39.308	33.259	44.81	-0.086	-1.508	0.562	NA	NA	NA	-0.024	0.448	Male-biased and becoming more so
Netherlands	All journals	Communicable Diseases	overall	4489	838	39.809	37.442	42.03	0.299	0.034	0.501	34	NA	NA	0.075	0.949	Male-biased but improving
Norway	All journals	Communicable Diseases	overall	1094	227	45.955	40.056	49.549	0.602	0.157	0.794	0	0	12.365	0.348	3.159	Essentially at parity
Pakistan	All journals	Communicable Diseases	overall	621	134	43.706	36.48	49.462	0.965	0.096	1.291	17	NA	NA	0.392	7.408	Male-biased but improving
Portugal	All journals	Communicable Diseases	overall	759	155	49.964	43.112	50	0.013	-1.646	0.205	7	NA	NA	0.87	2.659	Essentially at parity
South Africa	All journals	Communicable Diseases	overall	1739	272	42.955	39.648	45.956	0.472	-0.149	0.778	19	NA	NA	0.164	1.26	Male-biased but improving
South Korea	All journals	Communicable Diseases	overall	1116	407	39.591	34.154	44.318	0.598	-0.207	0.947	25	NA	NA	0.145	1.74	Male-biased but improving
Spain	All journals	Communicable Diseases	overall	4626	718	46.902	44.38	48.778	0.357	0.242	0.443	0	0	2.365	0.256	1.128	Essentially at parity
Sweden	All journals	Communicable Diseases	overall	3392	727	42.917	40.028	45.451	0.278	-0.013	0.437	21	NA	NA	0.095	0.721	Male-biased but improving
Switzerland	All journals	Communicable Diseases	overall	3315	613	36.01	33.507	38.665	0.794	0.509	1.019	16.365	9.365	31.39	0.156	2.873	Male-biased but improving
Thailand	All journals	Communicable Diseases	overall	1322	307	40.458	33.715	46.576	-0.275	-2.14	0.337	NA	NA	NA	-0.076	0.247	Male-biased and becoming more so
Turkey	All journals	Communicable Diseases	overall	3578	702	44.417	41.232	47.051	0.434	0.202	0.543	19	NA	NA	0.179	1.114	Male-biased but improving
Uganda	All journals	Communicable Diseases	overall	948	125	42.194	37.446	46.269	0.614	0.005	0.892	20	NA	NA	0.19	1.795	Male-biased but improving
United Kingdom	All journals	Communicable Diseases	overall	8250	1864	41.345	39.485	42.963	0.313	0.121	0.452	26	NA	NA	0.089	0.876	Male-biased but improving
USA	All journals	Communicable Diseases	overall	62805	13068	44.683	44.062	45.28	0.339	0.302	0.371	1.365	0	3.365	0.143	0.782	Male-biased but improving
Brazil	All journals	Complementary Therapies	overall	1204	274	49.971	48.93	50.439	0.013	0	0.192	NA	NA	NA	0.731	0.845	Essentially at parity
China	All journals	Complementary Therapies	overall	9117	12482	42.375	40.168	44.528	-0.376	-0.801	-0.045	NA	NA	NA	-0.113	0.14	Male-biased and becoming more so
Germany	All journals	Complementary Therapies	overall	1478	443	35.204	30.721	39.06	0.665	0.067	1.102	32	NA	NA	0.131	2.485	Male-biased but improving
India	All journals	Complementary Therapies	overall	1164	499	21.412	16.305	26.964	-1.099	-1.832	-0.297	NA	NA	NA	-0.18	0.596	Male-biased and becoming more so
Iran	All journals	Complementary Therapies	overall	534	204	31.359	21.823	39.103	0.159	-1.75	1.18	NA	NA	NA	0.02	1.432	Male-biased but improving
Italy	All journals	Complementary Therapies	overall	1110	238	48.89	37.317	50.063	0	-2.756	0.171	NA	NA	NA	-0.324	0.018	Essentially at parity
Japan	All journals	Complementary Therapies	overall	790	229	30	24.053	35.694	0.287	-0.443	0.899	NA	NA	NA	0.047	1.965	Male-biased but improving
South Korea	All journals	Complementary Therapies	overall	1171	651	46.088	36.479	49.689	0.341	-1.367	0.558	12	NA	NA	0.251	1.227	Essentially at parity
USA	All journals	Complementary Therapies	overall	3020	1182	49.626	30.171	50	0.03	-9.898	0.207	6	NA	NA	0.482	0.941	Essentially at parity
Australia	All journals	Computational Biology	overall	679	220	30.574	24.55	36.485	0.654	-0.262	1.438	NA	NA	NA	0.109	3.146	Male-biased but improving
Canada	All journals	Computational Biology	overall	1363	438	33.668	29.381	37.461	0.955	0.352	1.483	28	NA	NA	0.175	4.166	Male-biased but improving
China	All journals	Computational Biology	overall	863	695	41.413	16.254	49.53	-0.183	-14.038	0.568	NA	NA	NA	-0.065	0.21	Male-biased and becoming more so
France	All journals	Computational Biology	overall	1678	506	35.914	32.269	39.249	0.971	0.364	1.378	13.365	6.365	47.39	0.192	3.875	Male-biased but improving
Germany	All journals	Computational Biology	overall	2505	737	31.361	28.128	34.509	1.488	1.007	1.875	13.365	8.365	23.365	0.254	9.84	Male-biased but improving
India	All journals	Computational Biology	overall	771	331	35.407	29.962	40.463	0.856	-0.169	1.495	27	NA	NA	0.168	3.309	Male-biased but improving
Israel	All journals	Computational Biology	overall	640	252	35.151	26.771	41.532	1.197	0.202	1.666	24	NA	NA	0.232	5.839	Male-biased but improving
Italy	All journals	Computational Biology	overall	956	248	38.529	33.438	42.494	1.107	0.39	1.524	23	NA	NA	0.255	4.969	Male-biased but improving
Japan	All journals	Computational Biology	overall	864	330	16.185	10.769	22.278	0.141	-0.496	1.06	NA	NA	NA	0.027	5.183	Male-biased but improving
Netherlands	All journals	Computational Biology	overall	604	179	30.17	22.499	36.62	1.068	-0.253	2.033	NA	NA	NA	0.177	5.802	Male-biased but improving
Spain	All journals	Computational Biology	overall	966	324	30.793	25.53	35.598	0.946	0.125	1.738	30	NA	NA	0.163	4.878	Male-biased but improving
Switzerland	All journals	Computational Biology	overall	730	205	31.894	26.023	37.825	0.903	-0.16	1.879	NA	NA	NA	0.156	4.237	Male-biased but improving
United Kingdom	All journals	Computational Biology	overall	2331	691	28.925	25.339	32.097	0.609	-0.047	1.176	NA	NA	NA	0.101	3.384	Male-biased but improving
USA	All journals	Computational Biology	overall	12601	4644	29.302	27.77	30.696	0.73	0.503	0.944	31.365	22.365	48.365	0.12	3.854	Male-biased but improving
Australia	All journals	Critical Care	overall	2604	881	34.32	29.4	38.604	-1.294	-2.254	-0.539	NA	NA	NA	-0.242	0.122	Male-biased and becoming more so
Belgium	All journals	Critical Care	overall	568	191	28.353	20.082	37.842	0.305	-0.794	1.153	NA	NA	NA	0.045	2.262	Male-biased but improving
Brazil	All journals	Critical Care	overall	1005	389	36.002	27.25	41.909	-0.491	-3.494	0.498	NA	NA	NA	-0.09	0.357	Male-biased and becoming more so
Canada	All journals	Critical Care	overall	2391	750	37.326	32.724	41.439	0.365	-0.208	0.721	NA	NA	NA	0.074	1.268	Male-biased but improving
China	All journals	Critical Care	overall	1512	1921	47.12	44.27	49.035	0.434	0.233	0.602	0	0	2.365	0.336	1.982	Essentially at parity
France	All journals	Critical Care	overall	2202	510	21.258	17.406	24.793	-0.044	-0.568	0.448	NA	NA	NA	-0.008	2.523	Male-biased and becoming more so
Germany	All journals	Critical Care	overall	1864	406	18.973	15.077	23.054	0.227	-0.304	0.823	NA	NA	NA	0.04	4.546	Male-biased but improving
Italy	All journals	Critical Care	overall	1086	277	24.808	18.787	31.021	-0.623	-1.575	0.283	NA	NA	NA	-0.099	0.874	Male-biased and becoming more so
Netherlands	All journals	Critical Care	overall	1245	333	33.162	26.448	38.606	1.103	0.392	1.52	33	NA	NA	0.195	5.225	Male-biased but improving
Spain	All journals	Critical Care	overall	876	160	29.888	24.019	35.85	0.257	-0.71	1.041	NA	NA	NA	0.042	1.907	Male-biased but improving
Switzerland	All journals	Critical Care	overall	492	126	31.762	23.126	40.218	1.09	-0.041	1.741	27	NA	NA	0.201	5.903	Male-biased but improving
United Kingdom	All journals	Critical Care	overall	1134	464	32.397	26.62	38.117	-0.286	-1.023	0.363	NA	NA	NA	-0.049	0.721	Male-biased and becoming more so
USA	All journals	Critical Care	overall	13661	6063	50.038	50	50.259	-0.014	-0.055	0	4	NA	NA	0.704	-0.598	Essentially at parity
Argentina	All journals	Dentistry	overall	789	215	58.383	50	65.496	-0.002	-0.38	1.058	NA	NA	NA	0.002	-0.298	Female-biased but improving
Australia	All journals	Dentistry	overall	1559	622	39.291	35.36	42.902	1.005	0.711	1.212	8.365	2.365	18.39	0.244	4.08	Male-biased but improving
Austria	All journals	Dentistry	overall	1435	318	32.102	27.562	36.379	1.409	0.966	1.759	13.365	7.365	25.39	0.244	8.561	Male-biased but improving
Belgium	All journals	Dentistry	overall	2146	505	31.121	27.052	35.207	-0.045	-0.581	0.446	NA	NA	NA	-0.005	1.166	Male-biased and becoming more so
Brazil	All journals	Dentistry	overall	32151	7748	48.289	47.559	48.857	0.259	0.22	0.29	0	0	0	0.316	0.975	Essentially at parity
Canada	All journals	Dentistry	overall	3964	1543	38.318	35.648	40.801	0.689	0.455	0.864	13.365	7.365	28.365	0.154	2.191	Male-biased but improving
Chile	All journals	Dentistry	overall	735	164	33.983	26.4	40.312	-0.195	-1.531	0.617	NA	NA	NA	-0.04	0.676	Male-biased and becoming more so
China	All journals	Dentistry	overall	4795	5357	46.689	44.513	48.433	0.286	0.145	0.378	12	NA	NA	0.196	0.72	Essentially at parity
Denmark	All journals	Dentistry	overall	1378	430	40.522	35.137	45.003	0.367	-0.209	0.621	NA	NA	NA	0.097	1.048	Male-biased but improving
Egypt	All journals	Dentistry	overall	796	317	44.306	38.332	48.288	1	0.553	1.303	1.365	0	11.365	0.426	8.77	Male-biased but improving
Finland	All journals	Dentistry	overall	2146	537	47.168	44.489	48.742	0.229	0.047	0.339	10	NA	NA	0.176	0.535	Essentially at parity
France	All journals	Dentistry	overall	1851	578	34.889	30.711	39.083	0.296	-0.259	0.675	NA	NA	NA	0.055	1.359	Male-biased but improving
Germany	All journals	Dentistry	overall	11268	2910	29.067	27.393	30.72	0.755	0.565	0.954	30.365	22.365	44.365	0.126	4.084	Male-biased but improving
Greece	All journals	Dentistry	overall	1186	378	35.663	29.684	40.875	0.879	0.256	1.259	27	NA	NA	0.173	3.39	Male-biased but improving
Hungary	All journals	Dentistry	overall	752	222	41.13	29.904	48.836	0.363	-0.839	0.637	NA	NA	NA	0.109	1.065	Male-biased but improving
India	All journals	Dentistry	overall	5879	2708	40.274	38.331	42.133	0.652	0.326	0.887	9.365	4.365	27.365	0.168	1.932	Male-biased but improving
Iran	All journals	Dentistry	overall	2417	817	41.729	37.556	45.12	0.91	0.539	1.099	4.365	0.365	19.365	0.268	3.672	Male-biased but improving
Israel	All journals	Dentistry	overall	2027	616	27.02	22.538	31.04	0.267	-0.24	0.72	NA	NA	NA	0.042	2.434	Male-biased but improving
Italy	All journals	Dentistry	overall	10892	2436	24.894	23.145	26.573	0.111	-0.105	0.34	NA	NA	NA	0.018	2.348	Male-biased but improving
Japan	All journals	Dentistry	overall	12954	3495	22.638	20.961	24.273	0.255	0.063	0.441	95	NA	NA	0.041	3.404	Male-biased but improving
Netherlands	All journals	Dentistry	overall	2653	773	32.124	28.717	35.347	1.247	0.899	1.556	15.365	9.365	26.365	0.218	6.821	Male-biased but improving
Norway	All journals	Dentistry	overall	1599	484	47.824	45.29	49.245	0.368	0.196	0.52	0	0	0.365	0.367	1.892	Essentially at parity
Portugal	All journals	Dentistry	overall	1319	336	32.96	20.138	44.555	-3.04	-9.723	0.211	NA	NA	NA	-0.545	0.01	Male-biased and becoming more so
Saudi Arabia	All journals	Dentistry	overall	1211	490	22.408	18.855	26.259	0.272	-0.325	0.89	NA	NA	NA	0.045	3.574	Male-biased but improving
Spain	All journals	Dentistry	overall	3527	847	30.563	27.564	33.591	-0.287	-0.771	0.146	NA	NA	NA	-0.05	0.842	Male-biased and becoming more so
Sweden	All journals	Dentistry	overall	4847	1486	37.986	35.207	40.443	0.232	-0.096	0.44	NA	NA	NA	0.05	0.96	Male-biased but improving
Switzerland	All journals	Dentistry	overall	3817	1086	28.067	25.403	30.704	0.664	0.336	0.995	36.365	21.365	82.365	0.11	3.876	Male-biased but improving
Turkey	All journals	Dentistry	overall	7769	2516	35.563	32.497	38.274	-1.196	-1.874	-0.666	NA	NA	NA	-0.232	0.117	Male-biased and becoming more so
United Kingdom	All journals	Dentistry	overall	5876	2309	31.269	28.799	33.733	0.524	0.247	0.772	50	NA	NA	0.089	2.511	Male-biased but improving
USA	All journals	Dentistry	overall	53135	21492	35.271	34.47	36.068	0.801	0.735	0.867	17.365	15.365	20.365	0.154	3.016	Male-biased but improving
Australia	All journals	Dermatology	overall	4307	1344	47.069	44.447	48.983	0.295	0.166	0.377	0	0	3.365	0.234	0.851	Essentially at parity
Austria	All journals	Dermatology	overall	3393	737	38.021	35.227	40.527	0.474	0.182	0.667	36	NA	NA	0.106	1.506	Male-biased but improving
Belgium	All journals	Dermatology	overall	1632	416	49.999	49.947	50	0.001	0	0.021	4	NA	NA	1.294	2.783	Essentially at parity
Brazil	All journals	Dermatology	overall	5627	1695	56.576	54.856	58.427	-0.248	-0.375	-0.001	22	NA	NA	0.069	-0.408	Female-biased but improving
Canada	All journals	Dermatology	overall	3325	972	41.124	38.11	43.872	0.234	-0.157	0.458	NA	NA	NA	0.065	0.739	Male-biased but improving
China	All journals	Dermatology	overall	1963	1385	47.379	43.882	49.628	0.171	-0.298	0.326	10	NA	NA	0.161	0.419	Essentially at parity
Czech Republic	All journals	Dermatology	overall	897	188	47.782	45.034	49.348	0.534	0.238	0.804	0	0	0.365	0.504	6.249	Essentially at parity
Denmark	All journals	Dermatology	overall	3512	877	41.176	38.28	43.748	0.308	-0.085	0.531	26	NA	NA	0.084	0.865	Male-biased but improving
Egypt	All journals	Dermatology	overall	1141	350	50	49.997	81.742	0	0	7.236	NA	NA	NA	6.716	-6861.974	Essentially at parity
Finland	All journals	Dermatology	overall	1137	261	57.69	50	65.05	0.209	-0.225	2.081	NA	NA	NA	-0.079	-0.15	Female-biased and becoming more so
France	All journals	Dermatology	overall	8395	1811	48.981	47.879	49.668	0.17	0.089	0.237	0	0	0	0.349	0.748	Essentially at parity
Germany	All journals	Dermatology	overall	17898	4219	38.718	37.518	39.977	0.61	0.497	0.704	14.365	9.365	20.365	0.14	1.863	Male-biased but improving
Greece	All journals	Dermatology	overall	1143	265	44.479	37.386	49.024	0.178	-0.905	0.42	NA	NA	NA	0.077	0.464	Male-biased but improving
India	All journals	Dermatology	overall	6287	3494	37.929	35.965	39.912	0.69	0.453	0.894	14.365	8.365	27.365	0.155	2.296	Male-biased but improving
Iran	All journals	Dermatology	overall	1685	532	40.203	35.845	43.948	0.58	0.072	0.841	23	NA	NA	0.148	1.694	Male-biased but improving
Israel	All journals	Dermatology	overall	1988	554	34.249	28.791	39.354	-0.98	-1.856	-0.284	NA	NA	NA	-0.18	0.204	Male-biased and becoming more so
Italy	All journals	Dermatology	overall	11276	2410	49.91	49.482	49.995	0.031	0.003	0.106	0	0	0	0.705	1.182	Essentially at parity
Japan	All journals	Dermatology	overall	15435	4480	30.694	29.357	31.989	0.297	0.135	0.449	69.365	43.34	164.465	0.05	1.915	Male-biased but improving
Mexico	All journals	Dermatology	overall	681	181	45.528	36.311	50.024	-0.007	-1.577	0.2	NA	NA	NA	-0.156	0.087	Essentially at parity
Netherlands	All journals	Dermatology	overall	3274	807	49.641	48.854	49.933	0.115	0.03	0.256	0	0	0	0.65	3.13	Essentially at parity
Poland	All journals	Dermatology	overall	1661	472	56.402	50	61.18	0.024	-0.289	1.114	NA	NA	NA	-0.02	-0.2	Female-biased and becoming more so
Portugal	All journals	Dermatology	overall	1686	458	54.085	50	58.347	-0.061	-0.367	0.021	4	NA	NA	0.048	-0.314	Essentially at parity
South Korea	All journals	Dermatology	overall	4286	2246	44.576	41.666	46.839	0.338	0.007	0.483	17	NA	NA	0.138	0.781	Male-biased but improving
Spain	All journals	Dermatology	overall	7227	1608	47.118	45.556	48.506	0.258	0.159	0.327	11	NA	NA	0.201	0.64	Essentially at parity
Sweden	All journals	Dermatology	overall	2827	693	49.995	49.521	50	0.003	0	0.078	4	NA	NA	1.003	0.912	Essentially at parity
Switzerland	All journals	Dermatology	overall	2714	678	39.856	36.502	42.598	0.776	0.529	0.921	9.365	3.365	21.39	0.192	2.548	Male-biased but improving
Tunisia	All journals	Dermatology	overall	540	115	50	49.939	76.915	0.003	0	6.96	NA	NA	NA	15.147	90090423.565	Essentially at parity
Turkey	All journals	Dermatology	overall	4983	1509	50	50	50.062	0	0	0.002	3	NA	NA	4.03	65.013	Essentially at parity
United Kingdom	All journals	Dermatology	overall	4501	1338	42.289	39.57	44.432	0.272	-0.005	0.433	24	NA	NA	0.093	0.77	Male-biased but improving
USA	All journals	Dermatology	overall	65043	22109	45.764	45.181	46.336	0.389	0.365	0.41	0	0	0.365	0.202	0.988	Essentially at parity
Australia	All journals	Diagnostic Imaging	overall	1196	396	27.785	23.354	32.127	0.528	-0.12	1.109	NA	NA	NA	0.089	3.307	Male-biased but improving
Austria	All journals	Diagnostic Imaging	overall	1065	242	20.192	15.244	26.197	0.14	-0.423	0.827	NA	NA	NA	0.024	3.582	Male-biased but improving
Belgium	All journals	Diagnostic Imaging	overall	914	202	28.708	23.049	34.28	0.631	-0.048	1.196	NA	NA	NA	0.1	3.439	Male-biased but improving
Brazil	All journals	Diagnostic Imaging	overall	2887	673	48.417	41.595	49.9	0.253	-0.294	0.413	10	NA	NA	0.373	1.542	Essentially at parity
Canada	All journals	Diagnostic Imaging	overall	3814	1065	29.85	27.239	32.248	0.678	0.356	0.959	46	NA	NA	0.112	3.431	Male-biased but improving
China	All journals	Diagnostic Imaging	overall	2401	1966	44.869	41.117	47.831	0.424	-0.025	0.579	16	NA	NA	0.187	1.089	Male-biased but improving
Denmark	All journals	Diagnostic Imaging	overall	914	242	14.369	10.445	19.496	0.03	-0.477	0.792	NA	NA	NA	0.006	5.177	Male-biased but improving
France	All journals	Diagnostic Imaging	overall	4120	1116	27.845	24.957	30.738	0.311	-0.021	0.658	NA	NA	NA	0.051	2.439	Male-biased but improving
Germany	All journals	Diagnostic Imaging	overall	9023	2152	19.303	17.63	21.111	0.554	0.321	0.802	57.365	39.365	100.39	0.094	6.928	Male-biased but improving
India	All journals	Diagnostic Imaging	overall	1289	556	25.046	21.016	29.405	0.537	-0.016	1.112	NA	NA	NA	0.085	4.033	Male-biased but improving
Iran	All journals	Diagnostic Imaging	overall	529	250	29.315	20.512	36.726	1.114	-0.28	2.1	NA	NA	NA	0.18	6.427	Male-biased but improving
Israel	All journals	Diagnostic Imaging	overall	1018	300	25.499	19.199	31.116	0.021	-0.647	0.671	NA	NA	NA	0.003	2.005	Male-biased but improving
Italy	All journals	Diagnostic Imaging	overall	5574	1030	33.394	30.604	36.256	-0.058	-0.446	0.288	NA	NA	NA	-0.011	0.911	Male-biased and becoming more so
Japan	All journals	Diagnostic Imaging	overall	6725	1776	16.116	14.205	18.054	0.117	-0.087	0.355	NA	NA	NA	0.023	5.071	Male-biased but improving
Netherlands	All journals	Diagnostic Imaging	overall	3575	705	27.85	25.075	30.812	1.214	0.834	1.577	20.365	13.365	33.365	0.196	8.142	Male-biased but improving
Norway	All journals	Diagnostic Imaging	overall	685	154	22.412	16.254	28.372	0.305	-0.483	1.074	NA	NA	NA	0.047	3.676	Male-biased but improving
Poland	All journals	Diagnostic Imaging	overall	675	202	33.366	26.557	39.391	0.169	-0.763	0.801	NA	NA	NA	0.029	1.273	Male-biased but improving
South Korea	All journals	Diagnostic Imaging	overall	2421	1152	39.142	35.566	42.184	0.471	-0.014	0.763	29	NA	NA	0.111	1.403	Male-biased but improving
Spain	All journals	Diagnostic Imaging	overall	1599	352	40.679	36.616	44.464	0.632	0.251	0.833	23	NA	NA	0.164	1.81	Male-biased but improving
Sweden	All journals	Diagnostic Imaging	overall	1089	299	21.83	16.814	26.993	0.223	-0.39	0.903	NA	NA	NA	0.038	3.54	Male-biased but improving
Switzerland	All journals	Diagnostic Imaging	overall	1847	431	22.618	19.179	26.798	0.662	0.184	1.207	54	NA	NA	0.106	5.849	Male-biased but improving
Turkey	All journals	Diagnostic Imaging	overall	3462	826	25.968	22.854	29.125	0.38	0.036	0.717	67	NA	NA	0.062	3.091	Male-biased but improving
United Kingdom	All journals	Diagnostic Imaging	overall	3614	952	26.364	23.359	29.135	0.391	0.025	0.725	73	NA	NA	0.064	3.047	Male-biased but improving
USA	All journals	Diagnostic Imaging	overall	35656	10804	27.846	26.906	28.761	0.391	0.277	0.498	62.365	47.365	91.39	0.063	2.683	Male-biased but improving
Australia	All journals	Drug Therapy	overall	1208	423	35.941	30.125	41.529	0.118	-0.648	0.627	NA	NA	NA	0.024	0.942	Male-biased but improving
Belgium	All journals	Drug Therapy	overall	660	163	39.966	32.647	46.782	0.867	0.164	1.202	22	NA	NA	0.226	3.336	Male-biased but improving
Brazil	All journals	Drug Therapy	overall	629	143	43.58	36.839	48.711	0.217	-0.832	0.51	NA	NA	NA	0.085	0.579	Male-biased but improving
Canada	All journals	Drug Therapy	overall	2124	647	39.145	34.588	42.698	0.32	-0.241	0.604	NA	NA	NA	0.076	1.039	Male-biased but improving
China	All journals	Drug Therapy	overall	787	780	45.935	40.189	49.042	0.539	0.026	0.849	14	NA	NA	0.331	2.825	Essentially at parity
France	All journals	Drug Therapy	overall	2103	555	38.224	34.454	41.792	0.387	-0.025	0.702	30	NA	NA	0.089	1.291	Male-biased but improving
Germany	All journals	Drug Therapy	overall	2683	779	31.906	28.424	35.132	1.23	0.869	1.49	15.365	10.365	26.365	0.213	6.618	Male-biased but improving
India	All journals	Drug Therapy	overall	581	244	28.804	21.685	36.007	0.164	-0.893	1.07	NA	NA	NA	0.028	1.873	Male-biased but improving
Italy	All journals	Drug Therapy	overall	6005	1303	39.776	37.572	41.878	0.047	-0.245	0.248	NA	NA	NA	0.012	0.564	Male-biased but improving
Japan	All journals	Drug Therapy	overall	5300	1410	19.683	17.487	21.958	0.243	-0.04	0.528	NA	NA	NA	0.04	4.309	Male-biased but improving
Netherlands	All journals	Drug Therapy	overall	1695	405	40.003	36.936	42.798	1.286	1.087	1.462	5.365	2.365	10.365	0.324	7.422	Male-biased but improving
New Zealand	All journals	Drug Therapy	overall	1747	1092	67.999	63.863	72.469	0.703	0.154	1.559	NA	NA	NA	-0.059	-0.325	Female-biased and becoming more so
South Korea	All journals	Drug Therapy	overall	515	308	47.052	42.578	49.421	0.578	0.196	0.896	14	NA	NA	0.438	4.941	Essentially at parity
Spain	All journals	Drug Therapy	overall	2486	551	42.271	39.051	44.707	0.475	0.139	0.68	21	NA	NA	0.148	1.262	Male-biased but improving
Sweden	All journals	Drug Therapy	overall	638	197	36.957	28.801	44.208	0.5	-0.321	0.893	NA	NA	NA	0.105	1.691	Male-biased but improving
Turkey	All journals	Drug Therapy	overall	966	273	35.281	28.621	41.689	-0.488	-1.465	0.18	NA	NA	NA	-0.098	0.366	Male-biased and becoming more so
United Kingdom	All journals	Drug Therapy	overall	1739	647	35.349	31.173	39.683	0.569	0.129	0.885	32	NA	NA	0.111	2.054	Male-biased but improving
USA	All journals	Drug Therapy	overall	15120	5516	38.622	37.319	39.93	0.727	0.621	0.814	12.365	8.365	17.365	0.165	2.329	Male-biased but improving
United Kingdom	All journals	Education	overall	691	265	52.845	51.025	55.405	-0.369	-0.522	-0.189	13	NA	NA	0.252	-0.864	Essentially at parity
USA	All journals	Education	overall	2770	1037	60.856	50	65.636	0.602	0	1.87	NA	NA	NA	-0.114	-0.148	Female-biased and becoming more so
Germany	All journals	Embryology	overall	753	231	42.408	35.58	46.844	0.587	0.015	0.817	19	NA	NA	0.192	1.779	Male-biased but improving
Japan	All journals	Embryology	overall	2004	640	24.854	19.913	29.11	-0.093	-0.577	0.372	NA	NA	NA	-0.015	1.794	Male-biased and becoming more so
USA	All journals	Embryology	overall	2915	1143	43.359	39.502	46.771	0.279	-0.191	0.441	NA	NA	NA	0.098	0.686	Male-biased but improving
Austria	All journals	Emergency Medicine	overall	1084	165	17.81	12.774	23.424	0.292	-0.275	1.002	NA	NA	NA	0.051	5.536	Male-biased but improving
Canada	All journals	Emergency Medicine	overall	2682	837	29.586	25.261	33.836	0.138	-0.485	0.661	NA	NA	NA	0.02	1.642	Male-biased but improving
Germany	All journals	Emergency Medicine	overall	1578	418	21.891	17.066	26.885	0.589	-0.02	1.25	NA	NA	NA	0.099	5.782	Male-biased but improving
Italy	All journals	Emergency Medicine	overall	567	117	26.822	19.124	34.32	-0.025	-0.958	0.793	NA	NA	NA	-0.006	1.658	Male-biased and becoming more so
Japan	All journals	Emergency Medicine	overall	588	122	13.371	7.552	21.626	0.675	-0.165	2.039	NA	NA	NA	0.143	17.509	Male-biased but improving
Norway	All journals	Emergency Medicine	overall	604	128	19.001	13.416	24.597	0.02	-0.704	0.84	NA	NA	NA	0.007	3.421	Male-biased but improving
United Kingdom	All journals	Emergency Medicine	overall	918	249	29.201	23.937	34.545	0.585	-0.101	1.173	NA	NA	NA	0.097	3.176	Male-biased but improving
USA	All journals	Emergency Medicine	overall	9777	2738	28.406	26.59	30.225	0.691	0.483	0.886	34.365	24.365	53.39	0.114	3.91	Male-biased but improving
Argentina	All journals	Endocrinology	overall	2063	426	50	50	66.167	0	0	2.012	NA	NA	NA	7.494	3469.941	Essentially at parity
Australia	All journals	Endocrinology	overall	9583	2388	40.537	38.892	42.259	0.193	0.012	0.367	35	NA	NA	0.052	0.714	Male-biased but improving
Austria	All journals	Endocrinology	overall	2388	402	39.34	36.337	42.368	0.763	0.475	0.954	10.365	4.365	24.365	0.183	2.476	Male-biased but improving
Belgium	All journals	Endocrinology	overall	3396	801	43.641	40.273	46.412	0.232	-0.149	0.409	NA	NA	NA	0.08	0.571	Male-biased but improving
Brazil	All journals	Endocrinology	overall	5886	1246	51.216	50	52.374	-0.128	-0.19	0	5	NA	NA	0.2	-0.27	Essentially at parity
Canada	All journals	Endocrinology	overall	13412	3963	38.852	37.085	40.676	-0.089	-0.389	0.147	NA	NA	NA	-0.021	0.483	Male-biased and becoming more so
Chile	All journals	Endocrinology	overall	1123	192	40.817	32.677	46.972	-0.269	-2.041	0.322	NA	NA	NA	-0.085	0.226	Male-biased and becoming more so
China	All journals	Endocrinology	overall	5346	3194	49.993	49.922	50	0.004	0	0.031	6	NA	NA	1.144	4.261	Essentially at parity
Czech Republic	All journals	Endocrinology	overall	722	133	41.766	34.256	50.003	-0.342	-1.807	0.254	NA	NA	NA	-0.128	0.144	Male-biased and becoming more so
Denmark	All journals	Endocrinology	overall	7180	1475	39.196	37.391	40.868	0.782	0.612	0.895	10.365	6.365	16.39	0.184	2.551	Male-biased but improving
Finland	All journals	Endocrinology	overall	4602	827	46.974	44.762	48.767	0.351	0.243	0.431	0	0	1.365	0.258	1.1	Essentially at parity
France	All journals	Endocrinology	overall	13375	2837	39.665	29.238	44.922	-1.275	-8.946	0.011	NA	NA	NA	-1.026	0	Male-biased and becoming more so
Germany	All journals	Endocrinology	overall	16109	3449	38.465	37.067	39.721	0.67	0.558	0.765	13.365	9.365	19.365	0.151	2.113	Male-biased but improving
Greece	All journals	Endocrinology	overall	2776	610	40.059	35.486	44.051	0.123	-0.633	0.51	NA	NA	NA	0.03	0.627	Male-biased but improving
Hungary	All journals	Endocrinology	overall	1056	206	40.978	34.547	46.106	0.487	-0.183	0.716	23	NA	NA	0.134	1.34	Male-biased but improving
India	All journals	Endocrinology	overall	4970	1938	27.663	25.199	30.007	-0.481	-1.021	-0.009	NA	NA	NA	-0.08	0.832	Male-biased and becoming more so
Iran	All journals	Endocrinology	overall	1239	419	44.54	41.077	47.041	1.092	0.831	1.326	1.365	0	4.365	0.455	10.971	Male-biased but improving
Ireland	All journals	Endocrinology	overall	782	200	43.032	38.686	46.827	0.499	0.048	0.802	20	NA	NA	0.174	1.386	Male-biased but improving
Israel	All journals	Endocrinology	overall	2991	734	47.347	40.024	49.999	0.183	-0.801	0.33	10	NA	NA	0.226	0.695	Essentially at parity
Italy	All journals	Endocrinology	overall	22918	3729	46.903	45.715	47.868	0.259	0.197	0.294	0	0	0	0.183	0.599	Essentially at parity
Japan	All journals	Endocrinology	overall	22244	4784	26.625	25.504	27.866	0.49	0.359	0.623	53.365	39.365	76.365	0.079	3.389	Male-biased but improving
Mexico	All journals	Endocrinology	overall	1218	275	48.586	45.357	49.923	0.197	0.021	0.35	9	NA	NA	0.318	0.846	Essentially at parity
Netherlands	All journals	Endocrinology	overall	8722	1927	41.538	39.579	43.2	0.617	0.487	0.712	7.365	3.365	14.365	0.177	1.768	Male-biased but improving
New Zealand	All journals	Endocrinology	overall	1419	361	31.25	26.637	36.153	-0.509	-1.17	0.108	NA	NA	NA	-0.086	0.578	Male-biased and becoming more so
Norway	All journals	Endocrinology	overall	1977	421	36.586	32.794	40.038	0.115	-0.427	0.493	NA	NA	NA	0.021	0.881	Male-biased but improving
Poland	All journals	Endocrinology	overall	4170	879	51.794	50	54.074	-0.086	-0.187	0.069	NA	NA	NA	0.079	-0.169	Essentially at parity
Portugal	All journals	Endocrinology	overall	1257	295	50	49.99	55.981	0	-0.127	0.352	4	NA	NA	2.692	13.622	Essentially at parity
Singapore	All journals	Endocrinology	overall	645	179	36.855	29.964	42.938	-0.052	-1.761	0.719	NA	NA	NA	-0.006	0.673	Male-biased and becoming more so
South Korea	All journals	Endocrinology	overall	3523	1574	46.075	43.58	47.987	0.44	0.316	0.545	0	0	5.365	0.25	1.38	Essentially at parity
Spain	All journals	Endocrinology	overall	7905	1466	49.948	49.708	50	0.02	0	0.072	0	0	0	0.79	1.461	Essentially at parity
Sweden	All journals	Endocrinology	overall	6614	1644	42.604	40.237	44.518	0.334	0.102	0.471	22	NA	NA	0.106	0.845	Male-biased but improving
Switzerland	All journals	Endocrinology	overall	2960	672	37.454	34.384	40.432	0.172	-0.329	0.487	NA	NA	NA	0.034	0.893	Male-biased but improving
Turkey	All journals	Endocrinology	overall	5004	1068	39.361	36.933	41.446	0.532	0.308	0.71	14.365	7.365	34.365	0.128	1.572	Male-biased but improving
United Kingdom	All journals	Endocrinology	overall	13663	3383	39.271	37.791	40.705	0.342	0.181	0.464	22.365	12.365	54.365	0.08	1.066	Male-biased but improving
USA	All journals	Endocrinology	overall	103149	30090	43.992	43.463	44.516	0.354	0.315	0.386	3.365	1.365	5.365	0.134	0.831	Male-biased but improving
Argentina	All journals	Environmental Health	overall	1135	332	49.999	48.241	50.827	0	-0.069	0.164	4	NA	NA	1.346	3.032	Essentially at parity
Australia	All journals	Environmental Health	overall	8088	2581	35.829	34.025	37.495	0.679	0.456	0.868	19.365	12.365	33.39	0.133	2.394	Male-biased but improving
Austria	All journals	Environmental Health	overall	1876	496	33.824	30.434	37.205	0.574	0.099	0.988	36	NA	NA	0.104	2.258	Male-biased but improving
Belgium	All journals	Environmental Health	overall	3566	723	43.303	41.427	45.029	0.911	0.798	1.033	2.365	0.365	5.365	0.32	4.401	Male-biased but improving
Brazil	All journals	Environmental Health	overall	5927	1513	48.971	47.627	49.663	0.235	0.113	0.343	0	0	0	0.467	2.071	Essentially at parity
Canada	All journals	Environmental Health	overall	18322	5539	36.613	35.383	37.779	0.537	0.386	0.652	22.365	16.365	34.365	0.109	1.806	Male-biased but improving
Chile	All journals	Environmental Health	overall	1099	292	39.145	33.367	43.968	0.584	-0.128	0.926	22	NA	NA	0.141	1.78	Male-biased but improving
China	All journals	Environmental Health	overall	16321	14122	43.366	41.44	44.952	-0.124	-0.522	0.127	NA	NA	NA	-0.04	0.219	Male-biased and becoming more so
Czech Republic	All journals	Environmental Health	overall	1908	421	40.942	37.611	43.744	0.709	0.392	0.929	7.365	2.365	24.39	0.193	2.211	Male-biased but improving
Denmark	All journals	Environmental Health	overall	5334	1226	39.669	37.491	41.659	0.703	0.479	0.86	10.365	5.365	21.365	0.173	2.199	Male-biased but improving
Finland	All journals	Environmental Health	overall	4664	1143	40.869	38.093	43.481	-0.008	-0.449	0.276	NA	NA	NA	-0.003	0.431	Male-biased and becoming more so
France	All journals	Environmental Health	overall	10424	2690	40.303	38.607	41.881	0.344	0.135	0.498	29	NA	NA	0.087	0.998	Male-biased but improving
Germany	All journals	Environmental Health	overall	13104	3307	36.774	35.423	38.079	0.701	0.563	0.824	16.365	12.365	24.365	0.144	2.384	Male-biased but improving
Greece	All journals	Environmental Health	overall	1084	357	34.717	29.161	39.683	0.558	-0.167	0.988	NA	NA	NA	0.106	2.112	Male-biased but improving
India	All journals	Environmental Health	overall	4469	2287	31.302	28.576	33.965	-0.235	-0.687	0.179	NA	NA	NA	-0.041	0.858	Male-biased and becoming more so
Iran	All journals	Environmental Health	overall	2017	876	25.779	22.254	29.467	1.375	0.636	2.109	20.365	11.365	47.365	0.221	11.899	Male-biased but improving
Ireland	All journals	Environmental Health	overall	810	226	41.408	36.88	44.894	0.907	0.449	1.217	5.365	0.365	22.39	0.259	3.605	Male-biased but improving
Israel	All journals	Environmental Health	overall	1031	354	29.112	23.872	34.197	-0.222	-0.974	0.402	NA	NA	NA	-0.039	1.033	Male-biased and becoming more so
Italy	All journals	Environmental Health	overall	9069	2018	43.884	41.853	45.659	0.278	0.057	0.41	18	NA	NA	0.107	0.672	Male-biased but improving
Japan	All journals	Environmental Health	overall	7863	2321	28.633	26.626	30.609	0.593	0.323	0.851	54	NA	NA	0.096	3.329	Male-biased but improving
Malaysia	All journals	Environmental Health	overall	895	380	28.929	23.396	35.296	0.327	-0.734	1.207	NA	NA	NA	0.054	2.273	Male-biased but improving
Mexico	All journals	Environmental Health	overall	1797	432	37.71	33.198	41.455	-0.303	-1.101	0.213	NA	NA	NA	-0.063	0.383	Male-biased and becoming more so
Netherlands	All journals	Environmental Health	overall	5872	1474	34.489	32.337	36.714	0.731	0.506	0.944	21.365	13.365	35.365	0.139	2.839	Male-biased but improving
New Zealand	All journals	Environmental Health	overall	1516	465	30.709	25.499	35.588	0.001	-0.774	0.6	NA	NA	NA	-0.002	1.229	Male-biased but improving
Norway	All journals	Environmental Health	overall	4390	1127	36.405	33.919	38.701	0.85	0.595	1.044	14.365	9.365	26.365	0.173	3.117	Male-biased but improving
Pakistan	All journals	Environmental Health	overall	773	227	26.217	20.878	31.599	-0.358	-1.362	0.695	NA	NA	NA	-0.06	1.109	Male-biased and becoming more so
Poland	All journals	Environmental Health	overall	3408	1137	50	49.998	54.629	0	-0.065	0.244	4	NA	NA	2.158	4.433	Essentially at parity
Portugal	All journals	Environmental Health	overall	3040	806	49.992	49.966	49.999	0.005	0.001	0.017	6	NA	NA	1.155	5.986	Essentially at parity
Serbia	All journals	Environmental Health	overall	787	194	53.53	50	60.866	0	-0.483	0.58	NA	NA	NA	4.33	134.171	Essentially at parity
Singapore	All journals	Environmental Health	overall	589	262	28.715	22.24	35.582	-0.03	-1.095	0.854	NA	NA	NA	-0.01	1.371	Male-biased and becoming more so
South Africa	All journals	Environmental Health	overall	665	225	40.155	34.338	45.571	0.736	-0.001	1.107	21	NA	NA	0.197	2.471	Male-biased but improving
South Korea	All journals	Environmental Health	overall	2678	1881	35.932	32.519	39.075	0.307	-0.159	0.677	NA	NA	NA	0.061	1.303	Male-biased but improving
Spain	All journals	Environmental Health	overall	9500	2153	45.721	44.536	46.739	0.491	0.419	0.551	0	0	1.365	0.255	1.553	Essentially at parity
Sweden	All journals	Environmental Health	overall	8016	2132	39.624	37.556	41.582	0.532	0.343	0.669	13.365	7.365	29.39	0.076	1.161	Male-biased but improving
Switzerland	All journals	Environmental Health	overall	5364	1269	33.113	30.805	35.3	0.549	0.249	0.825	47	NA	NA	0.097	2.293	Male-biased but improving
Thailand	All journals	Environmental Health	overall	678	351	31.127	18.313	41.429	-1.689	-5.872	0.145	NA	NA	NA	-0.301	0.102	Male-biased and becoming more so
Turkey	All journals	Environmental Health	overall	4231	1628	35.977	32.57	39.107	0.045	-0.448	0.391	NA	NA	NA	0.006	0.822	Male-biased but improving
United Kingdom	All journals	Environmental Health	overall	7996	2075	34.324	32.421	36.105	0.604	0.379	0.799	25.365	16.365	46.39	0.111	2.319	Male-biased but improving
USA	All journals	Environmental Health	overall	105361	32200	37.748	37.186	38.232	0.636	0.587	0.679	16.365	14.365	18.365	0.138	2.04	Male-biased but improving
Australia	All journals	Epidemiology	overall	2465	618	49.454	47.132	49.989	0.114	0.003	0.246	7	NA	NA	0.449	0.95	Essentially at parity
Brazil	All journals	Epidemiology	overall	1613	508	50	49.984	62.569	0.001	0	1.135	NA	NA	NA	1.314	1.155	Essentially at parity
Canada	All journals	Epidemiology	overall	5486	1353	44.993	42.437	47.31	0.297	0.053	0.399	15	NA	NA	0.134	0.676	Male-biased but improving
Denmark	All journals	Epidemiology	overall	2192	478	42.484	38.14	46.38	0.432	0.027	0.592	19	NA	NA	0.136	1.098	Male-biased but improving
Finland	All journals	Epidemiology	overall	1488	272	44.023	39.759	47.387	0.424	0.049	0.589	17	NA	NA	0.171	1.111	Male-biased but improving
France	All journals	Epidemiology	overall	3349	612	48.316	32.925	49.995	0.055	-8.575	0.256	NA	NA	NA	0.293	0.628	Essentially at parity
Germany	All journals	Epidemiology	overall	2218	477	41.74	37.828	44.98	0.439	0.015	0.631	25	NA	NA	0.13	1.159	Male-biased but improving
Italy	All journals	Epidemiology	overall	3994	702	43.854	40.605	46.524	0.136	-0.332	0.334	NA	NA	NA	0.052	0.429	Male-biased but improving
Japan	All journals	Epidemiology	overall	3099	603	37.918	34.405	41.146	0.778	0.524	0.947	13.365	6.365	28.365	0.169	2.618	Male-biased but improving
Netherlands	All journals	Epidemiology	overall	3595	821	41.541	38.484	44.108	0.335	0.022	0.522	26	NA	NA	0.096	0.903	Male-biased but improving
Norway	All journals	Epidemiology	overall	1457	333	43.329	39.386	46.537	0.685	0.46	0.849	3.365	0	15.39	0.247	2.389	Male-biased but improving
Spain	All journals	Epidemiology	overall	1871	333	49.112	46.57	49.87	0.217	0.052	0.402	0	0	0	0.495	2.287	Essentially at parity
Sweden	All journals	Epidemiology	overall	1738	440	43.297	38.926	46.373	0.538	0.224	0.685	4.365	0	33.39	0.185	1.484	Male-biased but improving
Switzerland	All journals	Epidemiology	overall	1099	249	34.376	29.834	38.865	0.528	-0.033	0.951	35	NA	NA	0.098	2.055	Male-biased but improving
United Kingdom	All journals	Epidemiology	overall	6254	1667	41.658	38.254	44.373	-0.168	-0.893	0.199	NA	NA	NA	-0.047	0.269	Male-biased and becoming more so
USA	All journals	Epidemiology	overall	36799	8877	47.492	46.266	48.568	0.102	-0.029	0.154	0	NA	NA	0.089	0.217	Essentially at parity
Australia	All journals	Ethics	overall	704	428	49.779	48.299	50	0.075	0	0.285	8	NA	NA	0.708	3.237	Essentially at parity
Canada	All journals	Ethics	overall	993	560	50	49.863	60.101	0	0	1.983	NA	NA	NA	1.677	3.801	Essentially at parity
USA	All journals	Ethics	overall	9426	6056	45.726	44.023	47.316	0.355	0.244	0.417	0	0	4.365	0.187	0.875	Essentially at parity
Argentina	All journals	Gastroenterology	overall	2611	504	31.124	25.964	35.836	-0.764	-1.626	-0.084	NA	NA	NA	-0.128	0.415	Male-biased and becoming more so
Australia	All journals	Gastroenterology	overall	8772	2099	33.062	31.085	35.112	0.172	-0.06	0.413	NA	NA	NA	0.031	1.33	Male-biased but improving
Austria	All journals	Gastroenterology	overall	4025	697	34.329	31.741	36.751	0.774	0.518	1.001	20.365	12.365	36.365	0.144	3.021	Male-biased but improving
Belgium	All journals	Gastroenterology	overall	6015	1128	33.495	31.401	35.454	0.47	0.188	0.683	35.365	20.365	100.39	0.083	1.965	Male-biased but improving
Brazil	All journals	Gastroenterology	overall	6686	1489	44.206	42.165	45.94	0.471	0.329	0.552	2.365	0	9.39	0.185	1.226	Male-biased but improving
Canada	All journals	Gastroenterology	overall	14932	3675	32.273	30.893	33.583	-0.015	-0.206	0.167	NA	NA	NA	-0.002	1.078	Male-biased and becoming more so
Chile	All journals	Gastroenterology	overall	1038	206	37.893	31.881	42.775	0.694	0.036	1.011	26	NA	NA	0.151	2.249	Male-biased but improving
China	All journals	Gastroenterology	overall	13085	12703	43.008	41.543	44.223	0.052	-0.149	0.203	NA	NA	NA	0.016	0.373	Male-biased but improving
Czech Republic	All journals	Gastroenterology	overall	1396	229	32.338	27.612	36.997	0.669	0.002	1.132	34	NA	NA	0.119	2.879	Male-biased but improving
Denmark	All journals	Gastroenterology	overall	4527	1001	33.095	30.582	35.415	0.621	0.301	0.897	28.365	16.365	67.39	0.111	2.572	Male-biased but improving
Egypt	All journals	Gastroenterology	overall	1854	466	39.715	35.732	43.036	0.665	0.18	0.939	25	NA	NA	0.163	2.013	Male-biased but improving
Finland	All journals	Gastroenterology	overall	3080	573	48.828	45.925	49.822	0.257	0.072	0.406	0	0	0	0.453	2.147	Essentially at parity
France	All journals	Gastroenterology	overall	24013	4866	32.886	31.68	34.078	-0.008	-0.157	0.136	NA	NA	NA	-0.001	1.031	Male-biased and becoming more so
Germany	All journals	Gastroenterology	overall	29465	5485	28.414	27.394	29.488	0.745	0.628	0.869	32.365	26.365	40.365	0.122	4.172	Male-biased but improving
Greece	All journals	Gastroenterology	overall	3814	792	32.668	29.362	36.039	0.902	0.591	1.165	20.365	11.365	38.365	0.161	4.007	Male-biased but improving
Hong Kong	All journals	Gastroenterology	overall	887	280	37.814	31.545	43.093	0.049	-1.006	0.558	NA	NA	NA	0.007	0.689	Male-biased but improving
Hungary	All journals	Gastroenterology	overall	1704	276	36.458	32.67	40.396	0.595	0.145	0.905	31	NA	NA	0.121	2.03	Male-biased but improving
India	All journals	Gastroenterology	overall	7156	2226	21.035	19.152	22.978	-0.175	-0.438	0.074	NA	NA	NA	-0.03	2.146	Male-biased and becoming more so
Indonesia	All journals	Gastroenterology	overall	829	154	37.937	32.327	43.192	0.196	-0.65	0.633	NA	NA	NA	0.046	0.907	Male-biased but improving
Iran	All journals	Gastroenterology	overall	2245	687	34.707	30.345	38.667	1.278	0.846	1.549	28	NA	NA	0.241	6.587	Male-biased but improving
Ireland	All journals	Gastroenterology	overall	1786	437	32.374	28.61	36.166	-0.283	-0.911	0.263	NA	NA	NA	-0.045	0.744	Male-biased and becoming more so
Israel	All journals	Gastroenterology	overall	4203	884	39.542	36.842	42.137	0.453	0.2	0.636	32	NA	NA	0.111	1.33	Male-biased but improving
Italy	All journals	Gastroenterology	overall	34304	5872	38.112	37.177	39.046	0.455	0.365	0.537	21.365	15.365	30.365	0.1	1.438	Male-biased but improving
Japan	All journals	Gastroenterology	overall	67509	12828	12.583	12.037	13.125	0.192	0.122	0.266	161.865	118.315	251.365	0.041	8.38	Male-biased but improving
Mexico	All journals	Gastroenterology	overall	1719	413	39.253	34.685	43.142	0.986	0.646	1.158	8.365	2.365	22.365	0.236	3.879	Male-biased but improving
Netherlands	All journals	Gastroenterology	overall	12055	2525	35.989	34.373	37.447	0.773	0.604	0.912	16.365	12.34	25.365	0.153	2.773	Male-biased but improving
New Zealand	All journals	Gastroenterology	overall	1504	273	32.799	28.908	36.718	-0.25	-1.169	0.444	NA	NA	NA	-0.04	0.739	Male-biased and becoming more so
Norway	All journals	Gastroenterology	overall	2898	603	28.912	25.992	31.936	0.594	0.156	0.985	45	NA	NA	0.098	3.265	Male-biased but improving
Peru	All journals	Gastroenterology	overall	669	245	27.54	20.129	34.677	0.812	-0.061	1.45	NA	NA	NA	0.13	4.8	Male-biased but improving
Poland	All journals	Gastroenterology	overall	2539	618	44.651	41.028	47.473	0.388	0.072	0.52	15	NA	NA	0.171	0.981	Male-biased but improving
Portugal	All journals	Gastroenterology	overall	2389	605	47.26	44.439	49.068	0.426	0.242	0.563	0	0	2.365	0.346	2.027	Essentially at parity
Romania	All journals	Gastroenterology	overall	2097	503	29.498	22.831	50	-9.289	-15	0.083	NA	NA	NA	-1.864	0	Male-biased and becoming more so
Saudi Arabia	All journals	Gastroenterology	overall	1315	376	16.218	12.209	20.152	0.05	-0.591	0.866	NA	NA	NA	0.006	4.422	Male-biased but improving
Serbia	All journals	Gastroenterology	overall	785	145	37.366	28.614	43.868	0.059	-1.335	0.686	NA	NA	NA	0.007	0.722	Male-biased but improving
Singapore	All journals	Gastroenterology	overall	1372	429	31.839	27.291	36.939	-0.054	-0.916	0.631	NA	NA	NA	-0.01	1.046	Male-biased and becoming more so
South Korea	All journals	Gastroenterology	overall	19551	5718	34.892	33.647	36.246	0.446	0.283	0.593	32.365	21.365	56.39	0.084	1.742	Male-biased but improving
Spain	All journals	Gastroenterology	overall	17198	3230	42.899	41.881	43.943	0.589	0.511	0.65	4.365	2.365	7.365	0.194	1.665	Male-biased but improving
Sweden	All journals	Gastroenterology	overall	5876	1370	33.147	30.643	35.472	0.399	0.089	0.638	54	NA	NA	0.07	1.826	Male-biased but improving
Switzerland	All journals	Gastroenterology	overall	4406	941	30.242	27.773	32.466	0.757	0.464	1.023	28.365	19.34	51.39	0.127	3.756	Male-biased but improving
Turkey	All journals	Gastroenterology	overall	14464	3023	26.923	25.544	28.358	0.047	-0.128	0.219	NA	NA	NA	0.009	1.838	Male-biased but improving
United Kingdom	All journals	Gastroenterology	overall	15726	3809	31.21	29.935	32.469	0.548	0.401	0.693	36.365	27.365	53.365	0.093	2.612	Male-biased but improving
USA	All journals	Gastroenterology	overall	120931	35014	33.296	32.787	33.745	0.595	0.538	0.649	28.365	25.365	33.365	0.107	2.439	Male-biased but improving
Argentina	All journals	General Surgery	overall	1382	386	13.518	10.137	17.201	-0.062	-0.473	0.461	NA	NA	NA	-0.014	4.842	Male-biased and becoming more so
Australia	All journals	General Surgery	overall	17026	5236	22.697	21.434	23.895	0.167	-0.004	0.332	NA	NA	NA	0.027	3.01	Male-biased but improving
Austria	All journals	General Surgery	overall	9113	1852	18.967	17.461	20.501	-0.12	-0.295	0.065	NA	NA	NA	-0.021	2.753	Male-biased and becoming more so
Belgium	All journals	General Surgery	overall	5512	1301	22.316	20.232	24.449	0.303	0.02	0.595	90	NA	NA	0.047	3.701	Male-biased but improving
Brazil	All journals	General Surgery	overall	20180	4836	31.216	30.082	32.49	0.359	0.187	0.538	55.365	34.365	113.39	0.062	2.005	Male-biased but improving
Canada	All journals	General Surgery	overall	27770	7573	27.561	26.667	28.518	0.447	0.329	0.568	55.365	42.34	77.39	0.072	2.964	Male-biased but improving
Chile	All journals	General Surgery	overall	1521	343	19.525	15.596	23.98	0.363	-0.165	1.003	NA	NA	NA	0.059	5.108	Male-biased but improving
China	All journals	General Surgery	overall	18889	16426	35.921	34.499	37.28	0.053	-0.177	0.239	NA	NA	NA	0.009	0.847	Male-biased but improving
Croatia	All journals	General Surgery	overall	641	183	26.811	20.674	32.912	0.386	-0.495	1.192	NA	NA	NA	0.062	2.907	Male-biased but improving
Czech Republic	All journals	General Surgery	overall	1529	323	16.513	13.074	20.224	0.137	-0.315	0.721	NA	NA	NA	0.026	4.975	Male-biased but improving
Denmark	All journals	General Surgery	overall	3390	900	27.066	24.618	29.662	0.311	-0.033	0.686	NA	NA	NA	0.053	2.619	Male-biased but improving
Egypt	All journals	General Surgery	overall	1626	655	15.567	12.297	18.851	-0.13	-0.575	0.37	NA	NA	NA	-0.028	3.551	Male-biased and becoming more so
Finland	All journals	General Surgery	overall	4103	795	23.673	21.405	26.115	0.142	-0.153	0.455	NA	NA	NA	0.023	2.678	Male-biased but improving
France	All journals	General Surgery	overall	25507	5875	21.68	20.749	22.712	0.269	0.138	0.411	128	NA	NA	0.044	3.768	Male-biased but improving
Germany	All journals	General Surgery	overall	46967	10527	17.021	16.343	17.714	0.307	0.21	0.407	105.365	79.365	153.39	0.055	6.129	Male-biased but improving
Greece	All journals	General Surgery	overall	8716	2010	17.716	15.83	19.635	0.18	-0.073	0.434	NA	NA	NA	0.033	4.775	Male-biased but improving
Hong Kong	All journals	General Surgery	overall	884	430	28.755	22.814	35.85	-0.018	-0.804	0.716	NA	NA	NA	-0.002	1.439	Male-biased and becoming more so
Hungary	All journals	General Surgery	overall	1644	401	25.282	21.274	29.412	0.367	-0.114	0.856	NA	NA	NA	0.06	3.186	Male-biased but improving
India	All journals	General Surgery	overall	13125	6172	20.344	19.152	21.635	0.096	-0.1	0.294	NA	NA	NA	0.016	3.322	Male-biased but improving
Indonesia	All journals	General Surgery	overall	1227	245	23.842	19.125	28.663	-0.675	-1.38	-0.022	NA	NA	NA	-0.113	0.856	Male-biased and becoming more so
Iran	All journals	General Surgery	overall	3602	1334	24.899	21.72	28.202	1.17	0.636	1.688	38	NA	NA	0.188	9.634	Male-biased but improving
Ireland	All journals	General Surgery	overall	2512	711	24.447	21.541	27.475	0.088	-0.319	0.566	NA	NA	NA	0.017	2.392	Male-biased but improving
Israel	All journals	General Surgery	overall	5238	1376	20.57	18.417	22.792	0.236	-0.016	0.513	NA	NA	NA	0.04	3.971	Male-biased but improving
Italy	All journals	General Surgery	overall	56613	10935	22.304	21.644	23.033	0.326	0.233	0.422	92.365	70.34	130.39	0.053	3.847	Male-biased but improving
Japan	All journals	General Surgery	overall	78943	20968	10.358	9.95	10.837	0.262	0.2	0.333	111.365	89.365	143.365	0.064	13.032	Male-biased but improving
Malaysia	All journals	General Surgery	overall	780	271	20.598	16.595	24.965	0.521	-0.128	1.23	NA	NA	NA	0.087	5.875	Male-biased but improving
Mexico	All journals	General Surgery	overall	2840	880	23.223	20.311	26.386	0.537	0.104	0.973	56	NA	NA	0.087	4.731	Male-biased but improving
Netherlands	All journals	General Surgery	overall	19152	4502	25.29	24.003	26.428	0.623	0.449	0.786	44.365	33.365	63.365	0.1	4.489	Male-biased but improving
New Zealand	All journals	General Surgery	overall	2545	844	19.264	16.363	22.192	-0.202	-0.582	0.228	NA	NA	NA	-0.037	2.362	Male-biased and becoming more so
Norway	All journals	General Surgery	overall	2839	648	22.92	20.126	25.764	0.648	0.25	1.045	60	NA	NA	0.103	5.55	Male-biased but improving
Pakistan	All journals	General Surgery	overall	1665	609	26.544	21.258	31.397	-0.191	-0.853	0.422	NA	NA	NA	-0.033	1.353	Male-biased and becoming more so
Poland	All journals	General Surgery	overall	2719	624	25.51	22.539	28.594	0.39	-0.048	0.832	NA	NA	NA	0.064	3.259	Male-biased but improving
Portugal	All journals	General Surgery	overall	2586	600	30.525	27.506	33.49	0.427	-0.052	0.825	NA	NA	NA	0.072	2.323	Male-biased but improving
Romania	All journals	General Surgery	overall	1004	210	13.144	9.691	16.415	-3.475	-4.837	-2.348	NA	NA	NA	-0.724	0.013	Male-biased and becoming more so
Russia	All journals	General Surgery	overall	832	279	23.988	18.738	29.945	0.559	-0.259	1.432	NA	NA	NA	0.088	4.483	Male-biased but improving
Saudi Arabia	All journals	General Surgery	overall	1893	607	18.5	15.898	21.23	0.719	0.282	1.244	44.365	25.365	114.465	0.124	9.547	Male-biased but improving
Serbia	All journals	General Surgery	overall	1651	379	28.039	23.84	32.446	1.282	0.575	1.927	19.365	10.365	50.39	0.206	8.772	Male-biased but improving
Singapore	All journals	General Surgery	overall	2382	1035	20.389	17.57	23.17	-0.105	-0.526	0.341	NA	NA	NA	-0.019	2.486	Male-biased and becoming more so
South Korea	All journals	General Surgery	overall	14243	7768	32.033	30.611	33.358	0.6	0.38	0.791	31.365	22.365	54.39	0.103	2.641	Male-biased but improving
Spain	All journals	General Surgery	overall	16983	3963	31.212	29.804	32.683	0.542	0.367	0.712	37.365	25.365	58.415	0.093	2.596	Male-biased but improving
Sweden	All journals	General Surgery	overall	6008	1730	26.962	24.842	29.158	0.392	0.126	0.649	78	NA	NA	0.063	2.889	Male-biased but improving
Switzerland	All journals	General Surgery	overall	10022	2337	18.377	16.855	19.862	0.159	-0.035	0.359	NA	NA	NA	0.027	4.326	Male-biased but improving
Taiwan	All journals	General Surgery	overall	1041	2784	26.04	19.777	32.423	-0.534	-1.518	0.386	NA	NA	NA	-0.085	0.896	Male-biased and becoming more so
Turkey	All journals	General Surgery	overall	31115	8207	20.016	19.104	20.867	0.405	0.281	0.514	89	NA	NA	0.067	5.235	Male-biased but improving
United Kingdom	All journals	General Surgery	overall	29185	9180	20.735	19.764	21.664	0.6	0.468	0.74	52.365	41.365	67.365	0.099	6.412	Male-biased but improving
USA	All journals	General Surgery	overall	338956	100495	26.821	26.521	27.163	0.602	0.567	0.64	43.365	39.365	46.365	0.097	3.87	Male-biased but improving
Argentina	All journals	Genetics	overall	1389	352	50	45.928	50.901	0	-0.378	0.162	NA	NA	NA	0.125	0.037	Essentially at parity
Australia	All journals	Genetics	overall	13390	2327	40.221	38.805	41.603	0.183	-0.014	0.35	NA	NA	NA	0.046	0.717	Male-biased but improving
Austria	All journals	Genetics	overall	4754	716	41.776	39.777	43.634	0.609	0.421	0.75	7.365	2.365	15.365	0.176	1.713	Male-biased but improving
Belgium	All journals	Genetics	overall	6685	747	45.969	44.732	47.201	0.475	0.389	0.559	0	0	1.365	0.259	1.52	Essentially at parity
Brazil	All journals	Genetics	overall	9990	1983	38.48	32.852	50.002	-5.044	-10.675	0	NA	NA	NA	-1.443	0	Male-biased and becoming more so
Canada	All journals	Genetics	overall	29029	4342	42.042	41.23	42.809	0.342	0.246	0.421	11.365	6.365	18.365	0.103	0.887	Male-biased but improving
Chile	All journals	Genetics	overall	846	190	39.613	34.322	44.187	0.579	-0.106	0.957	25	NA	NA	0.144	1.705	Male-biased but improving
China	All journals	Genetics	overall	13884	9481	46.923	45.808	47.885	0.289	0.193	0.352	0	0	0	0.2	0.694	Essentially at parity
Colombia	All journals	Genetics	overall	777	119	44.495	40.152	47.968	0.792	0.25	1.143	17	NA	NA	0.342	4.29	Male-biased but improving
Czech Republic	All journals	Genetics	overall	1920	337	41.306	37.025	45.079	0.265	-0.329	0.545	NA	NA	NA	0.074	0.776	Male-biased but improving
Denmark	All journals	Genetics	overall	7508	935	41.633	40.33	42.933	0.549	0.407	0.67	8.365	4.365	14.365	0.159	1.505	Male-biased but improving
Finland	All journals	Genetics	overall	7578	777	41.829	39.742	43.705	-0.621	-1.336	-0.193	NA	NA	NA	-0.188	0.081	Male-biased and becoming more so
France	All journals	Genetics	overall	35266	4828	43.701	42.387	44.841	-0.334	-0.713	-0.091	NA	NA	NA	-0.121	0.105	Male-biased and becoming more so
Germany	All journals	Genetics	overall	32733	4664	39.811	38.974	40.595	0.442	0.356	0.52	15.365	11.365	22.365	0.109	1.266	Male-biased but improving
Greece	All journals	Genetics	overall	820	178	44.043	34.796	48.843	0.228	-1.475	0.492	NA	NA	NA	0.098	0.591	Male-biased but improving
Iceland	All journals	Genetics	overall	3402	116	40.402	37.719	42.77	0.059	-0.426	0.384	NA	NA	NA	0.015	0.54	Male-biased but improving
India	All journals	Genetics	overall	5547	1761	35.235	32.716	37.567	-0.233	-0.831	0.184	NA	NA	NA	-0.046	0.573	Male-biased and becoming more so
Iran	All journals	Genetics	overall	1055	302	30.451	24.262	36.199	-0.299	-1.595	0.658	NA	NA	NA	-0.053	0.828	Male-biased and becoming more so
Ireland	All journals	Genetics	overall	4155	322	44.44	42.57	46.14	0.483	0.243	0.634	1.365	0	10.365	0.199	1.304	Male-biased but improving
Israel	All journals	Genetics	overall	4107	844	46.52	43.423	48.619	0.205	-0.154	0.306	11	NA	NA	0.135	0.46	Essentially at parity
Italy	All journals	Genetics	overall	15702	2192	50	49.853	52.027	0	-0.041	0.377	0	NA	NA	3.725	7.323	Essentially at parity
Japan	All journals	Genetics	overall	18231	3840	25.63	24.149	26.942	0.146	-0.015	0.299	NA	NA	NA	0.023	2.31	Male-biased but improving
Malaysia	All journals	Genetics	overall	1666	218	44.979	41.788	47.368	0.683	0.019	1.061	17	NA	NA	0.315	3.069	Male-biased but improving
Mexico	All journals	Genetics	overall	1588	353	38.717	34.669	42.431	0.235	-0.558	0.644	NA	NA	NA	0.049	0.874	Male-biased but improving
Netherlands	All journals	Genetics	overall	19821	2280	42.612	41.667	43.557	0.501	0.42	0.577	6.365	3.365	9.365	0.16	1.312	Male-biased but improving
New Zealand	All journals	Genetics	overall	2831	491	44.847	42.414	47.008	0.361	0.071	0.538	17	NA	NA	0.167	0.897	Male-biased but improving
Norway	All journals	Genetics	overall	5408	580	42.697	41.22	44.167	0.633	0.442	0.781	4.365	1.365	10.365	0.204	1.866	Male-biased but improving
Pakistan	All journals	Genetics	overall	851	130	38.18	33.757	42.079	1.001	0.387	1.443	24	NA	NA	0.222	3.962	Male-biased but improving
Poland	All journals	Genetics	overall	4237	752	49.994	40.51	50	0.001	-6.591	0.095	3	NA	NA	0.985	0.8	Essentially at parity
Portugal	All journals	Genetics	overall	4372	664	51.179	50.433	52.056	-0.165	-0.236	-0.077	7	NA	NA	0.277	-0.458	Essentially at parity
Russia	All journals	Genetics	overall	2966	456	43.188	39.078	45.939	-0.004	-1.868	0.376	NA	NA	NA	0.003	0.318	Male-biased and becoming more so
Saudi Arabia	All journals	Genetics	overall	1209	161	38.407	34.426	41.805	0.742	-0.248	1.438	24	NA	NA	0.168	2.429	Male-biased but improving
Singapore	All journals	Genetics	overall	3034	389	40.294	37.921	42.342	0.621	0.292	0.879	24	NA	NA	0.161	1.843	Male-biased but improving
South Korea	All journals	Genetics	overall	2106	1113	43.571	40.12	46.2	0.432	0.102	0.603	19	NA	NA	0.155	1.082	Male-biased but improving
Spain	All journals	Genetics	overall	12560	1878	46.311	44.948	47.508	0.22	0.071	0.305	12	NA	NA	0.131	0.47	Essentially at parity
Sweden	All journals	Genetics	overall	6602	1302	37.386	34.87	39.588	0.036	-0.289	0.292	NA	NA	NA	0.007	0.723	Male-biased but improving
Switzerland	All journals	Genetics	overall	6364	1030	38.937	37.249	40.549	0.625	0.425	0.783	13.365	8.365	23.39	0.145	1.888	Male-biased but improving
Thailand	All journals	Genetics	overall	1043	210	42.752	32.896	50.1	-0.868	-9.827	0.113	NA	NA	NA	-0.436	0.009	Male-biased and becoming more so
Tunisia	All journals	Genetics	overall	814	117	49.992	49.855	50	0.006	0	0.073	9	NA	NA	1.443	73.161	Essentially at parity
Turkey	All journals	Genetics	overall	3089	529	47.096	45.08	48.684	0.428	0.298	0.547	0	0	0.365	0.329	1.858	Essentially at parity
United Kingdom	All journals	Genetics	overall	30605	4540	40.724	39.718	41.609	0.282	0.18	0.374	19.365	12.365	37.365	0.074	0.845	Male-biased but improving
USA	All journals	Genetics	overall	182661	39359	41.426	41.053	41.771	0.42	0.388	0.448	11.365	9.365	13.365	0.118	1.105	Male-biased but improving
Australia	All journals	Genetics, Medical	overall	1216	189	35.474	28.679	41.305	-1.008	-2.657	0.014	NA	NA	NA	-0.197	0.158	Male-biased and becoming more so
Belgium	All journals	Genetics, Medical	overall	1109	128	50	42.699	50.269	0	-0.941	0.187	4	NA	NA	0.127	0.116	Essentially at parity
Canada	All journals	Genetics, Medical	overall	2036	382	40.845	36.662	44.356	0.051	-0.602	0.369	NA	NA	NA	0.012	0.499	Male-biased but improving
China	All journals	Genetics, Medical	overall	2818	2107	49.218	47.208	50	0.076	0	0.172	0	NA	NA	0.183	0.188	Essentially at parity
Finland	All journals	Genetics, Medical	overall	746	103	49.998	49.796	50	0.001	0	0.061	5	NA	NA	1.28	3.72	Essentially at parity
France	All journals	Genetics, Medical	overall	4857	622	52.329	49.999	57.286	0.001	-0.054	0.85	NA	NA	NA	-0.133	-0.054	Essentially at parity
Germany	All journals	Genetics, Medical	overall	4274	614	44.812	42.156	47.002	0.525	0.42	0.607	0.365	0	7.365	0.231	1.588	Male-biased but improving
Italy	All journals	Genetics, Medical	overall	3445	379	53.813	50	57.388	0.018	-0.104	0.539	NA	NA	NA	-0.06	-0.102	Essentially at parity
Japan	All journals	Genetics, Medical	overall	1657	267	26.443	21.141	31.217	0.813	0.265	1.287	41	NA	NA	0.132	5.312	Male-biased but improving
Netherlands	All journals	Genetics, Medical	overall	2192	281	46.939	44.294	48.655	0.504	0.343	0.643	0	0	1.365	0.358	2.593	Essentially at parity
Spain	All journals	Genetics, Medical	overall	1508	174	50	49.909	57.806	0	-0.144	1.232	NA	NA	NA	-0.107	-0.041	Essentially at parity
Switzerland	All journals	Genetics, Medical	overall	767	115	45.584	40.961	48.358	0.646	0.398	0.868	16	NA	NA	0.338	3.188	Essentially at parity
United Kingdom	All journals	Genetics, Medical	overall	3189	498	45.603	42.982	47.488	0.42	0.265	0.525	0	0	8.365	0.215	1.159	Essentially at parity
USA	All journals	Genetics, Medical	overall	20571	4171	38.322	37.033	39.548	0.39	0.273	0.49	23.365	15.365	40.365	0.088	1.267	Male-biased but improving
Australia	All journals	Geriatrics	overall	4092	1239	49.999	49.979	50	0.001	0	0.01	5	NA	NA	1.369	3.652	Essentially at parity
Austria	All journals	Geriatrics	overall	1007	257	45.874	39.206	49.837	0.492	0.037	0.716	16	NA	NA	0.302	2.228	Essentially at parity
Belgium	All journals	Geriatrics	overall	979	226	32.471	27.226	37.604	-0.21	-1.026	0.421	NA	NA	NA	-0.039	0.777	Male-biased and becoming more so
Brazil	All journals	Geriatrics	overall	1772	432	50	32.776	50.941	0	-8.57	0.079	0	NA	NA	0.612	0.116	Essentially at parity
Canada	All journals	Geriatrics	overall	5271	1557	55.622	50	58.642	0.171	-0.037	0.786	NA	NA	NA	-0.087	-0.107	Female-biased and becoming more so
China	All journals	Geriatrics	overall	788	631	44.926	31.155	50.019	-0.033	-7.516	0.438	NA	NA	NA	-0.064	0.135	Male-biased and becoming more so
Denmark	All journals	Geriatrics	overall	976	241	49.885	26.801	50.002	0.022	-14.174	0.179	0	NA	NA	0.437	0.357	Essentially at parity
Finland	All journals	Geriatrics	overall	1502	346	49.874	48.69	50	0.042	0	0.198	5	NA	NA	0.708	1.602	Essentially at parity
France	All journals	Geriatrics	overall	3183	1019	50	34.163	50	0	-7.218	0.031	4	NA	NA	1.88	6.564	Essentially at parity
Germany	All journals	Geriatrics	overall	3501	942	40.17	37.66	42.231	0.577	0.323	0.781	11.365	5.365	29.39	0.147	1.668	Male-biased but improving
Greece	All journals	Geriatrics	overall	473	115	43.8	33.343	48.81	0.414	-1.201	0.763	NA	NA	NA	0.182	1.257	Male-biased but improving
Israel	All journals	Geriatrics	overall	1050	330	46.487	41.435	49.124	0.348	0.062	0.509	14	NA	NA	0.232	1.076	Essentially at parity
Italy	All journals	Geriatrics	overall	8148	1361	42.505	40.304	44.609	0.003	-0.323	0.203	NA	NA	NA	0.003	0.356	Male-biased but improving
Japan	All journals	Geriatrics	overall	4993	1316	28.723	26.05	31.193	0.429	0.093	0.749	64	NA	NA	0.07	2.653	Male-biased but improving
Netherlands	All journals	Geriatrics	overall	2885	685	48.249	46.278	49.448	0.212	0.103	0.312	9	NA	NA	0.26	0.652	Essentially at parity
Norway	All journals	Geriatrics	overall	548	147	50	49.938	53.836	0	-0.199	0.025	5	NA	NA	1.394	4.968	Essentially at parity
Poland	All journals	Geriatrics	overall	764	173	54.472	49.999	60.85	-0.049	-0.441	0.707	NA	NA	NA	0.032	-0.268	Essentially at parity
Portugal	All journals	Geriatrics	overall	497	103	50.113	34.829	51.458	-0.068	-3.058	0	NA	NA	NA	0.558	-0.722	Essentially at parity
South Korea	All journals	Geriatrics	overall	651	368	41.492	36.843	45.463	0.572	-0.052	0.96	22	NA	NA	0.167	1.62	Male-biased but improving
Spain	All journals	Geriatrics	overall	3603	894	47.668	43.987	49.181	0.238	-0.399	0.364	10	NA	NA	0.24	0.723	Essentially at parity
Sweden	All journals	Geriatrics	overall	1728	483	49.997	49.901	50	0.002	0	0.039	6	NA	NA	1.328	7.19	Essentially at parity
Switzerland	All journals	Geriatrics	overall	883	239	41.421	35.964	45.393	0.521	-0.062	0.804	23	NA	NA	0.151	1.451	Male-biased but improving
Turkey	All journals	Geriatrics	overall	1562	407	42.496	34.284	50	-0.74	-4.049	0.047	NA	NA	NA	-0.477	0.009	Male-biased and becoming more so
United Kingdom	All journals	Geriatrics	overall	4822	1418	47.294	44.989	48.981	0.254	0.126	0.337	10	NA	NA	0.216	0.676	Essentially at parity
USA	All journals	Geriatrics	overall	35222	10529	50	49.992	50	0	0	0.004	3	NA	NA	1.408	1.522	Essentially at parity
Australia	All journals	Gynecology	overall	4076	1072	49.584	48.503	50	0.091	0	0.197	6	NA	NA	0.458	0.78	Essentially at parity
Austria	All journals	Gynecology	overall	2031	425	39.865	36.366	43.175	1.091	0.876	1.235	6.365	2.365	13.365	0.271	4.884	Male-biased but improving
Belgium	All journals	Gynecology	overall	2360	422	45.529	43.506	47.049	0.567	0.445	0.678	0	0	3.365	0.282	2.04	Essentially at parity
Brazil	All journals	Gynecology	overall	3956	835	49.38	48.637	49.785	0.193	0.087	0.32	0	0	0	0.634	4.867	Essentially at parity
Canada	All journals	Gynecology	overall	10979	2968	50	49.999	56.203	0	0	0.577	NA	NA	NA	1.51	0.28	Essentially at parity
China	All journals	Gynecology	overall	2374	1708	50	50	57.136	0	-0.259	0.611	NA	NA	NA	5.3	11126.525	Essentially at parity
Denmark	All journals	Gynecology	overall	3152	695	50	49.999	57.576	0	-0.045	0.849	NA	NA	NA	4.526	34.248	Essentially at parity
Egypt	All journals	Gynecology	overall	719	274	25.705	20.456	30.94	0.563	-0.28	1.326	NA	NA	NA	0.085	3.858	Male-biased but improving
Finland	All journals	Gynecology	overall	2525	495	49.992	49.951	49.999	0.005	0.001	0.023	0	0	0	1.144	5.176	Essentially at parity
France	All journals	Gynecology	overall	5493	1182	41.288	39.336	43.057	0.563	0.401	0.688	8.365	4.365	18.365	0.157	1.559	Male-biased but improving
Germany	All journals	Gynecology	overall	6123	1338	42.051	40.229	43.594	0.797	0.686	0.884	5.365	2.365	9.365	0.239	2.773	Male-biased but improving
Greece	All journals	Gynecology	overall	1823	369	27.632	23.323	32.588	-0.162	-0.765	0.416	NA	NA	NA	-0.027	1.29	Male-biased and becoming more so
India	All journals	Gynecology	overall	2537	1115	54.89	52.893	57.295	-0.393	-0.483	-0.254	0.365	0	10.365	0.153	-0.63	Essentially at parity
Iran	All journals	Gynecology	overall	1018	322	53.512	50	63.386	0	-0.371	1.614	NA	NA	NA	14.115	2173495239024.27	Essentially at parity
Ireland	All journals	Gynecology	overall	1174	208	49.115	45.913	50.018	0.088	-0.04	0.285	NA	NA	NA	0.242	0.337	Essentially at parity
Israel	All journals	Gynecology	overall	3431	912	34.671	31.411	37.796	0.425	0.069	0.71	44	NA	NA	0.077	1.688	Male-biased but improving
Italy	All journals	Gynecology	overall	11535	2156	44.128	42.562	45.742	0.354	0.229	0.432	3.365	0	12.365	0.141	0.844	Male-biased but improving
Japan	All journals	Gynecology	overall	6056	1473	30.584	28.584	32.769	1.135	0.937	1.35	18.365	13.365	25.365	0.192	6.259	Male-biased but improving
Mexico	All journals	Gynecology	overall	987	225	40.905	34.832	45.246	0.25	-0.439	0.588	NA	NA	NA	0.069	0.795	Male-biased but improving
Netherlands	All journals	Gynecology	overall	5541	1194	47.722	46.678	48.597	0.354	0.279	0.427	0	0	0	0.329	1.481	Essentially at parity
Norway	All journals	Gynecology	overall	2644	596	50	49.98	50	0	0	0.009	4	NA	NA	2.055	11.255	Essentially at parity
Poland	All journals	Gynecology	overall	3277	661	48.307	46.694	49.316	0.276	0.156	0.399	0	0	0	0.35	1.309	Essentially at parity
Portugal	All journals	Gynecology	overall	1168	193	50	49.985	56.93	0	-0.096	0.015	5	NA	NA	1.403	3.461	Essentially at parity
South Korea	All journals	Gynecology	overall	2507	1502	41.208	38	44.149	0.719	0.435	0.884	7.365	1.365	21.39	0.201	2.25	Male-biased but improving
Spain	All journals	Gynecology	overall	3608	705	47.352	45.792	48.439	0.423	0.317	0.52	0	0	0	0.342	1.947	Essentially at parity
Sweden	All journals	Gynecology	overall	3812	1077	50	50	66.999	0	0	2.218	3	NA	NA	2.053	2.475	Essentially at parity
Switzerland	All journals	Gynecology	overall	1407	334	45.982	42.21	48.784	0.397	0.154	0.556	13	NA	NA	0.237	1.245	Essentially at parity
Turkey	All journals	Gynecology	overall	9324	2546	37.141	35.452	38.946	0.538	0.346	0.693	20.365	12.365	39.365	0.112	1.76	Male-biased but improving
United Kingdom	All journals	Gynecology	overall	5707	1921	46.726	44.961	48.099	0.27	0.172	0.34	0	0	0.365	0.181	0.636	Essentially at parity
USA	All journals	Gynecology	overall	81153	22765	49.947	49.913	49.968	0.021	0.014	0.03	0	0	0	0.777	1.362	Essentially at parity
Australia	All journals	Health Services Research	overall	3528	993	58.372	55.232	62.645	-0.093	-0.412	0.881	NA	NA	NA	0.024	-0.345	Female-biased but improving
Canada	All journals	Health Services Research	overall	6296	1743	57.513	55.367	59.948	-0.15	-0.328	0.228	NA	NA	NA	0.034	-0.344	Female-biased but improving
Germany	All journals	Health Services Research	overall	1221	288	45.962	40.366	49.159	0.716	0.274	0.97	15	NA	NA	0.427	6.032	Essentially at parity
Italy	All journals	Health Services Research	overall	946	191	45.607	39.751	49.121	0.381	-0.454	0.617	14	NA	NA	0.219	1.179	Essentially at parity
Netherlands	All journals	Health Services Research	overall	2461	601	49.911	49.6	50	0.042	0	0.14	9	NA	NA	0.962	11.074	Essentially at parity
Norway	All journals	Health Services Research	overall	810	284	45.854	42.362	48.015	0.429	0.181	0.671	15	NA	NA	0.236	1.304	Essentially at parity
Spain	All journals	Health Services Research	overall	958	201	49.032	43.382	50.004	0.102	-0.746	0.304	0	NA	NA	0.254	0.37	Essentially at parity
Sweden	All journals	Health Services Research	overall	1014	325	56.671	49.999	72.448	0	-0.294	6.273	NA	NA	NA	-0.2	-0.079
Switzerland	All journals	Health Services Research	overall	573	149	39.892	15.523	48.347	0.071	-12.892	0.771	NA	NA	NA	0.004	0.502	Male-biased but improving
United Kingdom	All journals	Health Services Research	overall	6045	1886	50	49.994	50	0	0	0.004	4	NA	NA	1.421	2.059	Essentially at parity
USA	All journals	Health Services Research	overall	21866	7292	50.773	50	52.101	-0.02	-0.07	0.132	0	NA	NA	0.054	-0.059	Essentially at parity
Australia	All journals	Health Services	overall	1473	576	50	49.99	62.957	0	0	1.463	NA	NA	NA	1.221	0.204	Essentially at parity
Canada	All journals	Health Services	overall	3048	1140	50	49.999	65.741	0	0	1.493	4	NA	NA	1.954	7.705	Essentially at parity
Netherlands	All journals	Health Services	overall	632	214	45.22	40.156	48.279	0.797	0.486	1.097	0.365	0	8.39	0.381	5.193	Essentially at parity
United Kingdom	All journals	Health Services	overall	2107	835	50	46.966	50	0	0	0.179	4	NA	NA	3.862	156.385	Essentially at parity
USA	All journals	Health Services	overall	41284	16885	49.604	49.354	49.777	0.105	0.07	0.143	0	0	0	0.53	1.332	Essentially at parity
Argentina	All journals	Hematology	overall	866	130	55.522	53.006	58.612	-0.585	-0.704	-0.429	1.365	0	7.365	0.194	-0.991	Female-biased but improving
Australia	All journals	Hematology	overall	6392	1211	39.285	37.024	41.392	0.034	-0.288	0.299	NA	NA	NA	0.008	0.585	Male-biased but improving
Austria	All journals	Hematology	overall	5557	773	40.023	38.014	41.973	0.573	0.396	0.706	11.365	6.365	23.365	0.143	1.652	Male-biased but improving
Belgium	All journals	Hematology	overall	3643	524	41.27	38.263	44.292	0.184	-0.255	0.443	NA	NA	NA	0.049	0.636	Male-biased but improving
Brazil	All journals	Hematology	overall	3806	889	53.605	50	56.172	-0.016	-0.208	0.416	NA	NA	NA	0.014	-0.159	Essentially at parity
Canada	All journals	Hematology	overall	10596	2232	40.151	38.386	41.92	-0.063	-0.383	0.166	NA	NA	NA	-0.013	0.434	Male-biased and becoming more so
China	All journals	Hematology	overall	5772	6369	50.013	50	50.169	-0.006	-0.043	0	4	NA	NA	0.851	-0.623	Essentially at parity
Czech Republic	All journals	Hematology	overall	1682	209	46.962	43.892	48.961	0.498	0.29	0.676	0	0	3.365	0.369	2.745	Essentially at parity
Denmark	All journals	Hematology	overall	3414	542	39.032	36.24	41.548	0.334	-0.035	0.609	32	NA	NA	0.078	1.081	Male-biased but improving
Egypt	All journals	Hematology	overall	797	236	50	49.997	67.528	0	0	1.453	6	NA	NA	2.033	54.754	Essentially at parity
Finland	All journals	Hematology	overall	1426	223	49.992	23	50	0	-12.204	0.328	NA	NA	NA	3.64	214.838	Essentially at parity
France	All journals	Hematology	overall	24082	3255	40.482	38.73	42.048	-0.614	-1.074	-0.286	NA	NA	NA	-0.159	0.126	Male-biased and becoming more so
Germany	All journals	Hematology	overall	27886	4078	36.68	35.692	37.609	0.652	0.563	0.733	18.365	14.365	23.365	0.134	2.214	Male-biased but improving
Greece	All journals	Hematology	overall	2726	424	47.663	44.318	49.773	0.215	-0.011	0.323	9	NA	NA	0.229	0.637	Essentially at parity
India	All journals	Hematology	overall	2108	926	36.844	28.992	44.499	-2.118	-6.482	0	NA	NA	NA	-0.453	0.016	Male-biased and becoming more so
Iran	All journals	Hematology	overall	1221	303	36.217	30.76	40.754	0.064	-0.944	0.678	NA	NA	NA	0.014	0.86	Male-biased but improving
Ireland	All journals	Hematology	overall	848	163	42.354	26.841	48.576	0.068	-11.873	0.464	NA	NA	NA	0.028	0.424	Male-biased but improving
Israel	All journals	Hematology	overall	3849	718	44.174	40.923	47.134	-0.139	-0.774	0.173	NA	NA	NA	-0.052	0.171	Male-biased and becoming more so
Italy	All journals	Hematology	overall	35997	4737	47.17	45.703	48.364	0.078	-0.124	0.146	0	NA	NA	0.06	0.195	Essentially at parity
Japan	All journals	Hematology	overall	26407	4562	23.454	22.315	24.529	0.366	0.241	0.493	79.365	57.365	124.365	0.059	3.691	Male-biased but improving
Netherlands	All journals	Hematology	overall	11832	2063	39.082	37.339	40.578	0.27	0.087	0.412	41	NA	NA	0.064	0.949	Male-biased but improving
Norway	All journals	Hematology	overall	1772	322	39.16	34.37	43.24	0.465	-0.061	0.752	27	NA	NA	0.109	1.365	Male-biased but improving
Poland	All journals	Hematology	overall	1784	280	50.365	49.997	53.131	-0.04	-0.194	0.006	0	NA	NA	0.149	-0.166	Essentially at parity
Portugal	All journals	Hematology	overall	937	157	54.882	50.013	58.625	-0.415	-0.544	-0.006	16	NA	NA	0.163	-0.694	Essentially at parity
South Korea	All journals	Hematology	overall	2308	794	36.198	32.403	39.766	0.359	-0.175	0.75	NA	NA	NA	0.072	1.385	Male-biased but improving
Spain	All journals	Hematology	overall	9420	1179	46.437	44.634	47.941	0.157	-0.033	0.237	9	NA	NA	0.097	0.343	Essentially at parity
Sweden	All journals	Hematology	overall	6029	1010	38.861	36.336	41.214	0.312	0.032	0.509	36	NA	NA	0.072	1.044	Male-biased but improving
Switzerland	All journals	Hematology	overall	4503	678	39.509	37.309	41.491	0.656	0.452	0.811	11.365	6.365	22.365	0.157	1.977	Male-biased but improving
Turkey	All journals	Hematology	overall	5407	1294	35.789	33.874	37.654	0.265	0.002	0.507	58	NA	NA	0.051	1.221	Male-biased but improving
United Kingdom	All journals	Hematology	overall	18546	3461	41.369	40.064	42.642	0.242	0.105	0.354	19.365	8.365	57.39	0.069	0.738	Male-biased but improving
USA	All journals	Hematology	overall	102420	21919	39.335	38.761	39.911	0.412	0.357	0.459	18.365	15.365	23.365	0.098	1.226	Male-biased but improving
Hungary	All journals	History of Medicine	overall	5117	1656	41.558	38.698	43.915	0.386	0.15	0.53	26	NA	NA	0.11	1.02	Male-biased but improving
USA	All journals	Hospitals	overall	3927	2478	43.679	40.876	45.665	0.682	0.553	0.779	2.365	0	9.365	0.249	2.319	Male-biased but improving
Argentina	All journals	Immunology	overall	1747	335	54.812	51.491	58.255	-0.166	-0.306	0.123	NA	NA	NA	0.065	-0.304	Essentially at parity
Australia	All journals	Immunology	overall	12328	2868	45.05	43.498	46.293	0.383	0.292	0.436	0.365	0	5.39	0.172	0.927	Essentially at parity
Austria	All journals	Immunology	overall	5633	935	45.346	43.045	47.429	0.37	0.234	0.442	0	0	8.365	0.18	0.907	Essentially at parity
Belgium	All journals	Immunology	overall	3893	722	43.753	41.036	45.94	0.555	0.394	0.647	2.865	0	11.39	0.207	1.589	Male-biased but improving
Brazil	All journals	Immunology	overall	6290	1150	50	50	56.601	0	0	0.511	NA	NA	NA	9.779	23468.355	Essentially at parity
Canada	All journals	Immunology	overall	14469	3740	41.063	39.399	42.578	0.251	0.074	0.378	31	NA	NA	0.068	0.768	Male-biased but improving
Chile	All journals	Immunology	overall	705	160	39.587	34.092	44.103	0.091	-0.632	0.527	NA	NA	NA	0.021	0.63	Male-biased but improving
China	All journals	Immunology	overall	8855	5903	49.92	48.391	50	0.02	-0.12	0.084	0	NA	NA	0.503	0.296	Essentially at parity
Czech Republic	All journals	Immunology	overall	1292	236	50	29.419	50.258	0	-12.808	0.127	NA	NA	NA	-1.937	0	Essentially at parity
Denmark	All journals	Immunology	overall	3500	744	39.201	36.462	41.989	0.324	-0.029	0.545	30	NA	NA	0.08	1.053	Male-biased but improving
Egypt	All journals	Immunology	overall	1159	366	56.285	52.859	61.262	-0.168	-0.394	0.491	NA	NA	NA	0.044	-0.334	Female-biased but improving
Finland	All journals	Immunology	overall	2560	513	49.999	49.897	50	0.001	0	0.039	5	NA	NA	1.463	6.879	Essentially at parity
France	All journals	Immunology	overall	19594	3721	44.848	43.124	46.47	-0.033	-0.316	0.141	NA	NA	NA	-0.013	0.203	Male-biased and becoming more so
Germany	All journals	Immunology	overall	27934	5352	40.658	39.621	41.626	0.526	0.448	0.594	11.365	7.365	16.365	0.14	1.46	Male-biased but improving
Greece	All journals	Immunology	overall	1072	221	42.169	33.643	47.622	0.082	-1.739	0.478	NA	NA	NA	0.024	0.445	Male-biased but improving
Hungary	All journals	Immunology	overall	2006	430	50	49.994	55.775	0	-0.125	0.314	NA	NA	NA	-0.061	-0.076	Essentially at parity
India	All journals	Immunology	overall	3143	1131	38.033	34.864	40.99	-0.054	-0.572	0.325	NA	NA	NA	-0.01	0.576	Male-biased and becoming more so
Iran	All journals	Immunology	overall	4147	1054	32.736	29.688	35.835	0.239	-0.206	0.633	NA	NA	NA	0.042	1.496	Male-biased but improving
Ireland	All journals	Immunology	overall	1846	397	42.024	37.97	45.427	0.189	-0.474	0.48	NA	NA	NA	0.058	0.617	Male-biased but improving
Israel	All journals	Immunology	overall	4016	926	43.349	38.682	46.814	-0.119	-1.008	0.212	NA	NA	NA	-0.043	0.213	Male-biased and becoming more so
Italy	All journals	Immunology	overall	17235	2919	49.995	49.914	50	0.002	0	0.02	0	NA	NA	0.813	0.212	Essentially at parity
Japan	All journals	Immunology	overall	27203	5551	25.935	24.717	27.125	0.306	0.177	0.435	87.365	58.365	155.39	0.048	2.781	Male-biased but improving
Mexico	All journals	Immunology	overall	1580	300	43.63	39.052	47.937	0.128	-0.903	0.407	NA	NA	NA	0.043	0.41	Male-biased but improving
Netherlands	All journals	Immunology	overall	11050	2259	42.173	40.24	43.931	0.229	0.038	0.366	24	NA	NA	0.07	0.664	Male-biased but improving
New Zealand	All journals	Immunology	overall	896	222	46.316	39.652	49.842	0.337	-0.295	0.57	12	NA	NA	0.258	1.288	Essentially at parity
Norway	All journals	Immunology	overall	2934	655	42.754	39.501	45.667	0.255	-0.108	0.447	NA	NA	NA	0.083	0.679	Male-biased but improving
Poland	All journals	Immunology	overall	3100	704	50	49.995	62.58	0	0	2.288	NA	NA	NA	2.992	-5.955	Essentially at parity
Portugal	All journals	Immunology	overall	1326	276	50	49.934	54.254	0	-0.082	0.1	4	NA	NA	1.351	1.48	Essentially at parity
Romania	All journals	Immunology	overall	824	194	76.373	73.094	80.009	-0.877	-1.045	-0.645	61.365	42.365	101.39	0.043	-0.992	Female-biased but improving
Russia	All journals	Immunology	overall	1000	174	44.5	33.231	48.741	0.145	-8.494	0.421	NA	NA	NA	0.058	0.395	Male-biased but improving
Singapore	All journals	Immunology	overall	934	328	47.144	41.137	49.584	0.457	0.097	0.68	13	NA	NA	0.37	2.668	Essentially at parity
South Africa	All journals	Immunology	overall	857	154	26.511	16.554	45.226	-10.733	-15.332	0.276	NA	NA	NA	-1.989	0	Male-biased and becoming more so
South Korea	All journals	Immunology	overall	3061	1844	38.753	33.911	42.742	-0.466	-1.637	0.151	NA	NA	NA	-0.102	0.243	Male-biased and becoming more so
Spain	All journals	Immunology	overall	8341	1487	49.669	47.732	49.995	0.064	0	0.142	4	NA	NA	0.435	0.484	Essentially at parity
Sweden	All journals	Immunology	overall	6563	1459	47.858	45.715	49.419	0.189	0.055	0.247	8	NA	NA	0.2	0.467	Essentially at parity
Switzerland	All journals	Immunology	overall	6480	1291	43.93	41.943	45.684	0.48	0.367	0.563	3.365	0	10.365	0.183	1.262	Male-biased but improving
Thailand	All journals	Immunology	overall	1370	556	50	49.875	53.167	0	-0.117	0.054	0	NA	NA	0.96	0.309	Essentially at parity
Turkey	All journals	Immunology	overall	2309	524	49.51	42.87	50	0.068	-3.742	0.224	6	NA	NA	0.404	0.6	Essentially at parity
United Kingdom	All journals	Immunology	overall	19109	4319	41.05	39.664	42.335	0.214	0.069	0.323	24.365	10.365	96.465	0.059	0.712	Male-biased but improving
USA	All journals	Immunology	overall	141154	38722	41.167	40.635	41.705	0.362	0.321	0.403	13.365	10.365	17.365	0.1	0.982	Male-biased but improving
China	All journals	Internal Medicine	overall	1019	1218	50	44.423	50.018	0	-0.095	0	NA	NA	NA	1.66	-3.244	Essentially at parity
United Kingdom	All journals	Internal Medicine	overall	867	481	33.558	24.738	40.899	0.103	-0.87	0.639	NA	NA	NA	0.016	1.124	Male-biased but improving
USA	All journals	Jurisprudence	overall	5267	2200	46.308	43.908	47.859	0.396	0.311	0.465	0	0	4.365	0.24	1.17	Essentially at parity
Germany	All journals	Laboratory Animal Science	overall	1389	316	37.512	31.541	42.641	-0.302	-1.208	0.283	NA	NA	NA	-0.058	0.401	Male-biased and becoming more so
Japan	All journals	Laboratory Animal Science	overall	2302	513	27.558	23.941	31.809	0.344	-0.087	0.772	NA	NA	NA	0.056	2.563	Male-biased but improving
United Kingdom	All journals	Laboratory Animal Science	overall	691	298	31.92	22.873	41.217	-0.382	-1.775	0.598	NA	NA	NA	-0.066	0.643	Male-biased and becoming more so
USA	All journals	Laboratory Animal Science	overall	5762	2317	49.057	46.703	50	0.15	0	0.234	7	NA	NA	0.342	0.686	Essentially at parity
Australia	All journals	Medical Informatics	overall	1733	711	49.998	39.518	50	0	-1.783	0.329	7	NA	NA	1.938	153.786	Essentially at parity
Austria	All journals	Medical Informatics	overall	887	326	23.283	17.569	29.288	0.458	-0.348	1.381	NA	NA	NA	0.074	4.302	Male-biased but improving
Canada	All journals	Medical Informatics	overall	2960	1076	41.47	38.595	43.928	0.805	0.564	0.958	5.365	2.365	15.365	0.229	2.775	Male-biased but improving
China	All journals	Medical Informatics	overall	637	572	32.544	24.303	40.109	0.399	-1.011	1.249	NA	NA	NA	0.076	1.996	Male-biased but improving
Finland	All journals	Medical Informatics	overall	873	259	50	49.999	50	0	0	0.001	7	NA	NA	2.732	1941.808	Essentially at parity
France	All journals	Medical Informatics	overall	3382	983	31.694	28.708	34.418	0.559	0.178	0.883	49	NA	NA	0.096	2.581	Male-biased but improving
Germany	All journals	Medical Informatics	overall	3543	1097	28.314	25.426	31.246	2.077	1.694	2.388	12.365	9.365	16.365	0.338	25.47	Male-biased but improving
Italy	All journals	Medical Informatics	overall	2212	594	41.492	38.318	44.245	1.151	0.99	1.29	4.365	1.365	8.365	0.331	6.391	Male-biased but improving
Japan	All journals	Medical Informatics	overall	1391	555	28.258	22.812	33.97	0.477	-0.201	1.038	NA	NA	NA	0.077	2.926	Male-biased but improving
Netherlands	All journals	Medical Informatics	overall	1018	367	40.035	34.227	44.7	1.143	0.822	1.377	6.365	0.365	17.365	0.296	5.866	Male-biased but improving
Norway	All journals	Medical Informatics	overall	781	280	47.168	41.336	50	0.475	0	0.754	7	NA	NA	0.411	3.571	Essentially at parity
Spain	All journals	Medical Informatics	overall	1349	363	34.979	30.42	39.502	1.321	0.814	1.68	25	NA	NA	0.254	7.029	Male-biased but improving
Sweden	All journals	Medical Informatics	overall	701	278	45.392	39.648	49.298	0.565	0.088	0.797	16	NA	NA	0.296	2.387	Essentially at parity
Switzerland	All journals	Medical Informatics	overall	1197	378	22.781	17.166	27.661	1.177	0.432	1.847	37	NA	NA	0.188	11.344	Male-biased but improving
United Kingdom	All journals	Medical Informatics	overall	1806	677	29.87	25.344	34.227	1.084	0.559	1.511	20.365	11.365	46.365	0.181	6.03	Male-biased but improving
USA	All journals	Medical Informatics	overall	24573	9285	36.195	34.96	37.402	0.644	0.532	0.741	19.365	14.365	26.365	0.129	2.231	Male-biased but improving
Argentina	All journals	Medicine	overall	11345	2552	42.475	40.061	44.62	-0.391	-0.962	-0.032	NA	NA	NA	-0.119	0.13	Male-biased and becoming more so
Australia	All journals	Medicine	overall	100578	30779	43.257	42.767	43.722	0.426	0.386	0.46	5.365	3.365	7.365	0.146	1.053	Male-biased but improving
Austria	All journals	Medicine	overall	31213	6932	33.423	32.576	34.293	0.66	0.557	0.751	25.365	21.365	32.365	0.119	2.663	Male-biased but improving
Belgium	All journals	Medicine	overall	31515	6877	38.557	37.673	39.347	0.734	0.656	0.798	12.365	10.365	15.365	0.166	2.362	Male-biased but improving
Bosnia and Herzegovina	All journals	Medicine	overall	3247	983	50.057	50	50.393	-0.018	-0.081	0	4	NA	NA	0.563	-0.321	Essentially at parity
Brazil	All journals	Medicine	overall	72076	16719	45.341	44.308	46.208	-0.035	-0.217	0.091	NA	NA	NA	-0.016	0.179	Essentially at parity
Bulgaria	All journals	Medicine	overall	1717	571	49.954	41.677	50	0.016	-4.573	0.119	5	NA	NA	0.751	1.003	Essentially at parity
Canada	All journals	Medicine	overall	148662	42415	39.315	38.87	39.753	0.255	0.202	0.304	30.365	23.365	40.365	0.061	0.903	Male-biased but improving
Chile	All journals	Medicine	overall	14314	3062	35.458	33.765	37.175	-0.087	-0.307	0.118	NA	NA	NA	-0.016	0.717	Male-biased and becoming more so
China	All journals	Medicine	overall	85453	77814	45.784	45.244	46.313	0.17	0.103	0.228	0	0	0	0.089	0.386	Essentially at parity
Colombia	All journals	Medicine	overall	5545	1542	33.374	29.646	36.751	-1.9	-3.109	-1.113	NA	NA	NA	-0.344	0.057	Male-biased and becoming more so
Croatia	All journals	Medicine	overall	8459	2080	49.921	49.695	49.986	0.03	0.007	0.082	0	0	0	0.755	1.721	Essentially at parity
Cuba	All journals	Medicine	overall	2407	498	50	49.993	50	0	0	0.004	5	NA	NA	2.477	78.004	Essentially at parity
Czech Republic	All journals	Medicine	overall	13371	2826	35.293	33.922	36.813	0.203	0.002	0.386	NA	NA	NA	0.038	1.148	Male-biased but improving
Denmark	All journals	Medicine	overall	35915	9378	39.242	38.491	40.019	0.564	0.48	0.638	14.365	10.365	18.365	0.134	1.665	Male-biased but improving
Egypt	All journals	Medicine	overall	7325	2434	46.039	44.602	47.231	0.544	0.465	0.62	0	0	1.365	0.301	2.116	Essentially at parity
Estonia	All journals	Medicine	overall	2167	305	29.452	25.264	33.334	-3.269	-4.911	-1.909	NA	NA	NA	-0.553	0.014	Male-biased and becoming more so
Finland	All journals	Medicine	overall	24681	5499	44.453	43.522	45.369	0.545	0.507	0.579	1.365	0	3.365	0.223	1.581	Male-biased but improving
France	All journals	Medicine	overall	132822	31420	36.504	36.013	36.991	0.227	0.169	0.283	52.365	39.365	74.365	0.046	1.082	Male-biased but improving
Germany	All journals	Medicine	overall	159329	38554	31.514	31.137	31.92	0.744	0.7	0.791	26.365	24.365	29.365	0.128	3.396	Male-biased but improving
Ghana	All journals	Medicine	overall	1175	395	30.011	25.448	34.3	0.299	-0.418	0.912	NA	NA	NA	0.052	2.037	Male-biased but improving
Greece	All journals	Medicine	overall	17564	4023	33.04	31.641	34.421	0.469	0.295	0.628	37.365	25.365	64.39	0.084	2.062	Male-biased but improving
Hong Kong	All journals	Medicine	overall	4839	2363	43.98	41.573	46.129	0.44	0.223	0.555	3.365	0	17.365	0.168	1.107	Male-biased but improving
Hungary	All journals	Medicine	overall	5993	1362	38.841	36.953	40.777	0.265	0.015	0.455	36	NA	NA	0.061	0.951	Male-biased but improving
Iceland	All journals	Medicine	overall	1299	331	40.914	36.063	45.234	0.503	-0.014	0.75	22	NA	NA	0.135	1.375	Male-biased but improving
India	All journals	Medicine	overall	60646	30380	29.928	29.314	30.595	-0.149	-0.263	-0.038	NA	NA	NA	-0.024	1.093	Male-biased and becoming more so
Indonesia	All journals	Medicine	overall	5721	1297	41.305	39.257	43.368	0.405	0.177	0.582	25	NA	NA	0.116	1.089	Male-biased but improving
Iran	All journals	Medicine	overall	32979	15179	35.777	34.783	36.73	0.996	0.849	1.123	13.365	11.365	17.365	0.196	4.047	Male-biased but improving
Ireland	All journals	Medicine	overall	12172	3448	39.359	38.01	40.553	0.576	0.413	0.709	13.365	9.34	22.365	0.137	1.693	Male-biased but improving
Israel	All journals	Medicine	overall	32685	9392	36.156	35.03	37.281	0.384	0.275	0.487	32.365	22.365	51.365	0.077	1.45	Male-biased but improving
Italy	All journals	Medicine	overall	164295	30519	42.463	42.042	42.863	0.321	0.281	0.359	9.365	7.365	13.365	0.101	0.821	Male-biased but improving
Japan	All journals	Medicine	overall	201831	51116	20.289	19.933	20.647	0.29	0.241	0.337	107.365	92.365	130.365	0.048	4.364	Male-biased but improving
Kenya	All journals	Medicine	overall	2500	557	40.062	37.219	42.596	0.74	0.498	0.898	9.365	4.365	20.365	0.186	2.337	Male-biased but improving
Lithuania	All journals	Medicine	overall	5755	1784	50	50	50	0	0	0	4	NA	NA	3.78	148.418	Essentially at parity
Luxembourg	All journals	Medicine	overall	712	158	29.518	23.73	35.229	-0.847	-2.313	0.238	NA	NA	NA	-0.14	0.429	Male-biased and becoming more so
Malaysia	All journals	Medicine	overall	8721	3370	38.143	36.402	39.852	0.344	-0.066	0.645	NA	NA	NA	0.075	1.158	Male-biased but improving
Mexico	All journals	Medicine	overall	14493	3680	41.034	39.861	42.246	0.491	0.371	0.588	10.365	6.365	18.365	0.134	1.329	Male-biased but improving
Morocco	All journals	Medicine	overall	2441	1134	42.119	39.682	44.122	0.776	0.493	1.001	4.365	1.365	13.365	0.235	2.667	Male-biased but improving
Netherlands	All journals	Medicine	overall	84203	20621	39.365	38.82	39.868	0.82	0.777	0.858	9.365	8.365	11.365	0.196	2.76	Male-biased but improving
New Zealand	All journals	Medicine	overall	19936	5546	38.577	37.495	39.705	0.281	0.141	0.419	31.365	17.365	73.365	0.065	1.013	Male-biased but improving
Nigeria	All journals	Medicine	overall	3785	2046	28.372	25.65	30.925	0.344	-0.112	0.785	NA	NA	NA	0.058	2.453	Male-biased but improving
Norway	All journals	Medicine	overall	24415	7114	40.808	39.86	41.739	0.688	0.613	0.749	8.365	6.365	11.365	0.183	2.068	Male-biased but improving
Pakistan	All journals	Medicine	overall	8925	2763	35.318	33.637	37.015	0.822	0.579	1.033	17.365	11.365	27.39	0.159	3.096	Male-biased but improving
Peru	All journals	Medicine	overall	2194	683	33.149	29.233	36.593	0.355	-0.165	0.756	NA	NA	NA	0.063	1.734	Male-biased but improving
Philippines	All journals	Medicine	overall	1293	230	27.022	20.041	34.15	-4.261	-6.691	-1.418	NA	NA	NA	-0.684	0.006	Male-biased and becoming more so
Poland	All journals	Medicine	overall	30623	8688	48.367	46.647	50	0.008	-0.427	0.088	0	NA	NA	0.023	0.077	Essentially at parity
Portugal	All journals	Medicine	overall	19847	5054	50	43.731	50.016	-0.001	-3.046	0	NA	NA	NA	1.158	-0.201	Essentially at parity
Romania	All journals	Medicine	overall	5821	1910	57.666	56.735	58.697	-0.753	-0.799	-0.706	5.365	3.365	6.365	0.17	-1.095	Female-biased but improving
Russia	All journals	Medicine	overall	7253	1757	33.838	31.523	35.993	-0.966	-1.701	-0.443	NA	NA	NA	-0.178	0.218	Male-biased and becoming more so
Saudi Arabia	All journals	Medicine	overall	14069	4631	27.445	26.282	28.696	0.79	0.63	0.96	31.365	24.365	41.39	0.128	4.759	Male-biased but improving
Serbia	All journals	Medicine	overall	10935	2522	51.72	50	53.423	-0.005	-0.127	0.122	0	NA	NA	0.028	-0.107	Essentially at parity
Singapore	All journals	Medicine	overall	13919	4876	37.544	36.233	38.837	0.385	0.205	0.555	27.365	15.365	60.365	0.081	1.313	Male-biased but improving
Slovakia	All journals	Medicine	overall	2585	619	44.234	39.273	49.981	-0.196	-1.83	0.225	NA	NA	NA	-0.086	0.127	Male-biased and becoming more so
Slovenia	All journals	Medicine	overall	3962	1147	39.117	36.097	42.043	0.027	-0.37	0.338	NA	NA	NA	0.007	0.584	Male-biased but improving
South Africa	All journals	Medicine	overall	9123	2180	39.33	37.799	40.82	0.106	-0.23	0.359	NA	NA	NA	0.025	0.667	Male-biased but improving
South Korea	All journals	Medicine	overall	47067	24691	40.571	39.806	41.328	0.435	0.359	0.504	13.365	9.365	19.365	0.115	1.205	Male-biased but improving
Spain	All journals	Medicine	overall	72076	15795	41.631	41.057	42.209	0.37	0.306	0.422	11.365	8.365	16.365	0.106	0.97	Male-biased but improving
Sweden	All journals	Medicine	overall	40724	11674	40.814	39.913	41.714	0.56	0.494	0.615	10.365	7.365	13.365	0.149	1.556	Male-biased but improving
Switzerland	All journals	Medicine	overall	47200	11508	32.97	32.251	33.672	0.695	0.615	0.773	25.365	21.365	30.365	0.123	2.886	Male-biased but improving
Taiwan	All journals	Medicine	overall	3836	13846	38.208	35.048	41.015	0.314	-0.008	0.558	35	NA	NA	0.069	1.103	Male-biased but improving
Thailand	All journals	Medicine	overall	12368	6610	44.178	41.992	45.885	0.034	-0.245	0.187	NA	NA	NA	0.013	0.293	Male-biased but improving
Tunisia	All journals	Medicine	overall	6466	1416	48.573	46.769	49.632	0.246	0.105	0.333	0	0	0	0.368	1.231	Essentially at parity
Turkey	All journals	Medicine	overall	58689	17352	33.341	32.713	34.081	0.147	0.049	0.241	108	NA	NA	0.026	1.239	Male-biased but improving
Uganda	All journals	Medicine	overall	2826	675	38.7	35.561	41.294	0.499	0.123	0.762	31	NA	NA	0.113	1.518	Male-biased but improving
Ukraine	All journals	Medicine	overall	855	246	36.628	32.095	40.614	0.607	-0.077	1.217	29	NA	NA	0.13	2.154	Male-biased but improving
United Arab Emirates	All journals	Medicine	overall	1426	534	37.691	33.854	41.315	1.139	0.782	1.4	9.365	4.365	19.365	0.245	5.065	Male-biased but improving
United Kingdom	All journals	Medicine	overall	157360	48912	40.875	40.512	41.281	0.513	0.482	0.545	10.365	9.365	12.365	0.138	1.401	Male-biased but improving
Uruguay	All journals	Medicine	overall	2144	322	28.885	24.567	33.556	-2.172	-3.477	-1.122	NA	NA	NA	-0.353	0.076	Male-biased and becoming more so
USA	All journals	Medicine	overall	1229873	375292	38.881	38.708	39.028	0.436	0.422	0.45	19.365	18.365	20.365	0.101	1.324	Male-biased but improving
Venezuela	All journals	Medicine	overall	3040	683	50.212	50.006	50.852	-0.053	-0.134	-0.003	5	NA	NA	0.496	-0.552	Essentially at parity
Australia	All journals	Metabolism	overall	2357	593	40.364	36.96	43.724	0.329	-0.054	0.573	28	NA	NA	0.085	0.964	Male-biased but improving
Austria	All journals	Metabolism	overall	951	150	37.766	32.718	42.339	0.699	0.14	1.046	25	NA	NA	0.153	2.294	Male-biased but improving
Belgium	All journals	Metabolism	overall	816	150	48.348	44.974	49.959	0.38	0.022	0.67	12	NA	NA	0.491	3.982	Essentially at parity
Brazil	All journals	Metabolism	overall	4572	984	61.256	50	70.118	1.285	0	4.78	NA	NA	NA	-0.195	-0.074	Female-biased and becoming more so
Canada	All journals	Metabolism	overall	2263	592	40.871	37.354	44.293	0.398	0.021	0.618	26	NA	NA	0.108	1.089	Male-biased but improving
China	All journals	Metabolism	overall	917	433	49.939	48.083	50	0.026	0	0.224	7	NA	NA	0.864	3.829	Essentially at parity
Denmark	All journals	Metabolism	overall	2097	393	41.693	38.28	44.437	0.834	0.592	0.984	5.365	1.365	14.365	0.245	3.058	Male-biased but improving
Finland	All journals	Metabolism	overall	1529	251	48.658	46.045	49.756	0.208	0.068	0.341	9	NA	NA	0.34	0.911	Essentially at parity
France	All journals	Metabolism	overall	5213	772	49.559	46.885	50	0.084	0	0.198	5	NA	NA	0.452	0.72	Essentially at parity
Germany	All journals	Metabolism	overall	4912	846	41.454	39.492	43.335	0.842	0.715	0.938	5.365	2.365	10.365	0.239	3.006	Male-biased but improving
Israel	All journals	Metabolism	overall	593	133	45.943	31.509	50.036	-0.005	-4.083	0.23	NA	NA	NA	-0.206	0.058	Essentially at parity
Italy	All journals	Metabolism	overall	7721	1011	48.78	47.575	49.611	0.199	0.101	0.262	0	0	0	0.339	0.832	Essentially at parity
Japan	All journals	Metabolism	overall	6692	2442	20.529	18.376	22.554	0.29	0.048	0.544	117	NA	NA	0.048	4.313	Male-biased but improving
Netherlands	All journals	Metabolism	overall	3354	585	43.375	40.691	45.582	0.642	0.506	0.749	3.365	0	10.365	0.227	2.028	Male-biased but improving
Norway	All journals	Metabolism	overall	544	109	47.122	40.39	49.949	0.491	0	0.782	14	NA	NA	0.405	3.43	Essentially at parity
Portugal	All journals	Metabolism	overall	647	131	49.999	49.963	70.352	0.002	0	3.653	NA	NA	NA	1.025	0.757	Essentially at parity
South Korea	All journals	Metabolism	overall	723	244	49.692	46.546	49.999	0.108	0	0.431	9	NA	NA	0.733	5.328	Essentially at parity
Spain	All journals	Metabolism	overall	1984	325	49.976	49.437	50	0.008	0	0.093	0	NA	NA	0.534	0.177	Essentially at parity
Sweden	All journals	Metabolism	overall	1913	382	38.273	32.688	42.9	-0.237	-1.187	0.266	NA	NA	NA	-0.054	0.389	Male-biased and becoming more so
Switzerland	All journals	Metabolism	overall	1046	184	41.097	37.13	44.518	0.724	0.352	0.978	7.365	1.365	28.39	0.201	2.293	Male-biased but improving
Turkey	All journals	Metabolism	overall	641	144	39.759	32.854	46.137	0.382	-0.518	0.757	NA	NA	NA	0.102	1.174	Male-biased but improving
United Kingdom	All journals	Metabolism	overall	3522	729	38.963	36.013	41.591	0.295	-0.052	0.519	34	NA	NA	0.069	1.004	Male-biased but improving
USA	All journals	Metabolism	overall	27273	6643	46.443	45.571	47.181	0.346	0.31	0.374	0	0	0	0.211	0.886	Essentially at parity
Argentina	All journals	Microbiology	overall	4654	1145	61.622	58.73	64.649	0.66	0.112	1.459	NA	NA	NA	-0.091	-0.176	Female-biased and becoming more so
Australia	All journals	Microbiology	overall	11220	2863	38.934	36.975	40.776	0.224	-0.014	0.402	NA	NA	NA	0.052	0.875	Male-biased but improving
Austria	All journals	Microbiology	overall	5679	1282	42.442	40.04	44.624	0.391	0.149	0.531	22	NA	NA	0.121	0.977	Male-biased but improving
Belgium	All journals	Microbiology	overall	8280	1713	40.677	38.878	42.433	0.49	0.331	0.609	11.365	5.365	24.365	0.129	1.341	Male-biased but improving
Brazil	All journals	Microbiology	overall	18036	3700	52.816	51.951	53.726	-0.156	-0.201	-0.077	7	NA	NA	0.107	-0.259	Essentially at parity
Canada	All journals	Microbiology	overall	19084	5502	39.179	37.675	40.54	0.171	-0.003	0.311	NA	NA	NA	0.041	0.775	Male-biased but improving
Chile	All journals	Microbiology	overall	2001	466	37.238	30.79	42.383	-0.385	-1.71	0.263	NA	NA	NA	-0.086	0.337	Male-biased and becoming more so
China	All journals	Microbiology	overall	14216	9785	47.825	46.293	48.822	0.208	0.042	0.266	9	NA	NA	0.203	0.501	Essentially at parity
Colombia	All journals	Microbiology	overall	630	148	51.723	50	62.53	0	-0.297	2.782	NA	NA	NA	0.014	-0.159	Essentially at parity
Czech Republic	All journals	Microbiology	overall	3049	628	48.434	46.624	49.525	0.275	0.135	0.392	0	0	0	0.38	1.485	Essentially at parity
Denmark	All journals	Microbiology	overall	7384	1838	40.654	38.731	42.423	0.539	0.384	0.662	10.365	5.365	20.39	0.142	1.504	Male-biased but improving
Egypt	All journals	Microbiology	overall	815	270	43.782	38.171	48.013	0.337	-0.474	0.595	NA	NA	NA	0.134	0.847	Male-biased but improving
Finland	All journals	Microbiology	overall	4588	1055	52.778	51.256	54.86	-0.129	-0.202	0.026	0	NA	NA	0.091	-0.229	Essentially at parity
France	All journals	Microbiology	overall	35949	8173	44.758	43.075	46.245	-0.074	-0.421	0.103	NA	NA	NA	-0.033	0.179	Male-biased and becoming more so
Germany	All journals	Microbiology	overall	33649	8049	40.041	39.089	41.006	0.419	0.332	0.505	16.365	10.365	23.365	0.106	1.199	Male-biased but improving
Greece	All journals	Microbiology	overall	1318	319	44.619	31.297	49.702	0.047	-4.881	0.343	NA	NA	NA	0.023	0.28	Male-biased but improving
Hong Kong	All journals	Microbiology	overall	683	210	42.14	27.942	50.027	-0.373	-2.493	0.021	NA	NA	NA	-0.242	0.08	Male-biased and becoming more so
Hungary	All journals	Microbiology	overall	1088	228	42.556	37.619	46.335	0.348	-0.183	0.588	NA	NA	NA	0.116	0.916	Male-biased but improving
India	All journals	Microbiology	overall	10658	4278	37.452	35.671	39.236	-0.411	-0.779	-0.095	NA	NA	NA	-0.088	0.322	Male-biased and becoming more so
Indonesia	All journals	Microbiology	overall	1068	204	50	49.972	55.572	0	-0.211	0.231	NA	NA	NA	0.01	-0.095	Essentially at parity
Iran	All journals	Microbiology	overall	2153	1074	32.592	28.985	36.004	0.43	-0.248	0.971	NA	NA	NA	0.072	1.959	Male-biased but improving
Ireland	All journals	Microbiology	overall	4160	1002	39.432	36.603	42.093	0.315	-0.035	0.549	33	NA	NA	0.078	1.005	Male-biased but improving
Israel	All journals	Microbiology	overall	3492	961	40.328	36.224	43.493	-0.111	-0.714	0.241	NA	NA	NA	-0.029	0.379	Male-biased and becoming more so
Italy	All journals	Microbiology	overall	19210	3440	53.138	50	54.698	0.048	-0.068	0.286	NA	NA	NA	-0.041	-0.087	Essentially at parity
Japan	All journals	Microbiology	overall	23647	6310	25.477	24.371	26.71	0.145	0.011	0.287	NA	NA	NA	0.024	2.336	Male-biased but improving
Malaysia	All journals	Microbiology	overall	917	377	31.198	24.234	38.168	-2.6	-5.6	-0.805	NA	NA	NA	-0.457	0.027	Male-biased and becoming more so
Mexico	All journals	Microbiology	overall	3694	900	41.725	38.816	44.284	0.073	-0.389	0.339	NA	NA	NA	0.021	0.471	Male-biased but improving
Netherlands	All journals	Microbiology	overall	12847	2853	35.239	33.672	36.818	0.588	0.431	0.721	24.365	16.365	38.365	0.113	2.152	Male-biased but improving
New Zealand	All journals	Microbiology	overall	2658	669	37.158	33.424	40.234	0.223	-0.261	0.56	NA	NA	NA	0.045	1.019	Male-biased but improving
Norway	All journals	Microbiology	overall	3581	859	37.563	33.56	41.213	-0.398	-1.11	0.108	NA	NA	NA	-0.086	0.322	Male-biased and becoming more so
Poland	All journals	Microbiology	overall	3902	1062	58.309	55.866	61.021	-0.031	-0.257	0.375	NA	NA	NA	0.005	-0.299	Female-biased but improving
Portugal	All journals	Microbiology	overall	5902	1306	54.972	53.445	56.709	-0.159	-0.268	0.051	13	NA	NA	0.058	-0.29	Essentially at parity
Russia	All journals	Microbiology	overall	3102	763	49.986	49.658	50	0.007	0	0.09	0	0	0	1.068	4.102	Essentially at parity
Singapore	All journals	Microbiology	overall	1086	413	38.888	32.903	43.868	0.323	-0.589	0.706	NA	NA	NA	0.075	1.055	Male-biased but improving
Slovakia	All journals	Microbiology	overall	1169	299	50	49.94	69.394	0	0	8.744	NA	NA	NA	17.222	113939262.171	Essentially at parity
Slovenia	All journals	Microbiology	overall	696	181	53.459	50.498	57.11	-0.338	-0.498	-0.073	13	NA	NA	0.192	-0.647	Essentially at parity
South Africa	All journals	Microbiology	overall	1413	391	42.058	38.229	46.003	0.489	-0.087	0.745	23	NA	NA	0.152	1.307	Male-biased but improving
South Korea	All journals	Microbiology	overall	7273	4683	41.923	39.718	43.827	0.38	0.122	0.542	23	NA	NA	0.115	0.998	Male-biased but improving
Spain	All journals	Microbiology	overall	22145	5191	48.657	47.652	49.387	0.171	0.12	0.205	0	0	0	0.264	0.507	Essentially at parity
Sweden	All journals	Microbiology	overall	6438	1737	41.907	38.818	44.726	0.125	-0.275	0.351	NA	NA	NA	0.038	0.529	Male-biased but improving
Switzerland	All journals	Microbiology	overall	7244	1644	38.665	36.785	40.744	0.413	0.156	0.592	21.365	9.365	69.44	0.094	1.278	Male-biased but improving
Thailand	All journals	Microbiology	overall	1892	717	49.749	48.842	49.981	0.077	0.01	0.203	0	0	0	0.607	1.74	Essentially at parity
Tunisia	All journals	Microbiology	overall	862	174	49.808	48.146	50	0.067	0	0.293	8	NA	NA	0.696	2.984	Essentially at parity
Turkey	All journals	Microbiology	overall	6259	1567	48.105	45.846	49.693	0.126	-0.166	0.208	0	NA	NA	0.166	0.304	Essentially at parity
United Kingdom	All journals	Microbiology	overall	17602	4150	39.599	38.35	40.737	0.584	0.478	0.668	12.365	9.365	18.365	0.142	1.71	Male-biased but improving
USA	All journals	Microbiology	overall	143781	43855	40.88	40.422	41.329	0.357	0.313	0.395	15.365	12.365	19.365	0.096	0.989	Male-biased but improving
Australia	All journals	Midwifery	overall	1180	511	81.847	78.16	86.423	-0.261	-0.767	0.569	NA	NA	NA	0.011	-0.849	Female-biased but improving
United Kingdom	All journals	Midwifery	overall	853	496	82.774	78.836	87.17	-0.422	-0.751	0.073	NA	NA	NA	0.015	-0.899	Female-biased but improving
USA	All journals	Midwifery	overall	1922	959	83.872	81.104	86.735	-0.447	-0.679	-0.163	218	NA	NA	0.016	-0.921	Female-biased but improving
Argentina	All journals	Molecular Biology	overall	1426	366	48.42	44.253	49.785	0.264	0.049	0.432	10	NA	NA	0.383	1.583	Essentially at parity
Australia	All journals	Molecular Biology	overall	8976	2547	37.766	35.649	39.551	0.131	-0.141	0.339	NA	NA	NA	0.027	0.816	Male-biased but improving
Austria	All journals	Molecular Biology	overall	3597	931	37.051	34.425	39.979	0.481	0.176	0.722	36	NA	NA	0.098	1.577	Male-biased but improving
Belgium	All journals	Molecular Biology	overall	3309	769	38.269	35.371	40.955	0.34	-0.007	0.595	36	NA	NA	0.076	1.158	Male-biased but improving
Brazil	All journals	Molecular Biology	overall	6149	1373	46.749	44.574	48.362	0.234	0.017	0.31	11	NA	NA	0.159	0.52	Essentially at parity
Canada	All journals	Molecular Biology	overall	15727	4885	34.552	32.951	36.03	0.07	-0.122	0.24	NA	NA	NA	0.014	1.003	Male-biased but improving
Chile	All journals	Molecular Biology	overall	1109	260	33.012	27.624	38.177	-0.48	-1.465	0.241	NA	NA	NA	-0.087	0.494	Male-biased and becoming more so
China	All journals	Molecular Biology	overall	16232	11778	47.942	46.954	48.699	0.256	0.204	0.303	0	0	0	0.266	0.782	Essentially at parity
Czech Republic	All journals	Molecular Biology	overall	2031	446	43.669	40.238	46.211	0.61	0.396	0.765	3.365	0	14.365	0.227	1.934	Male-biased but improving
Denmark	All journals	Molecular Biology	overall	3904	1066	35.313	32.74	37.892	0.64	0.377	0.872	21.365	12.365	48.365	0.125	2.339	Male-biased but improving
Egypt	All journals	Molecular Biology	overall	1028	567	46.371	41.562	49.229	0.354	-0.083	0.554	13	NA	NA	0.239	1.136	Essentially at parity
Finland	All journals	Molecular Biology	overall	2523	632	37.735	33.291	42.067	-0.114	-0.792	0.359	NA	NA	NA	-0.022	0.54	Male-biased and becoming more so
France	All journals	Molecular Biology	overall	21726	5260	39.258	37.879	40.776	-0.086	-0.282	0.084	NA	NA	NA	-0.02	0.462	Male-biased and becoming more so
Germany	All journals	Molecular Biology	overall	29167	7672	35.718	34.585	36.722	0.49	0.38	0.591	27.365	20.365	38.365	0.095	1.773	Male-biased but improving
Greece	All journals	Molecular Biology	overall	726	197	43.574	38.148	47.529	0.588	0.216	0.813	17	NA	NA	0.229	1.928	Male-biased but improving
Hungary	All journals	Molecular Biology	overall	700	191	34.694	26.985	42.279	0.123	-1.038	0.785	NA	NA	NA	0.028	1.08	Male-biased but improving
India	All journals	Molecular Biology	overall	7750	3666	30.304	28.271	32.291	-0.217	-0.592	0.084	NA	NA	NA	-0.034	0.966	Male-biased and becoming more so
Iran	All journals	Molecular Biology	overall	2388	943	38.536	35.007	41.621	1.222	0.777	1.516	7.365	3.365	17.365	0.276	5.988	Male-biased but improving
Ireland	All journals	Molecular Biology	overall	1538	439	39.789	35.811	43.317	0.619	0.146	0.874	27	NA	NA	0.152	1.82	Male-biased but improving
Israel	All journals	Molecular Biology	overall	3911	1148	44.253	41.001	47.002	0.335	0.047	0.446	18	NA	NA	0.136	0.79	Male-biased but improving
Italy	All journals	Molecular Biology	overall	12273	2621	49.579	48.672	49.953	0.084	0.018	0.144	0	0	0	0.403	0.493	Essentially at parity
Japan	All journals	Molecular Biology	overall	20421	5632	23.817	22.469	25.256	0.131	-0.021	0.309	NA	NA	NA	0.022	2.628	Male-biased but improving
Mexico	All journals	Molecular Biology	overall	1406	343	43.084	38.729	46.554	0.669	0.321	0.864	20	NA	NA	0.233	2.237	Male-biased but improving
Netherlands	All journals	Molecular Biology	overall	6524	1662	33.636	31.483	36.038	0.429	0.195	0.643	38.365	20.365	99.365	0.078	1.864	Male-biased but improving
New Zealand	All journals	Molecular Biology	overall	1318	422	31.515	26.03	36.309	-0.518	-1.299	0.113	NA	NA	NA	-0.087	0.566	Male-biased and becoming more so
Norway	All journals	Molecular Biology	overall	1866	485	33.27	28.612	37.876	-0.248	-0.969	0.289	NA	NA	NA	-0.047	0.682	Male-biased and becoming more so
Poland	All journals	Molecular Biology	overall	3328	987	48.138	45.357	49.753	0.311	0.08	0.428	11	NA	NA	0.372	1.645	Essentially at parity
Portugal	All journals	Molecular Biology	overall	2249	560	50	46.486	50	0	-0.033	0.171	NA	NA	NA	7.902	58469.588	Essentially at parity
Russia	All journals	Molecular Biology	overall	2495	663	38.927	34.395	42.988	-0.108	-0.946	0.349	NA	NA	NA	-0.023	0.465	Male-biased and becoming more so
Saudi Arabia	All journals	Molecular Biology	overall	724	301	28.663	23.232	33.751	0.52	-0.551	1.411	NA	NA	NA	0.086	3.051	Male-biased but improving
Singapore	All journals	Molecular Biology	overall	1760	677	35.545	31.058	39.657	0.312	-0.303	0.727	NA	NA	NA	0.06	1.345	Male-biased but improving
South Korea	All journals	Molecular Biology	overall	4657	2519	42.928	40.609	45.052	0.397	0.194	0.51	21	NA	NA	0.132	0.979	Male-biased but improving
Spain	All journals	Molecular Biology	overall	9175	2184	43.626	41.945	45.054	0.507	0.39	0.578	3.365	0.365	9.365	0.181	1.323	Male-biased but improving
Sweden	All journals	Molecular Biology	overall	5511	1584	35.808	32.821	38.855	0.11	-0.241	0.404	NA	NA	NA	0.02	0.942	Male-biased but improving
Switzerland	All journals	Molecular Biology	overall	6842	1809	34.359	32.233	36.296	0.526	0.297	0.729	29.365	17.365	61.39	0.097	2.056	Male-biased but improving
Turkey	All journals	Molecular Biology	overall	2956	1008	39.392	36.025	42.441	0.407	-0.189	0.779	NA	NA	NA	0.096	1.193	Male-biased but improving
United Kingdom	All journals	Molecular Biology	overall	15821	4859	34.42	32.738	35.9	0.063	-0.128	0.232	NA	NA	NA	0.012	1	Male-biased but improving
USA	All journals	Molecular Biology	overall	139808	47801	35.765	35.226	36.297	0.237	0.183	0.291	55.365	42.365	76.365	0.046	1.171	Male-biased but improving
Argentina	All journals	Multidisciplinary	overall	4146	853	44.388	35.26	47.079	0.154	-4.354	0.435	NA	NA	NA	0.059	0.407	Male-biased but improving
Australia	All journals	Multidisciplinary	overall	29670	7621	38.018	36.972	38.942	0.435	0.262	0.57	22.365	15.365	42.39	0.094	1.382	Male-biased but improving
Austria	All journals	Multidisciplinary	overall	13316	2331	35.707	34.39	36.949	0.529	0.276	0.743	25.365	16.365	53.39	0.104	1.907	Male-biased but improving
Belgium	All journals	Multidisciplinary	overall	12682	2245	39.263	37.876	40.588	0.399	0.147	0.603	33	NA	NA	0.094	1.196	Male-biased but improving
Brazil	All journals	Multidisciplinary	overall	19573	4571	40.655	37.634	42.964	-0.816	-2.353	-0.036	NA	NA	NA	-0.217	0.076	Male-biased and becoming more so
Canada	All journals	Multidisciplinary	overall	47566	11544	36.998	36.334	37.686	0.402	0.286	0.511	28.365	20.365	42.365	0.084	1.411	Male-biased but improving
Chile	All journals	Multidisciplinary	overall	2720	587	36.79	33.501	39.624	0.688	0.004	1.12	32	NA	NA	0.14	2.317	Male-biased but improving
China	All journals	Multidisciplinary	overall	36123	29474	42.558	39.249	44.727	-0.27	-1.581	0.269	NA	NA	NA	-0.085	0.171	Male-biased and becoming more so
Colombia	All journals	Multidisciplinary	overall	1119	191	39.126	33.661	43.338	0.916	-0.381	1.604	21	NA	NA	0.214	3.335	Male-biased but improving
Croatia	All journals	Multidisciplinary	overall	1998	143	37.553	34.042	40.886	-1.551	-3.626	-0.048	NA	NA	NA	-0.343	0.039	Male-biased and becoming more so
Czech Republic	All journals	Multidisciplinary	overall	3877	890	36.52	33.847	38.931	0.197	-0.36	0.649	NA	NA	NA	0.042	1.05	Male-biased but improving
Denmark	All journals	Multidisciplinary	overall	16317	2903	37.965	36.891	39.012	1.109	0.972	1.229	9.365	7.365	11.365	0.242	4.748	Male-biased but improving
Egypt	All journals	Multidisciplinary	overall	672	232	35.43	28.627	41.393	-0.083	-2.727	0.976	NA	NA	NA	-0.016	0.708	Male-biased and becoming more so
Estonia	All journals	Multidisciplinary	overall	1881	191	43.154	39.942	45.922	0.612	-0.298	1.028	19	NA	NA	0.211	1.816	Male-biased but improving
Finland	All journals	Multidisciplinary	overall	10997	1718	41.65	40.085	43.026	0.253	-0.105	0.497	NA	NA	NA	0.072	0.73	Male-biased but improving
France	All journals	Multidisciplinary	overall	68831	12953	37.757	37.059	38.504	-0.122	-0.293	0.02	NA	NA	NA	-0.027	0.518	Male-biased and becoming more so
Germany	All journals	Multidisciplinary	overall	82158	16555	34.764	34.208	35.25	0.673	0.591	0.746	22.365	19.365	26.365	0.127	2.515	Male-biased but improving
Ghana	All journals	Multidisciplinary	overall	479	129	37.844	31.764	43.143	2.08	0.99	2.885	5.365	1.365	19.365	0.463	30.233	Male-biased but improving
Greece	All journals	Multidisciplinary	overall	2252	491	41.773	38.853	44.1	0.819	0.492	1.054	5.365	1.365	14.365	0.243	2.979	Male-biased but improving
Hong Kong	All journals	Multidisciplinary	overall	1120	600	40.152	34.166	44.873	0.458	-0.9	0.966	NA	NA	NA	0.117	1.287	Male-biased but improving
Hungary	All journals	Multidisciplinary	overall	2495	538	37.381	34.383	40.271	0.368	-0.314	0.834	NA	NA	NA	0.079	1.294	Male-biased but improving
India	All journals	Multidisciplinary	overall	11063	4254	33.887	32.318	35.464	0.324	-0.057	0.656	NA	NA	NA	0.059	1.552	Male-biased but improving
Indonesia	All journals	Multidisciplinary	overall	1763	274	44.452	39.567	47.933	0.376	-1.465	0.705	NA	NA	NA	0.163	0.937	Male-biased but improving
Iran	All journals	Multidisciplinary	overall	1248	452	27.205	21.265	32.844	-0.041	-1.338	1.191	NA	NA	NA	-0.003	1.618	Male-biased and becoming more so
Ireland	All journals	Multidisciplinary	overall	6734	897	38.981	37.367	40.469	0.509	0.141	0.788	30	NA	NA	0.118	1.505	Male-biased but improving
Israel	All journals	Multidisciplinary	overall	9231	2494	39.18	37.254	41.067	0.086	-0.237	0.335	NA	NA	NA	0.02	0.649	Male-biased but improving
Italy	All journals	Multidisciplinary	overall	39542	6817	46.368	45.15	47.352	0.208	0.012	0.286	11	NA	NA	0.127	0.445	Essentially at parity
Japan	All journals	Multidisciplinary	overall	37851	11441	23.358	22.474	24.211	0.247	0.113	0.383	121	NA	NA	0.039	3.169	Male-biased but improving
Kenya	All journals	Multidisciplinary	overall	1244	185	39.493	33.952	44.525	0.614	-0.8	1.252	NA	NA	NA	0.148	1.814	Male-biased but improving
Malaysia	All journals	Multidisciplinary	overall	3194	1446	34.181	31.17	37.123	-0.207	-1.352	0.76	NA	NA	NA	-0.028	0.722	Male-biased and becoming more so
Mexico	All journals	Multidisciplinary	overall	3907	1002	35.284	32.771	37.717	0.307	-0.296	0.758	NA	NA	NA	0.06	1.374	Male-biased but improving
Netherlands	All journals	Multidisciplinary	overall	29837	5974	39.407	38.618	40.23	1.027	0.934	1.115	7.365	6.365	9.365	0.247	4.183	Male-biased but improving
New Zealand	All journals	Multidisciplinary	overall	5176	1151	33.792	31.694	35.924	-0.326	-1.082	0.243	NA	NA	NA	-0.06	0.582	Male-biased and becoming more so
Norway	All journals	Multidisciplinary	overall	10284	1817	40.82	39.398	41.956	0.873	0.659	1.041	6.365	4.365	11.365	0.23	3.076	Male-biased but improving
Pakistan	All journals	Multidisciplinary	overall	1203	360	37.33	33.229	41.146	0.354	-0.653	1.073	NA	NA	NA	0.073	1.259	Male-biased but improving
Peru	All journals	Multidisciplinary	overall	756	108	38.848	33.41	43.585	0.68	-0.853	1.487	NA	NA	NA	0.165	2.249	Male-biased but improving
Poland	All journals	Multidisciplinary	overall	4932	1134	35.662	31.681	39.969	-2.837	-5.384	-0.507	NA	NA	NA	-0.559	0.008	Male-biased and becoming more so
Portugal	All journals	Multidisciplinary	overall	7392	1505	30.381	26.461	34.918	-8.596	-11.05	-5.925	NA	NA	NA	-1.44	0	Male-biased and becoming more so
Romania	All journals	Multidisciplinary	overall	985	207	35.414	27.517	44.442	-4.597	-10.615	0.472	NA	NA	NA	-0.903	0	Male-biased and becoming more so
Russia	All journals	Multidisciplinary	overall	5846	1054	32.184	29.987	34.392	-0.637	-1.361	-0.053	NA	NA	NA	-0.106	0.457	Male-biased and becoming more so
Saudi Arabia	All journals	Multidisciplinary	overall	2160	449	34.298	30.77	37.306	2.772	1.69	3.604	6.365	3.365	11.39	0.515	66.286	Male-biased but improving
Serbia	All journals	Multidisciplinary	overall	883	254	52.369	50	88.797	-0.012	-0.326	67.262	NA	NA	NA	0.152	-0.315	Essentially at parity
Singapore	All journals	Multidisciplinary	overall	5091	1639	36.82	34.831	38.999	0.685	0.314	1.026	17.365	8.365	44.39	0.145	2.374	Male-biased but improving
Slovakia	All journals	Multidisciplinary	overall	881	133	39.654	35.229	43.809	0.016	-0.693	0.491	NA	NA	NA	0.003	0.533	Male-biased but improving
Slovenia	All journals	Multidisciplinary	overall	878	247	31.723	24.779	37.658	-1.204	-3.15	0.031	NA	NA	NA	-0.203	0.209	Male-biased and becoming more so
South Africa	All journals	Multidisciplinary	overall	4543	1026	41.933	39.811	43.823	0.414	-0.123	0.731	23	NA	NA	0.117	1.025	Male-biased but improving
South Korea	All journals	Multidisciplinary	overall	6040	4530	36.027	33.363	38.335	-0.029	-0.662	0.378	NA	NA	NA	-0.008	0.727	Male-biased and becoming more so
Spain	All journals	Multidisciplinary	overall	28916	5400	41.55	40.61	42.471	0.421	0.242	0.565	10.365	6.34	22.365	0.121	1.113	Male-biased but improving
Sweden	All journals	Multidisciplinary	overall	19304	4454	39.373	38.2	40.503	0.506	0.338	0.634	15.365	10.365	26.365	0.121	1.468	Male-biased but improving
Switzerland	All journals	Multidisciplinary	overall	22163	4406	34.151	33.217	35.138	0.557	0.411	0.709	28.365	20.365	41.365	0.104	2.207	Male-biased but improving
Taiwan	All journals	Multidisciplinary	overall	1036	2903	29.376	22.975	34.869	-0.632	-2.292	0.644	NA	NA	NA	-0.113	0.556	Male-biased and becoming more so
Thailand	All journals	Multidisciplinary	overall	1872	510	37.044	32	40.921	-0.488	-2.773	0.53	NA	NA	NA	-0.099	0.301	Male-biased and becoming more so
Turkey	All journals	Multidisciplinary	overall	2389	781	35.491	32.734	38.284	0.083	-0.541	0.628	NA	NA	NA	0.013	0.911	Male-biased but improving
Uganda	All journals	Multidisciplinary	overall	1448	251	41.718	38.055	44.536	1.485	0.907	1.917	3.365	0.365	10.365	0.43	14.364	Male-biased but improving
United Kingdom	All journals	Multidisciplinary	overall	63148	14907	38.703	38.112	39.285	0.803	0.726	0.872	11.365	9.365	13.365	0.183	2.683	Male-biased but improving
USA	All journals	Multidisciplinary	overall	432898	120128	36.775	36.538	37.006	0.637	0.612	0.661	18.365	17.365	19.365	0.131	2.137	Male-biased but improving
Australia	All journals	Nanotechnology	overall	2437	718	25.648	22.309	28.909	-0.355	-1.081	0.404	NA	NA	NA	-0.055	1.199	Male-biased and becoming more so
Austria	All journals	Nanotechnology	overall	1125	208	22.561	18.289	27.034	0.941	0.032	1.897	41	NA	NA	0.145	8.25	Male-biased but improving
Belgium	All journals	Nanotechnology	overall	986	169	30.896	25.604	35.694	2.022	0.953	2.788	10.365	5.365	28.365	0.339	20.911	Male-biased but improving
Brazil	All journals	Nanotechnology	overall	1260	279	46.186	42.233	48.616	0.749	0.443	0.994	0	0	5.365	0.448	6.854	Essentially at parity
Canada	All journals	Nanotechnology	overall	3683	1122	26.487	23.822	29.149	0.071	-0.474	0.556	NA	NA	NA	0.008	1.897	Male-biased but improving
China	All journals	Nanotechnology	overall	14334	8541	39.026	36.827	41.029	-0.943	-1.704	-0.364	NA	NA	NA	-0.22	0.09	Male-biased and becoming more so
Denmark	All journals	Nanotechnology	overall	1630	332	30.509	26.559	34.692	2.041	1.345	2.606	10.365	6.365	19.365	0.342	21.941	Male-biased but improving
Finland	All journals	Nanotechnology	overall	861	154	20.295	14.952	26.458	-0.17	-1.217	0.967	NA	NA	NA	-0.024	2.363	Male-biased and becoming more so
France	All journals	Nanotechnology	overall	5905	1223	29.523	27.443	31.721	0.391	-0.023	0.787	NA	NA	NA	0.066	2.38	Male-biased but improving
Germany	All journals	Nanotechnology	overall	9953	2022	22.545	20.928	24.101	0.717	0.368	1.023	41.365	28.365	83.365	0.114	6.32	Male-biased but improving
India	All journals	Nanotechnology	overall	3083	1321	24.417	21.743	27.276	-0.21	-0.747	0.329	NA	NA	NA	-0.033	1.577	Male-biased and becoming more so
Iran	All journals	Nanotechnology	overall	615	163	28.999	19.712	38.451	0.616	-1.179	2.046	NA	NA	NA	0.101	3.354	Male-biased but improving
Ireland	All journals	Nanotechnology	overall	1245	232	29.588	24.587	34.128	0.454	-0.434	1.229	NA	NA	NA	0.078	2.616	Male-biased but improving
Israel	All journals	Nanotechnology	overall	1498	425	30.754	25.861	35.112	0.545	-0.263	1.225	NA	NA	NA	0.089	2.645	Male-biased but improving
Italy	All journals	Nanotechnology	overall	4788	795	37.13	34.421	39.739	0.537	0.012	0.909	31	NA	NA	0.113	1.768	Male-biased but improving
Japan	All journals	Nanotechnology	overall	4354	1256	18.588	15.991	21.124	0.822	0.342	1.323	39.365	23.365	94.39	0.141	10.901	Male-biased but improving
Netherlands	All journals	Nanotechnology	overall	2619	607	21.643	17.873	25.13	1.011	0.388	1.649	46	NA	NA	0.164	10.342	Male-biased but improving
Poland	All journals	Nanotechnology	overall	694	144	29.472	22.176	36.418	-0.216	-2.34	1.301	NA	NA	NA	-0.031	1.052	Male-biased and becoming more so
Portugal	All journals	Nanotechnology	overall	722	174	44.593	39.836	47.709	0.483	-0.11	0.837	15	NA	NA	0.209	1.406	Male-biased but improving
Russia	All journals	Nanotechnology	overall	550	125	29.646	22.907	36.757	1.564	-0.219	2.977	29	NA	NA	0.26	11.897	Male-biased but improving
Singapore	All journals	Nanotechnology	overall	3007	1112	35.108	31.984	38.028	0.828	0.188	1.295	28	NA	NA	0.158	3.145	Male-biased but improving
South Korea	All journals	Nanotechnology	overall	8284	4403	33.642	31.447	35.815	0.476	0.025	0.848	45	NA	NA	0.087	1.997	Male-biased but improving
Spain	All journals	Nanotechnology	overall	2853	553	39.205	36.387	41.899	0.857	0.352	1.22	24	NA	NA	0.205	3.016	Male-biased but improving
Sweden	All journals	Nanotechnology	overall	2091	480	21.442	18.131	24.802	0.026	-0.555	0.651	NA	NA	NA	0.005	2.776	Male-biased but improving
Switzerland	All journals	Nanotechnology	overall	2964	660	22.956	20.316	25.883	0.219	-0.332	0.769	NA	NA	NA	0.035	3.148	Male-biased but improving
Turkey	All journals	Nanotechnology	overall	572	155	30.685	24.593	36.821	-0.027	-1.233	1.041	NA	NA	NA	0.003	1.272	Male-biased and becoming more so
United Kingdom	All journals	Nanotechnology	overall	3752	965	30.901	28.08	33.433	1.301	0.818	1.676	16.365	10.365	29.365	0.219	7.694	Male-biased but improving
USA	All journals	Nanotechnology	overall	50309	16026	24.932	24.227	25.735	0.512	0.387	0.646	54.365	41.365	73.365	0.083	3.988	Male-biased but improving
Argentina	All journals	Neoplasms	overall	2708	446	51.608	50	53.837	-0.143	-0.23	0	6	NA	NA	0.183	-0.293	Essentially at parity
Australia	All journals	Neoplasms	overall	26583	5422	42.973	41.804	43.964	0.086	-0.067	0.202	NA	NA	NA	0.029	0.416	Male-biased but improving
Austria	All journals	Neoplasms	overall	13871	2159	39.476	38.011	40.882	0.568	0.446	0.662	13.365	8.365	21.365	0.136	1.654	Male-biased but improving
Belgium	All journals	Neoplasms	overall	14159	2306	39.156	37.834	40.55	0.23	0.066	0.377	48	NA	NA	0.055	0.874	Male-biased but improving
Brazil	All journals	Neoplasms	overall	10497	1820	48.929	36.477	49.949	0.063	-11.082	0.136	NA	NA	NA	0.193	0.21	Essentially at parity
Canada	All journals	Neoplasms	overall	55969	11084	41.991	41.228	42.792	0.083	-0.032	0.174	NA	NA	NA	0.024	0.465	Male-biased but improving
Chile	All journals	Neoplasms	overall	1276	213	37.573	32.429	42.127	0.112	-0.877	0.608	NA	NA	NA	0.025	0.808	Male-biased but improving
China	All journals	Neoplasms	overall	40297	29641	45.018	44.154	45.96	0.135	-0.009	0.241	15	NA	NA	0.061	0.364	Essentially at parity
Croatia	All journals	Neoplasms	overall	816	163	49.812	45.343	50	0.052	-0.083	0.283	7	NA	NA	0.646	1.695	Essentially at parity
Czech Republic	All journals	Neoplasms	overall	4555	689	35.75	31.907	39.325	-1.678	-3.189	-0.671	NA	NA	NA	-0.329	0.051	Male-biased and becoming more so
Denmark	All journals	Neoplasms	overall	14009	2547	45.678	44.511	46.674	0.47	0.415	0.522	0	0	1.365	0.242	1.409	Essentially at parity
Egypt	All journals	Neoplasms	overall	2722	838	47.755	45.951	48.982	0.405	0.257	0.552	0	0	0	0.386	2.363	Essentially at parity
Finland	All journals	Neoplasms	overall	9492	1566	48.466	46.876	49.681	0.197	0.086	0.25	0	0	0	0.279	0.634	Essentially at parity
France	All journals	Neoplasms	overall	66544	11027	40.598	39.824	41.441	-0.168	-0.298	-0.045	NA	NA	NA	-0.044	0.32	Male-biased and becoming more so
Germany	All journals	Neoplasms	overall	91707	14984	36.301	35.712	36.842	0.607	0.553	0.66	20.365	17.365	24.365	0.122	2.089	Male-biased but improving
Greece	All journals	Neoplasms	overall	10377	1799	36.918	35.004	38.696	0.422	0.227	0.581	26.365	15.365	62.39	0.088	1.47	Male-biased but improving
Hong Kong	All journals	Neoplasms	overall	1656	523	46.787	31.49	50	0.078	-12.537	0.257	NA	NA	NA	0.056	0.229	Essentially at parity
Hungary	All journals	Neoplasms	overall	4387	942	46.176	44.073	47.913	0.421	0.335	0.495	0	0	2.39	0.245	1.265	Essentially at parity
India	All journals	Neoplasms	overall	12712	4202	35.594	34.284	36.932	0.137	-0.089	0.339	NA	NA	NA	0.027	1.011	Male-biased but improving
Indonesia	All journals	Neoplasms	overall	2445	389	46.078	44.047	47.853	0.414	0.282	0.529	0	0	3.365	0.235	1.2	Essentially at parity
Iran	All journals	Neoplasms	overall	6064	1634	35.203	33.474	36.813	0.467	0.102	0.771	43	NA	NA	0.089	1.76	Male-biased but improving
Ireland	All journals	Neoplasms	overall	3920	730	46.784	44.665	48.305	0.363	0.239	0.462	0	0	1.365	0.255	1.142	Essentially at parity
Israel	All journals	Neoplasms	overall	8430	1863	48.427	46.463	49.628	0.187	0.086	0.25	8	NA	NA	0.27	0.596	Essentially at parity
Italy	All journals	Neoplasms	overall	99473	13766	46.359	45.898	46.78	0.315	0.294	0.333	0	0	0	0.187	0.741	Essentially at parity
Japan	All journals	Neoplasms	overall	133168	25129	17.755	17.316	18.18	0.312	0.257	0.368	103.365	87.365	125.365	0.055	5.719	Male-biased but improving
Malaysia	All journals	Neoplasms	overall	2808	640	46.965	44.958	48.552	0.53	0.324	0.746	14	NA	NA	0.389	3.281	Essentially at parity
Mexico	All journals	Neoplasms	overall	2492	423	43.455	39.72	46.296	0.292	-0.244	0.497	NA	NA	NA	0.098	0.687	Male-biased but improving
Netherlands	All journals	Neoplasms	overall	36941	6596	43.955	43.202	44.62	0.602	0.566	0.631	2.365	1.365	4.365	0.227	1.814	Male-biased but improving
New Zealand	All journals	Neoplasms	overall	2839	468	43.334	40.766	45.759	0.55	0.269	0.723	19	NA	NA	0.188	1.508	Male-biased but improving
Norway	All journals	Neoplasms	overall	10957	2019	46.076	44.656	47.274	0.434	0.378	0.486	0	0	1.365	0.245	1.299	Essentially at parity
Pakistan	All journals	Neoplasms	overall	1645	359	39.226	35.617	42.59	-0.421	-1.595	0.381	NA	NA	NA	-0.092	0.255	Male-biased and becoming more so
Poland	All journals	Neoplasms	overall	8562	1700	48.828	47.924	49.468	0.195	0.124	0.258	0	0	0	0.343	0.846	Essentially at parity
Portugal	All journals	Neoplasms	overall	4015	644	50	49.998	54.09	0	-0.035	0.117	NA	NA	NA	13.57	5978080.972	Essentially at parity
Russia	All journals	Neoplasms	overall	2314	318	24.972	20.159	31.11	-5.49	-8.519	-1.748	NA	NA	NA	-0.88	0.001	Male-biased and becoming more so
Saudi Arabia	All journals	Neoplasms	overall	2033	414	31.389	28.337	34.52	0.364	-0.224	0.852	NA	NA	NA	0.059	1.944	Male-biased but improving
Serbia	All journals	Neoplasms	overall	1207	260	56.132	52.376	59.916	-0.269	-0.488	0.192	NA	NA	NA	0.083	-0.433	Female-biased but improving
Singapore	All journals	Neoplasms	overall	3983	1034	40.734	38.154	43.299	0.271	-0.126	0.51	NA	NA	NA	0.07	0.818	Male-biased but improving
Slovakia	All journals	Neoplasms	overall	771	122	50	34.204	51.019	0	-7.859	0.135	NA	NA	NA	1.245	0.263	Essentially at parity
Slovenia	All journals	Neoplasms	overall	920	289	49.647	47.044	50	0.07	0	0.239	6	NA	NA	0.394	0.479	Essentially at parity
South Korea	All journals	Neoplasms	overall	18838	7614	41.777	40.489	43.012	0.451	0.322	0.558	9.365	4.365	18.365	0.131	1.173	Male-biased but improving
Spain	All journals	Neoplasms	overall	31577	4896	45.415	44.571	46.167	0.363	0.307	0.404	0	0	1.39	0.175	0.864	Essentially at parity
Sweden	All journals	Neoplasms	overall	20412	4275	44.874	43.784	45.844	0.444	0.392	0.482	0.365	0	3.365	0.194	1.149	Male-biased but improving
Switzerland	All journals	Neoplasms	overall	13315	2372	38.172	36.933	39.409	0.558	0.412	0.677	17.365	11.365	27.365	0.122	1.719	Male-biased but improving
Taiwan	All journals	Neoplasms	overall	1261	2912	33.362	27.236	39.153	-0.538	-1.527	0.24	NA	NA	NA	-0.095	0.453	Male-biased and becoming more so
Thailand	All journals	Neoplasms	overall	2251	889	47.828	45.739	49.293	0.31	0.142	0.449	12	NA	NA	0.307	1.208	Essentially at parity
Tunisia	All journals	Neoplasms	overall	817	138	48.886	47.207	49.72	0.311	0.109	0.541	12	NA	NA	0.575	5.512	Essentially at parity
Turkey	All journals	Neoplasms	overall	15383	3100	36.476	35.034	37.995	-0.335	-0.668	-0.057	NA	NA	NA	-0.067	0.424	Male-biased and becoming more so
United Kingdom	All journals	Neoplasms	overall	42949	8537	42.1	41.263	42.937	0.33	0.246	0.398	11.365	6.365	19.365	0.1	0.858	Male-biased but improving
USA	All journals	Neoplasms	overall	537963	123085	42.375	42.164	42.596	0.452	0.437	0.467	7.365	6.365	8.365	0.14	1.154	Male-biased but improving
Australia	All journals	Nephrology	overall	5932	1394	35.428	33.155	37.83	0.096	-0.228	0.353	NA	NA	NA	0.02	0.963	Male-biased but improving
Austria	All journals	Nephrology	overall	2412	401	31.696	28.027	34.971	0.352	-0.06	0.682	NA	NA	NA	0.062	1.925	Male-biased but improving
Belgium	All journals	Nephrology	overall	2902	590	35.664	32.815	38.429	0.404	0.083	0.655	40	NA	NA	0.077	1.541	Male-biased but improving
Brazil	All journals	Nephrology	overall	3250	677	48.338	45.671	49.747	0.183	0.007	0.279	8	NA	NA	0.257	0.584	Essentially at parity
Canada	All journals	Nephrology	overall	8897	2117	34.482	32.709	36.267	-0.203	-0.523	0.063	NA	NA	NA	-0.038	0.656	Male-biased and becoming more so
China	All journals	Nephrology	overall	2864	1532	49.815	35.288	50	0.045	-8.231	0.231	7	NA	NA	0.674	2.078	Essentially at parity
Czech Republic	All journals	Nephrology	overall	1082	181	42.666	36.364	47.274	0.196	-0.831	0.481	NA	NA	NA	0.063	0.563	Male-biased but improving
Denmark	All journals	Nephrology	overall	1383	292	33.091	28.932	37.322	0.562	0.066	0.944	34	NA	NA	0.097	2.329	Male-biased but improving
Egypt	All journals	Nephrology	overall	663	153	44.09	40.199	46.906	1.49	1.082	1.848	1.365	0	4.365	0.577	32.567	Male-biased but improving
Finland	All journals	Nephrology	overall	892	155	41.479	34.938	46.83	0.455	-0.13	0.707	22	NA	NA	0.131	1.238	Male-biased but improving
France	All journals	Nephrology	overall	9857	2039	34.31	32.45	36.273	-0.065	-0.331	0.18	NA	NA	NA	-0.012	0.829	Male-biased and becoming more so
Germany	All journals	Nephrology	overall	13188	2484	34.165	32.664	35.585	0.856	0.725	0.971	18.365	14.365	24.365	0.157	3.448	Male-biased but improving
Greece	All journals	Nephrology	overall	1602	289	31.438	25.953	36.423	0.387	-0.176	0.845	NA	NA	NA	0.07	2.104	Male-biased but improving
India	All journals	Nephrology	overall	1645	449	27.58	23.957	31.226	1.43	0.877	1.946	33	NA	NA	0.231	11.086	Male-biased but improving
Iran	All journals	Nephrology	overall	2422	586	36.256	32.45	39.804	0.681	0.014	1.146	30	NA	NA	0.138	2.397	Male-biased but improving
Ireland	All journals	Nephrology	overall	748	127	34.587	29.507	40.089	0.073	-0.751	0.667	NA	NA	NA	0.017	1.012	Male-biased but improving
Israel	All journals	Nephrology	overall	1501	295	39.275	33.879	44.28	0.149	-0.507	0.484	NA	NA	NA	0.037	0.725	Male-biased but improving
Italy	All journals	Nephrology	overall	15586	2769	39.536	37.952	40.92	0.291	0.138	0.403	25.365	13.365	67.365	0.07	0.948	Male-biased but improving
Japan	All journals	Nephrology	overall	16912	3315	20.903	19.646	22.28	0.203	0.048	0.36	135	NA	NA	0.033	3.678	Male-biased but improving
Netherlands	All journals	Nephrology	overall	6893	1390	40.026	37.89	42.085	0.853	0.723	0.945	8.365	4.365	13.365	0.214	2.954	Male-biased but improving
New Zealand	All journals	Nephrology	overall	833	175	30.367	25.414	34.989	0.472	-0.305	1.087	NA	NA	NA	0.077	2.466	Male-biased but improving
Norway	All journals	Nephrology	overall	857	148	34.458	29.72	39.027	1.154	0.591	1.568	13.365	6.365	36.39	0.217	5.41	Male-biased but improving
Poland	All journals	Nephrology	overall	1847	374	43.736	39.26	47.188	0.217	-0.302	0.402	NA	NA	NA	0.081	0.555	Male-biased but improving
Portugal	All journals	Nephrology	overall	918	172	38.93	24.445	50.007	-1.377	-11.909	0.185	NA	NA	NA	-0.42	0.019	Male-biased and becoming more so
South Korea	All journals	Nephrology	overall	2187	695	35.956	31.54	40.131	-0.141	-0.827	0.323	NA	NA	NA	-0.024	0.627	Male-biased and becoming more so
Spain	All journals	Nephrology	overall	5918	1031	41.37	39.005	43.546	0.297	0.051	0.477	26	NA	NA	0.086	0.842	Male-biased but improving
Sweden	All journals	Nephrology	overall	2425	525	32.334	28.97	35.338	0.647	0.28	0.936	39	NA	NA	0.116	2.844	Male-biased but improving
Switzerland	All journals	Nephrology	overall	2108	394	32.522	29.32	35.635	0.712	0.331	1.034	25.365	13.365	65.39	0.124	3.023	Male-biased but improving
Turkey	All journals	Nephrology	overall	7389	1255	30.978	28.865	32.807	0.136	-0.137	0.361	NA	NA	NA	0.021	1.476	Male-biased but improving
United Kingdom	All journals	Nephrology	overall	8055	1912	36.549	34.851	38.181	0.586	0.418	0.73	20.365	14.365	34.365	0.12	1.998	Male-biased but improving
USA	All journals	Nephrology	overall	55912	16266	33.513	32.682	34.295	0.294	0.196	0.378	56.365	41.365	89.365	0.053	1.528	Male-biased but improving
Argentina	All journals	Neurology	overall	5379	1264	37.211	33.966	40.365	-1.175	-2.09	-0.531	NA	NA	NA	-0.255	0.083	Male-biased and becoming more so
Australia	All journals	Neurology	overall	32343	9107	41.133	40.147	42.035	0.448	0.353	0.526	11.365	7.365	17.365	0.123	1.198	Male-biased but improving
Austria	All journals	Neurology	overall	13209	2853	35.545	34.168	36.895	0.642	0.485	0.769	21.365	15.365	32.365	0.125	2.293	Male-biased but improving
Belgium	All journals	Neurology	overall	13620	3093	38.993	37.727	40.189	0.801	0.687	0.903	10.365	7.365	14.365	0.187	2.668	Male-biased but improving
Brazil	All journals	Neurology	overall	29400	6645	42.989	41.899	44.104	0.204	0.079	0.307	28	NA	NA	0.068	0.577	Male-biased but improving
Canada	All journals	Neurology	overall	67756	20056	38.485	37.819	39.086	0.32	0.247	0.386	28.365	21.365	40.365	0.072	1.09	Male-biased but improving
Chile	All journals	Neurology	overall	3443	774	33.885	31.043	36.678	0.18	-0.218	0.534	NA	NA	NA	0.034	1.26	Male-biased but improving
China	All journals	Neurology	overall	22692	17365	44.849	43.854	45.766	0.391	0.283	0.463	1.365	0	4.365	0.169	0.933	Male-biased but improving
Croatia	All journals	Neurology	overall	1051	266	49.999	44.184	50.844	0.001	-2.541	0.081	5	NA	NA	1.124	1.391	Essentially at parity
Czech Republic	All journals	Neurology	overall	6242	1363	39.614	37.207	41.718	0.434	0.14	0.659	33	NA	NA	0.106	1.27	Male-biased but improving
Denmark	All journals	Neurology	overall	9684	2385	36.211	34.464	37.864	0.435	0.234	0.607	28.365	16.365	65.365	0.087	1.574	Male-biased but improving
Egypt	All journals	Neurology	overall	1115	393	36.473	28.326	43.012	-0.521	-3.5	0.531	NA	NA	NA	-0.115	0.286	Male-biased and becoming more so
Finland	All journals	Neurology	overall	12172	2616	40.879	39.176	42.671	0.228	0.021	0.381	34	NA	NA	0.064	0.751	Male-biased but improving
France	All journals	Neurology	overall	62931	14441	39	38.176	39.684	0.03	-0.072	0.118	NA	NA	NA	0.006	0.597	Male-biased but improving
Germany	All journals	Neurology	overall	105646	24601	33.494	32.945	34.034	0.632	0.576	0.687	26.365	23.365	30.365	0.114	2.553	Male-biased but improving
Greece	All journals	Neurology	overall	4223	1021	35.366	32.579	38.067	0.289	-0.063	0.605	NA	NA	NA	0.057	1.334	Male-biased but improving
Hong Kong	All journals	Neurology	overall	981	439	44.839	34.039	49.991	0.175	-1.862	0.44	NA	NA	NA	0.104	0.554	Male-biased but improving
Hungary	All journals	Neurology	overall	5675	1361	42.566	40.084	44.629	0.435	0.226	0.553	7.365	1.365	26.415	0.138	1.1	Male-biased but improving
India	All journals	Neurology	overall	12653	5704	25.667	24.311	27.048	-0.179	-0.428	0.059	NA	NA	NA	-0.028	1.5	Male-biased and becoming more so
Indonesia	All journals	Neurology	overall	1835	281	46.889	43.458	49.063	0.189	-0.107	0.336	9	NA	NA	0.142	0.436	Essentially at parity
Iran	All journals	Neurology	overall	4714	1846	34.564	32.506	36.731	1.261	0.954	1.537	12.365	8.365	19.365	0.237	6.382	Male-biased but improving
Ireland	All journals	Neurology	overall	4741	1155	40.684	38.409	43.033	0.544	0.285	0.714	25	NA	NA	0.145	1.517	Male-biased but improving
Israel	All journals	Neurology	overall	13007	3826	44.936	43.467	46.176	0.402	0.321	0.452	0.365	0	5.365	0.176	0.982	Male-biased but improving
Italy	All journals	Neurology	overall	89044	16667	44.113	43.55	44.71	0.235	0.181	0.284	4.365	1.365	9.365	0.09	0.565	Male-biased but improving
Japan	All journals	Neurology	overall	74294	19753	19.935	19.323	20.543	0.153	0.082	0.228	205.365	136.365	387.39	0.026	3.735	Male-biased but improving
Malaysia	All journals	Neurology	overall	598	258	34.893	27.789	40.444	-0.406	-2.684	0.661	NA	NA	NA	-0.083	0.437	Male-biased and becoming more so
Mexico	All journals	Neurology	overall	4074	1074	38.379	35.303	41.077	0.059	-0.393	0.381	NA	NA	NA	0.014	0.676	Male-biased but improving
Netherlands	All journals	Neurology	overall	34240	8337	38.878	38.014	39.715	0.761	0.695	0.822	11.365	9.365	14.365	0.177	2.482	Male-biased but improving
New Zealand	All journals	Neurology	overall	3757	1152	42.563	39.15	45.712	0.381	-0.025	0.564	21	NA	NA	0.115	0.925	Male-biased but improving
Norway	All journals	Neurology	overall	6896	1770	38.102	36.26	39.783	0.625	0.407	0.787	15.365	9.365	29.365	0.138	1.969	Male-biased but improving
Poland	All journals	Neurology	overall	11020	2814	50.784	50	53.037	-0.03	-0.088	0.348	0	NA	NA	0.099	-0.08	Essentially at parity
Portugal	All journals	Neurology	overall	7994	1721	50	49.999	54.197	0	-0.077	0.13	NA	NA	NA	5.715	226.17	Essentially at parity
Russia	All journals	Neurology	overall	2440	637	36.208	30.921	40.498	-1.269	-4.266	-0.256	NA	NA	NA	-0.25	0.094	Male-biased and becoming more so
Saudi Arabia	All journals	Neurology	overall	1768	587	24.658	21.621	27.828	0.834	0.118	1.554	41	NA	NA	0.13	6.115	Male-biased but improving
Serbia	All journals	Neurology	overall	2268	496	57.863	55.441	60.644	-0.352	-0.517	-0.027	23	NA	NA	0.078	-0.519	Female-biased but improving
Singapore	All journals	Neurology	overall	2675	1099	29.406	26.06	32.694	-0.098	-0.579	0.345	NA	NA	NA	-0.014	1.243	Male-biased and becoming more so
Slovakia	All journals	Neurology	overall	1789	426	49.999	37.123	50.036	0	-2.834	0.087	NA	NA	NA	-0.373	0.013	Essentially at parity
Slovenia	All journals	Neurology	overall	716	236	35.557	29.288	41.015	0.452	-0.333	0.94	NA	NA	NA	0.085	1.66	Male-biased but improving
South Africa	All journals	Neurology	overall	1046	301	38.368	33.792	42.836	0.079	-0.903	0.578	NA	NA	NA	0.019	0.695	Male-biased but improving
South Korea	All journals	Neurology	overall	14792	8587	37.581	36.122	38.898	0.466	0.301	0.607	22.365	14.365	40.365	0.1	1.519	Male-biased but improving
Spain	All journals	Neurology	overall	34624	7243	43.432	42.541	44.273	0.295	0.201	0.366	6.365	2.365	14.365	0.104	0.717	Male-biased but improving
Sweden	All journals	Neurology	overall	18424	4752	38.64	37.303	40.095	0.363	0.226	0.485	24.365	14.365	45.365	0.083	1.17	Male-biased but improving
Switzerland	All journals	Neurology	overall	21042	5222	32.906	31.892	33.953	0.443	0.31	0.573	39.365	28.365	60.365	0.078	1.993	Male-biased but improving
Taiwan	All journals	Neurology	overall	1005	2669	31.243	23.262	38.88	-1.263	-3.015	0.002	NA	NA	NA	-0.205	0.212	Male-biased and becoming more so
Thailand	All journals	Neurology	overall	807	406	41.723	32.109	50.018	-0.643	-5.082	0.235	NA	NA	NA	-0.277	0.043	Male-biased and becoming more so
Tunisia	All journals	Neurology	overall	603	122	49.909	49.322	49.992	0.049	0.006	0.227	10	NA	NA	1.053	26.506	Essentially at parity
Turkey	All journals	Neurology	overall	19689	5126	34.018	32.724	35.262	0.209	0.051	0.353	79	NA	NA	0.039	1.296	Male-biased but improving
United Kingdom	All journals	Neurology	overall	65363	17895	37.072	36.395	37.73	0.458	0.391	0.529	24.365	19.365	30.365	0.095	1.546	Male-biased but improving
USA	All journals	Neurology	overall	509383	157089	35.885	35.63	36.144	0.39	0.36	0.415	33.365	30.365	37.365	0.077	1.49	Male-biased but improving
Brazil	All journals	Neurosurgery	overall	487	105	26.476	18.872	34.358	0.432	-0.615	1.394	NA	NA	NA	0.073	3.261	Male-biased but improving
France	All journals	Neurosurgery	overall	554	131	16.008	10.166	23.816	-1.342	-1.818	-0.442	NA	NA	NA	-0.242	0.553	Male-biased and becoming more so
Germany	All journals	Neurosurgery	overall	721	179	20.037	15.08	25.598	-0.236	-0.867	0.501	NA	NA	NA	-0.038	2.184	Male-biased and becoming more so
Italy	All journals	Neurosurgery	overall	897	183	41.637	36.044	46.087	0.914	0.56	1.127	19	NA	NA	0.275	3.891	Male-biased but improving
Japan	All journals	Neurosurgery	overall	6850	1835	8.769	7.393	10.286	-0.125	-0.244	0.03	NA	NA	NA	-0.034	7.06	Male-biased and becoming more so
Turkey	All journals	Neurosurgery	overall	1283	338	27.467	23.162	32.032	0.644	0.074	1.192	48	NA	NA	0.102	3.852	Male-biased but improving
USA	All journals	Neurosurgery	overall	3569	1070	23.702	21.076	26.346	0.521	0.139	0.891	58	NA	NA	0.084	4.433	Male-biased but improving
France	All journals	Nuclear Medicine	overall	1046	314	21.78	16.16	28.114	0.721	-0.033	1.563	NA	NA	NA	0.121	6.937	Male-biased but improving
Germany	All journals	Nuclear Medicine	overall	667	234	22.648	14.963	30.722	0.724	-0.151	1.598	NA	NA	NA	0.118	6.416	Male-biased but improving
Japan	All journals	Nuclear Medicine	overall	1121	346	9.016	5.488	13.216	-0.121	-0.401	0.429	NA	NA	NA	-0.035	6.892	Male-biased and becoming more so
USA	All journals	Nuclear Medicine	overall	3054	1235	19.946	16.181	23.799	0.734	0.291	1.204	43.365	24.365	110.39	0.122	8.349	Male-biased but improving
Australia	All journals	Nursing	overall	13056	5294	68.959	67.6	70.347	-0.347	-0.47	-0.198	84.365	55.365	165.39	0.027	-0.686	Female-biased but improving
Belgium	All journals	Nursing	overall	1222	325	50	49.158	50	0	0	0.179	5	NA	NA	2.195	52.291	Essentially at parity
Brazil	All journals	Nursing	overall	9222	3570	83.457	82.155	84.815	-0.508	-0.653	-0.34	159	NA	NA	0.018	-0.932	Female-biased but improving
Canada	All journals	Nursing	overall	13896	5691	79.44	78.088	80.687	-0.171	-0.313	-0.014	NA	NA	NA	0.007	-0.788	Female-biased but improving
China	All journals	Nursing	overall	670	580	73.736	50	101.034	3.937	-0.397	38.871	NA	NA	NA	-0.237	-0.088	Female-biased and becoming more so
Denmark	All journals	Nursing	overall	887	319	70.607	65.715	76.769	0.028	-0.574	1.356	NA	NA	NA	-0.003	-0.567	Female-biased and becoming more so
Finland	All journals	Nursing	overall	2446	771	80.195	77.299	83.594	-0.059	-0.39	0.393	NA	NA	NA	0.002	-0.768	Female-biased but improving
France	All journals	Nursing	overall	2574	1783	69.256	66.264	72.881	0.445	-0.017	1.174	NA	NA	NA	-0.034	-0.421	Female-biased and becoming more so
Germany	All journals	Nursing	overall	2369	1017	50.042	50	50.519	-0.014	-0.092	0	4	NA	NA	0.592	-0.295	Essentially at parity
Iran	All journals	Nursing	overall	772	326	46.5	33.846	49.76	0.311	-4.111	0.595	NA	NA	NA	0.257	1.246	Essentially at parity
Ireland	All journals	Nursing	overall	2103	945	73.998	70.691	77.612	0.23	-0.204	0.876	NA	NA	NA	-0.014	-0.579	Female-biased and becoming more so
Italy	All journals	Nursing	overall	1841	507	64.165	59.782	68.974	0.505	-0.18	1.896	NA	NA	NA	-0.06	-0.268	Female-biased and becoming more so
Japan	All journals	Nursing	overall	1317	503	72.096	67.769	76.832	0.115	-0.403	1.016	NA	NA	NA	-0.009	-0.57	Female-biased and becoming more so
Netherlands	All journals	Nursing	overall	3465	1037	49.98	49.858	50	0.008	0	0.044	4	NA	NA	0.794	0.696	Essentially at parity
New Zealand	All journals	Nursing	overall	1059	554	65.581	59.727	71.696	0.465	-0.207	1.797	NA	NA	NA	-0.044	-0.326	Female-biased and becoming more so
Norway	All journals	Nursing	overall	2422	916	72.941	69.27	77.282	0.186	-0.345	1.122	NA	NA	NA	-0.011	-0.572	Female-biased and becoming more so
Portugal	All journals	Nursing	overall	1004	424	75.236	71.384	79.737	-0.438	-0.917	0.32	NA	NA	NA	0.023	-0.817	Female-biased but improving
South Korea	All journals	Nursing	overall	1684	1608	65.77	61.015	71.688	0.021	-0.47	1.204	NA	NA	NA	-0.001	-0.472	Female-biased and becoming more so
Spain	All journals	Nursing	overall	2569	933	59.884	57.368	62.571	-0.53	-0.672	-0.297	13.365	5.365	39.365	0.09	-0.7	Female-biased but improving
Sweden	All journals	Nursing	overall	5883	2188	76.95	74.47	79.381	0.206	-0.088	0.572	NA	NA	NA	-0.01	-0.644	Female-biased and becoming more so
Switzerland	All journals	Nursing	overall	1256	466	61.706	57.34	67.699	-0.049	-0.475	1.088	NA	NA	NA	0.002	-0.39	Female-biased but improving
Turkey	All journals	Nursing	overall	1716	782	88.127	84.757	91.436	1.317	0.659	2.172	NA	NA	NA	-0.039	-0.624	Female-biased and becoming more so
United Kingdom	All journals	Nursing	overall	15618	8597	70.996	69.379	72.455	0.305	0.083	0.538	NA	NA	NA	-0.021	-0.497	Female-biased and becoming more so
USA	All journals	Nursing	overall	99620	48719	80.246	79.728	80.724	-0.26	-0.313	-0.207	265.865	214.365	339.415	0.011	-0.824	Female-biased but improving
Argentina	All journals	Nutritional Sciences	overall	1149	282	67.042	62.284	72.071	0.471	-0.169	1.85	NA	NA	NA	-0.042	-0.359	Female-biased and becoming more so
Australia	All journals	Nutritional Sciences	overall	9286	2711	49.609	48.978	49.896	0.098	0.037	0.171	0	0	0	0.503	1.042	Essentially at parity
Austria	All journals	Nutritional Sciences	overall	2127	446	44.717	41.522	47.157	0.212	-0.218	0.413	NA	NA	NA	0.09	0.503	Male-biased but improving
Belgium	All journals	Nutritional Sciences	overall	3032	655	49.353	48.152	49.872	0.16	0.047	0.287	9	NA	NA	0.503	1.733	Essentially at parity
Brazil	All journals	Nutritional Sciences	overall	8677	2113	60.002	58.213	62.024	0.124	-0.16	0.583	NA	NA	NA	-0.021	-0.28	Female-biased and becoming more so
Canada	All journals	Nutritional Sciences	overall	14347	4348	50	49.999	52.645	0	-0.045	0.294	NA	NA	NA	5.077	54.94	Essentially at parity
Chile	All journals	Nutritional Sciences	overall	1942	479	50.001	29.933	50.09	-0.003	-13.48	0	3	NA	NA	1.006	-0.261	Essentially at parity
China	All journals	Nutritional Sciences	overall	4655	3539	49.399	48.132	49.863	0.165	0.058	0.294	0	0	0	0.568	2.707	Essentially at parity
Czech Republic	All journals	Nutritional Sciences	overall	724	183	48.14	43.676	49.718	0.271	0.014	0.477	11	NA	NA	0.343	1.332	Essentially at parity
Denmark	All journals	Nutritional Sciences	overall	5455	1151	50	50	50	0	0	0	4	NA	NA	4.403	314.14	Essentially at parity
Finland	All journals	Nutritional Sciences	overall	3712	699	56.462	50	59.49	0.194	-0.075	0.839	NA	NA	NA	-0.077	-0.126	Female-biased and becoming more so
France	All journals	Nutritional Sciences	overall	11582	2497	49.969	49.875	49.995	0.013	0.003	0.038	0	0	0	0.813	1.122	Essentially at parity
Germany	All journals	Nutritional Sciences	overall	10896	2443	46.751	45.617	47.652	0.357	0.304	0.408	0	0	0	0.237	1.006	Essentially at parity
Greece	All journals	Nutritional Sciences	overall	1920	384	45.541	43.397	47.171	0.664	0.525	0.816	0	0	3.365	0.331	3.123	Essentially at parity
India	All journals	Nutritional Sciences	overall	3527	1721	35.086	32.083	37.751	-0.403	-1.02	0.006	NA	NA	NA	-0.079	0.445	Male-biased and becoming more so
Indonesia	All journals	Nutritional Sciences	overall	519	147	48.691	43.264	50	0.231	-0.067	0.546	10	NA	NA	0.264	0.969	Essentially at parity
Iran	All journals	Nutritional Sciences	overall	1770	672	40.703	35.714	44.697	0.438	-0.593	0.811	NA	NA	NA	0.118	1.215	Male-biased but improving
Ireland	All journals	Nutritional Sciences	overall	1934	488	50	49.993	55.032	0	-0.206	0.256	0	NA	NA	6.06	-768.609	Essentially at parity
Israel	All journals	Nutritional Sciences	overall	1361	363	49.999	49.887	54.392	0.001	0	0.181	4	NA	NA	1.15	1.045	Essentially at parity
Italy	All journals	Nutritional Sciences	overall	12343	2341	49.943	49.792	49.997	0.018	0.001	0.048	3	NA	NA	0.629	0.443	Essentially at parity
Japan	All journals	Nutritional Sciences	overall	11470	2980	34.578	32.755	36.302	0.375	0.145	0.553	40.365	22.365	117.365	0.069	1.586	Male-biased but improving
Malaysia	All journals	Nutritional Sciences	overall	1075	414	47.068	44.357	49.248	0.265	0	0.486	12	NA	NA	0.202	0.674	Essentially at parity
Mexico	All journals	Nutritional Sciences	overall	2557	682	49.964	48.526	50	0.013	0	0.128	5	NA	NA	0.729	0.8	Essentially at parity
Netherlands	All journals	Nutritional Sciences	overall	9251	2099	48.89	48.025	49.456	0.215	0.139	0.281	0	0	0	0.397	1.236	Essentially at parity
New Zealand	All journals	Nutritional Sciences	overall	2651	787	50.075	50.002	50.636	-0.025	-0.112	-0.001	5	NA	NA	0.674	-0.821	Essentially at parity
Norway	All journals	Nutritional Sciences	overall	3445	691	49.987	49.899	50	0.006	0	0.032	5	NA	NA	0.91	1.27	Essentially at parity
Poland	All journals	Nutritional Sciences	overall	2069	570	56.591	50	60.994	0.139	-0.203	1.406	NA	NA	NA	-0.073	-0.135	Female-biased and becoming more so
Portugal	All journals	Nutritional Sciences	overall	2439	538	62.975	60.167	66.296	0.134	-0.341	1.069	NA	NA	NA	-0.016	-0.358	Female-biased and becoming more so
Serbia	All journals	Nutritional Sciences	overall	770	177	66.718	62.266	71.731	-0.305	-0.871	0.611	NA	NA	NA	0.028	-0.63	Female-biased but improving
South Korea	All journals	Nutritional Sciences	overall	2909	2075	49.126	43.833	50	0.003	-0.983	0.188	NA	NA	NA	0.175	0.213	Essentially at parity
Spain	All journals	Nutritional Sciences	overall	13871	3128	50	49.999	50	0	0	0.001	4	NA	NA	1.643	2.795	Essentially at parity
Sweden	All journals	Nutritional Sciences	overall	4066	969	49.907	49.678	49.985	0.037	0.008	0.096	0	0	0	0.789	2.721	Essentially at parity
Switzerland	All journals	Nutritional Sciences	overall	3298	820	42.109	39.517	44.348	0.442	0.168	0.606	8.365	1.365	40.365	0.131	1.127	Male-biased but improving
Turkey	All journals	Nutritional Sciences	overall	2648	852	39.861	36.347	42.683	-0.182	-0.784	0.199	NA	NA	NA	-0.049	0.341	Male-biased and becoming more so
United Kingdom	All journals	Nutritional Sciences	overall	12079	3141	49.793	49.523	49.924	0.064	0.029	0.116	0	0	0	0.621	1.49	Essentially at parity
USA	All journals	Nutritional Sciences	overall	90024	27420	50	49.998	53.598	0	0	0.627	0	NA	NA	1.113	0.134	Essentially at parity
Australia	All journals	Obstetrics	overall	4364	1301	50	49.988	50	0	0	0.009	3	NA	NA	1.315	1.155	Essentially at parity
Brazil	All journals	Obstetrics	overall	2705	730	49.978	49.847	50	0.011	0	0.065	0	NA	NA	0.847	1.343	Essentially at parity
Canada	All journals	Obstetrics	overall	1688	457	61.467	50	66.366	0.656	0	1.921	NA	NA	NA	-0.116	-0.151	Female-biased and becoming more so
China	All journals	Obstetrics	overall	1553	1931	55.426	50	100.953	0.2	-0.182	52.926	NA	NA	NA	-0.165	-0.065	Female-biased and becoming more so
France	All journals	Obstetrics	overall	1726	372	49.999	46.528	50.117	0	-0.062	0.164	0	NA	NA	0.095	0.066	Essentially at parity
Germany	All journals	Obstetrics	overall	780	206	38.273	31.862	43.424	0.311	-0.543	0.677	NA	NA	NA	0.064	1.056	Male-biased but improving
India	All journals	Obstetrics	overall	1241	415	50.805	50.021	52.771	-0.167	-0.325	-0.01	9	NA	NA	0.416	-1	Essentially at parity
Iran	All journals	Obstetrics	overall	486	161	66.05	54.48	84.407	0.318	-0.792	7.771	NA	NA	NA	-0.031	-0.371	Female-biased and becoming more so
Israel	All journals	Obstetrics	overall	750	189	37.589	29.225	44.366	0.277	-0.797	0.71	NA	NA	NA	0.059	1.076	Male-biased but improving
Italy	All journals	Obstetrics	overall	2014	345	49.673	46.97	50	0.065	0	0.215	5	NA	NA	0.476	0.721	Essentially at parity
Japan	All journals	Obstetrics	overall	4146	956	29.146	26.575	31.575	0.612	0.226	0.92	45	NA	NA	0.098	3.249	Male-biased but improving
Netherlands	All journals	Obstetrics	overall	1479	294	49.92	49.709	49.99	0.034	0.006	0.096	0	0	0	0.864	4.208	Essentially at parity
Turkey	All journals	Obstetrics	overall	2127	514	40.342	36.729	43.44	0.728	0.407	0.912	9.365	2.365	28.365	0.187	2.259	Male-biased but improving
United Kingdom	All journals	Obstetrics	overall	2766	867	49.983	49.919	50	0.007	0	0.026	3	NA	NA	0.79	0.529	Essentially at parity
USA	All journals	Obstetrics	overall	6119	1843	50	49.996	50	0	0	0.003	3	NA	NA	1.307	1.236	Essentially at parity
Canada	All journals	Occupational Medicine	overall	1141	393	49.999	49.982	57.571	0.001	-0.038	0.176	5	NA	NA	1.294	3.338	Essentially at parity
China	All journals	Occupational Medicine	overall	1163	1301	49.712	46.729	50	0.042	-0.001	0.21	0	NA	NA	0.22	0.169	Essentially at parity
Japan	All journals	Occupational Medicine	overall	3195	802	29.381	25.966	32.77	-0.095	-0.548	0.303	NA	NA	NA	-0.016	1.228	Male-biased and becoming more so
Sweden	All journals	Occupational Medicine	overall	897	323	49.974	30.635	50	0.01	-7.242	0.161	6	NA	NA	0.923	2.693	Essentially at parity
USA	All journals	Occupational Medicine	overall	5243	2472	43.639	41.507	45.533	0.381	0.205	0.488	4.365	0	19.39	0.141	0.939	Male-biased but improving
Argentina	All journals	Ophthalmology	overall	865	233	33.528	27.239	39.444	-0.123	-1.055	0.516	NA	NA	NA	-0.028	0.788	Male-biased and becoming more so
Australia	All journals	Ophthalmology	overall	14368	4271	32.421	30.822	33.863	0.081	-0.128	0.257	NA	NA	NA	0.014	1.219	Male-biased but improving
Austria	All journals	Ophthalmology	overall	4210	884	36.802	34.101	39.538	0.33	-0.022	0.608	NA	NA	NA	0.067	1.25	Male-biased but improving
Belgium	All journals	Ophthalmology	overall	1648	426	39.109	35.912	41.801	0.823	0.525	1.051	9.365	4.365	22.365	0.198	2.845	Male-biased but improving
Brazil	All journals	Ophthalmology	overall	8477	2030	34.557	32.184	37.044	-0.072	-0.412	0.256	NA	NA	NA	-0.014	0.799	Male-biased and becoming more so
Canada	All journals	Ophthalmology	overall	12077	3869	35.151	33.429	36.861	0.536	0.352	0.685	26.365	17.365	46.365	0.103	1.98	Male-biased but improving
China	All journals	Ophthalmology	overall	9991	7557	45.802	44.386	47.067	0.298	0.18	0.383	0	0	3.39	0.158	0.683	Essentially at parity
Czech Republic	All journals	Ophthalmology	overall	594	157	43.369	38.445	47.291	0.926	0.608	1.224	18	NA	NA	0.337	5.068	Male-biased but improving
Denmark	All journals	Ophthalmology	overall	2689	750	28.45	25.218	31.561	0.779	0.406	1.128	30.365	18.365	67.39	0.129	4.404	Male-biased but improving
Egypt	All journals	Ophthalmology	overall	931	408	26.711	21.717	31.739	0.333	-0.673	1.175	NA	NA	NA	0.05	2.677	Male-biased but improving
Finland	All journals	Ophthalmology	overall	2074	571	29.42	25.125	33.493	0.25	-0.225	0.674	NA	NA	NA	0.04	1.961	Male-biased but improving
France	All journals	Ophthalmology	overall	12236	2948	32.603	31.048	34.111	0.57	0.399	0.73	31.365	21.365	50.365	0.1	2.449	Male-biased but improving
Germany	All journals	Ophthalmology	overall	20825	5329	26.607	25.355	27.822	0.384	0.246	0.521	67.365	47.365	110.365	0.062	2.942	Male-biased but improving
Greece	All journals	Ophthalmology	overall	2523	594	27.656	24.155	31.137	0.886	0.449	1.326	28.365	15.365	61.365	0.141	5.269	Male-biased but improving
Hong Kong	All journals	Ophthalmology	overall	919	368	33.917	27.654	39.615	0.908	0.168	1.389	31	NA	NA	0.169	3.829	Male-biased but improving
Hungary	All journals	Ophthalmology	overall	769	197	42.77	37.49	46.884	0.89	0.619	1.121	3.365	0	14.365	0.304	4.203	Male-biased but improving
India	All journals	Ophthalmology	overall	11311	4023	36.978	35.503	38.443	0.537	0.355	0.684	21.365	13.365	37.365	0.111	1.773	Male-biased but improving
Iran	All journals	Ophthalmology	overall	3714	1176	21.564	18.937	24.553	0.522	0.005	1.088	NA	NA	NA	0.084	5.293	Male-biased but improving
Ireland	All journals	Ophthalmology	overall	1291	336	37.264	32.41	41.574	0.741	0.206	1.058	27	NA	NA	0.155	2.476	Male-biased but improving
Israel	All journals	Ophthalmology	overall	4476	1299	35.639	32.952	38.133	0.412	0.129	0.64	38	NA	NA	0.08	1.578	Male-biased but improving
Italy	All journals	Ophthalmology	overall	12126	2665	34.469	33.04	36.048	0.681	0.516	0.836	22.365	15.365	33.365	0.128	2.601	Male-biased but improving
Japan	All journals	Ophthalmology	overall	25696	7275	23.449	22.313	24.614	0.171	0.042	0.301	138	NA	NA	0.027	2.837	Male-biased but improving
Mexico	All journals	Ophthalmology	overall	1061	288	35.406	30.254	40.167	1.333	0.89	1.637	10.365	4.365	23.365	0.263	7.281	Male-biased but improving
Netherlands	All journals	Ophthalmology	overall	5629	1482	40.014	37.902	41.906	0.675	0.514	0.798	10.365	5.365	18.39	0.17	2.054	Male-biased but improving
New Zealand	All journals	Ophthalmology	overall	1672	550	35.805	31.179	39.977	0.502	-0.04	0.852	35	NA	NA	0.098	1.808	Male-biased but improving
Norway	All journals	Ophthalmology	overall	1094	259	38.277	33.446	43.088	0.635	0.109	0.917	25	NA	NA	0.143	1.967	Male-biased but improving
Poland	All journals	Ophthalmology	overall	1321	389	45.793	41.823	48.447	0.572	0.331	0.75	15	NA	NA	0.315	2.535	Essentially at parity
Portugal	All journals	Ophthalmology	overall	1585	373	44.354	40.791	47.034	0.931	0.711	1.126	1.365	0	6.365	0.382	6.114	Male-biased but improving
Russia	All journals	Ophthalmology	overall	1047	295	32.171	26.971	36.777	1.174	0.568	1.597	16.365	8.365	44.365	0.202	6.038	Male-biased but improving
Saudi Arabia	All journals	Ophthalmology	overall	1853	646	30.666	27.408	33.967	1.899	1.361	2.375	11.365	7.365	18.365	0.32	18.089	Male-biased but improving
Singapore	All journals	Ophthalmology	overall	3658	1290	37.744	35.161	40.137	1.119	0.877	1.301	9.365	5.365	16.365	0.241	4.854	Male-biased but improving
South Korea	All journals	Ophthalmology	overall	5315	3434	41.983	39.96	43.794	0.725	0.541	0.842	5.365	2.365	11.365	0.215	2.308	Male-biased but improving
Spain	All journals	Ophthalmology	overall	9486	2357	42.682	41.258	43.874	0.86	0.78	0.933	3.365	2.365	6.365	0.275	3.397	Male-biased but improving
Sweden	All journals	Ophthalmology	overall	3253	993	43.723	40.427	46.591	0.567	0.4	0.663	3.365	0	15.365	0.213	1.68	Male-biased but improving
Switzerland	All journals	Ophthalmology	overall	3704	1069	30.964	28.114	33.537	0.843	0.539	1.117	24.365	15.365	44.365	0.143	4.061	Male-biased but improving
Turkey	All journals	Ophthalmology	overall	9929	2991	30.977	29.129	32.752	-0.6	-0.9	-0.317	NA	NA	NA	-0.102	0.527	Male-biased and becoming more so
United Kingdom	All journals	Ophthalmology	overall	18432	5362	33.201	32.016	34.449	0.582	0.451	0.718	29.365	22.365	41.365	0.104	2.407	Male-biased but improving
USA	All journals	Ophthalmology	overall	129894	41179	33.825	33.354	34.324	0.56	0.515	0.607	29.365	25.365	32.365	0.103	2.242	Male-biased but improving
Brazil	All journals	Orthodontics	overall	2449	672	43.798	40.524	46.72	0.679	0.464	0.812	2.365	0	11.365	0.259	2.44	Male-biased but improving
Canada	All journals	Orthodontics	overall	687	233	29.957	23.506	36.542	1.572	0.78	2.149	14.365	6.365	36.365	0.262	11.853	Male-biased but improving
Germany	All journals	Orthodontics	overall	909	272	29.277	22.593	36.366	0.092	-0.882	0.815	NA	NA	NA	0.015	1.59	Male-biased but improving
Italy	All journals	Orthodontics	overall	1276	329	34.327	28.388	39.796	-0.135	-1.027	0.469	NA	NA	NA	-0.028	0.72	Male-biased and becoming more so
Japan	All journals	Orthodontics	overall	1508	447	26.539	21.147	32.348	0.3	-0.379	0.907	NA	NA	NA	0.048	2.627	Male-biased but improving
Turkey	All journals	Orthodontics	overall	1641	609	42.388	36.998	46.833	0.596	0.192	0.762	18	NA	NA	0.194	1.798	Male-biased but improving
United Kingdom	All journals	Orthodontics	overall	1036	354	41.606	34.901	46.571	0.671	0.131	0.884	21	NA	NA	0.206	2.218	Male-biased but improving
USA	All journals	Orthodontics	overall	4352	1652	24.317	21.421	27	0.355	0.037	0.673	81	NA	NA	0.055	3.366	Male-biased but improving
Australia	All journals	Orthopedics	overall	4121	1217	25.65	22.808	28.406	-0.411	-0.8	-0.02	NA	NA	NA	-0.063	1.115	Male-biased and becoming more so
Austria	All journals	Orthopedics	overall	2640	590	20.016	17.169	22.902	0.233	-0.162	0.644	NA	NA	NA	0.039	4.149	Male-biased but improving
Belgium	All journals	Orthopedics	overall	1811	537	28.382	24.548	32.568	0.627	0.116	1.129	50	NA	NA	0.103	3.583	Male-biased but improving
Brazil	All journals	Orthopedics	overall	1307	319	27.734	23.027	32.247	0.607	-0.21	1.309	NA	NA	NA	0.097	3.612	Male-biased but improving
Canada	All journals	Orthopedics	overall	9034	2570	22.157	20.428	23.79	-0.067	-0.304	0.145	NA	NA	NA	-0.011	2.289	Male-biased and becoming more so
China	All journals	Orthopedics	overall	4147	3971	31.645	28.623	34.851	0.073	-0.588	0.652	NA	NA	NA	0.014	1.287	Male-biased but improving
Denmark	All journals	Orthopedics	overall	2261	549	26.94	23.933	30.245	0.971	0.576	1.371	26.365	16.365	49.39	0.156	6.249	Male-biased but improving
Finland	All journals	Orthopedics	overall	2067	412	20.516	16.898	24.379	0.204	-0.189	0.647	NA	NA	NA	0.034	3.797	Male-biased but improving
France	All journals	Orthopedics	overall	4132	1210	14.639	12.746	16.734	0.081	-0.176	0.396	NA	NA	NA	0.017	5.522	Male-biased but improving
Germany	All journals	Orthopedics	overall	11376	2774	15.3	14.111	16.664	-0.018	-0.184	0.149	NA	NA	NA	-0.003	4.404	Male-biased and becoming more so
Greece	All journals	Orthopedics	overall	1655	385	15.502	11.212	20.319	0.469	-0.048	1.101	NA	NA	NA	0.091	9.355	Male-biased but improving
India	All journals	Orthopedics	overall	2687	1321	9.943	7.814	12.501	0.093	-0.247	0.621	NA	NA	NA	0.023	9.779	Male-biased but improving
Iran	All journals	Orthopedics	overall	543	160	29.306	20.954	37.347	3.026	1.494	4.043	8.365	3.365	21.365	0.49	84.856	Male-biased but improving
Ireland	All journals	Orthopedics	overall	847	256	27.626	22.45	33.209	1.323	0.514	1.98	19.365	9.365	57.39	0.214	9.511	Male-biased but improving
Israel	All journals	Orthopedics	overall	1254	333	25.449	19.713	30.553	0.817	0.115	1.411	38	NA	NA	0.127	5.629	Male-biased but improving
Italy	All journals	Orthopedics	overall	5172	1190	21.351	19.147	23.855	0.406	0.077	0.771	78	NA	NA	0.064	4.599	Male-biased but improving
Japan	All journals	Orthopedics	overall	15946	3862	7.465	6.601	8.375	0.218	0.098	0.362	115.365	73.365	246.415	0.069	20.228	Male-biased but improving
Netherlands	All journals	Orthopedics	overall	4430	1199	21.677	19.382	24.136	0.38	0.09	0.711	78	NA	NA	0.064	4.408	Male-biased but improving
Norway	All journals	Orthopedics	overall	1555	389	26.816	22.518	30.841	-0.026	-0.54	0.499	NA	NA	NA	-0.004	1.68	Male-biased and becoming more so
South Korea	All journals	Orthopedics	overall	2722	1835	26.458	22.913	29.776	0.536	-0.002	1.058	54	NA	NA	0.086	3.651	Male-biased but improving
Spain	All journals	Orthopedics	overall	2521	614	25.704	22.408	28.681	0.659	0.162	1.075	55	NA	NA	0.104	4.518	Male-biased but improving
Sweden	All journals	Orthopedics	overall	3021	877	26.599	23.218	30.171	0.369	-0.044	0.76	NA	NA	NA	0.059	2.867	Male-biased but improving
Switzerland	All journals	Orthopedics	overall	3412	878	21.597	19.008	24.35	0.815	0.424	1.225	37.365	23.365	75.365	0.133	7.965	Male-biased but improving
Turkey	All journals	Orthopedics	overall	5067	1515	14.554	12.695	16.538	0.41	0.142	0.729	80	NA	NA	0.079	9.408	Male-biased but improving
United Kingdom	All journals	Orthopedics	overall	6053	2064	18.009	16.07	19.981	0.081	-0.175	0.361	NA	NA	NA	0.015	4.014	Male-biased but improving
USA	All journals	Orthopedics	overall	85407	27423	18.034	17.539	18.569	0.28	0.211	0.352	114.365	91.34	152.44	0.049	5.313	Male-biased but improving
Australia	All journals	Otolaryngology	overall	1545	518	35.234	29.946	39.867	0.818	0.273	1.153	29	NA	NA	0.157	3.124	Male-biased but improving
Austria	All journals	Otolaryngology	overall	867	190	23.198	17.899	28.725	0.057	-0.532	0.671	NA	NA	NA	0.01	2.496	Male-biased but improving
Belgium	All journals	Otolaryngology	overall	1065	260	44.22	38.868	48.076	0.766	0.475	0.953	1.365	0	13.39	0.315	3.623	Male-biased but improving
Brazil	All journals	Otolaryngology	overall	4357	1224	49.154	47.707	49.766	0.26	0.1	0.471	0	0	0	0.623	6.212	Essentially at parity
Canada	All journals	Otolaryngology	overall	4877	1393	22.281	19.902	24.557	0.147	-0.165	0.449	NA	NA	NA	0.024	3.04	Male-biased but improving
China	All journals	Otolaryngology	overall	4407	3764	41.022	35.988	44.786	-0.611	-1.908	0.008	NA	NA	NA	-0.169	0.107	Male-biased and becoming more so
Finland	All journals	Otolaryngology	overall	1261	302	33.398	28.053	37.84	0.44	-0.145	0.842	NA	NA	NA	0.079	1.917	Male-biased but improving
France	All journals	Otolaryngology	overall	2654	585	28.445	25.007	31.726	0.283	-0.126	0.657	NA	NA	NA	0.046	2.236	Male-biased but improving
Germany	All journals	Otolaryngology	overall	6129	1588	25.949	23.565	28.263	0.809	0.554	1.069	33.365	23.365	52.365	0.129	5.456	Male-biased but improving
Greece	All journals	Otolaryngology	overall	950	223	23.379	16.684	30.885	1.142	0.359	1.871	36	NA	NA	0.184	10.53	Male-biased but improving
India	All journals	Otolaryngology	overall	2475	1237	24.23	21.16	27.55	-0.154	-0.639	0.362	NA	NA	NA	-0.025	1.73	Male-biased and becoming more so
Israel	All journals	Otolaryngology	overall	1620	481	29.324	23.203	34.743	0.582	0.006	1.009	44	NA	NA	0.098	3.161	Male-biased but improving
Italy	All journals	Otolaryngology	overall	6087	1261	28.533	26.163	30.855	0.373	0.081	0.607	68	NA	NA	0.062	2.513	Male-biased but improving
Japan	All journals	Otolaryngology	overall	7814	2254	18.328	16.597	20.426	0.114	-0.102	0.365	NA	NA	NA	0.02	4.067	Male-biased but improving
Netherlands	All journals	Otolaryngology	overall	2195	565	31.853	28.033	35.672	0.629	0.222	0.96	41	NA	NA	0.109	2.822	Male-biased but improving
South Korea	All journals	Otolaryngology	overall	2291	1272	30.887	27.157	34.424	0.183	-0.341	0.624	NA	NA	NA	0.028	1.574	Male-biased but improving
Spain	All journals	Otolaryngology	overall	2899	733	36.597	33.203	39.455	0.871	0.57	1.091	13.365	7.365	29.365	0.178	3.224	Male-biased but improving
Sweden	All journals	Otolaryngology	overall	1347	417	45.665	41.044	48.514	0.609	0.371	0.765	0	0	8.365	0.318	2.671	Essentially at parity
Switzerland	All journals	Otolaryngology	overall	910	273	22.867	17.22	29.164	0.173	-0.467	0.87	NA	NA	NA	0.026	2.97	Male-biased but improving
Turkey	All journals	Otolaryngology	overall	7464	1977	29.971	27.86	31.872	1.062	0.839	1.258	20.365	15.365	29.365	0.176	5.8	Male-biased but improving
United Kingdom	All journals	Otolaryngology	overall	2818	931	27.071	23.776	30.476	0.725	0.373	1.107	35.365	19.365	75.44	0.12	4.536	Male-biased but improving
USA	All journals	Otolaryngology	overall	50065	16931	30.642	29.836	31.435	0.681	0.596	0.762	30.365	26.365	36.365	0.115	3.284	Male-biased but improving
Australia	All journals	Palliative Care	overall	781	308	72.427	64.118	81.124	1.048	-0.32	4.041	NA	NA	NA	-0.065	-0.359	Female-biased and becoming more so
Canada	All journals	Palliative Care	overall	1380	541	57.209	54.333	61.236	-0.329	-0.476	0.016	21	NA	NA	0.081	-0.495	Female-biased but improving
United Kingdom	All journals	Palliative Care	overall	1535	608	63.808	60.587	67.301	-0.495	-0.688	-0.119	43	NA	NA	0.056	-0.687	Female-biased but improving
USA	All journals	Palliative Care	overall	3710	1533	64.594	50	71.526	1.963	0	5.946	NA	NA	NA	-0.227	-0.07	Female-biased and becoming more so
Argentina	All journals	Parasitology	overall	1680	447	50	49.941	61.636	0	0	1.975	NA	NA	NA	11.835	-638403.486	Essentially at parity
Australia	All journals	Parasitology	overall	2026	662	33.573	28.633	38.306	-0.345	-1.117	0.237	NA	NA	NA	-0.064	0.577	Male-biased and becoming more so
Brazil	All journals	Parasitology	overall	12524	2659	53.32	50	55.332	0.07	-0.026	0.385	NA	NA	NA	-0.074	-0.077	Essentially at parity
Canada	All journals	Parasitology	overall	1115	415	41.021	35.664	45.515	0.68	0.207	0.915	21	NA	NA	0.19	2.117	Male-biased but improving
China	All journals	Parasitology	overall	2510	2364	47.389	44.468	49.288	0.399	0.188	0.536	12	NA	NA	0.348	1.976	Essentially at parity
Czech Republic	All journals	Parasitology	overall	1278	361	37.763	31.659	42.694	0.331	-0.556	0.738	NA	NA	NA	0.07	1.158	Male-biased but improving
Egypt	All journals	Parasitology	overall	2217	719	50	42.686	50.036	0	-0.807	0	3	NA	NA	1.34	-0.838	Essentially at parity
France	All journals	Parasitology	overall	2583	713	38.578	34.073	42.647	0.066	-0.563	0.432	NA	NA	NA	0.017	0.676	Male-biased but improving
Germany	All journals	Parasitology	overall	2776	737	40.788	37.794	43.369	0.643	0.416	0.791	8.365	3.365	23.39	0.172	1.899	Male-biased but improving
India	All journals	Parasitology	overall	1687	593	26.404	21.755	30.874	-1.385	-2.459	-0.561	NA	NA	NA	-0.228	0.269	Male-biased and becoming more so
Iran	All journals	Parasitology	overall	819	246	25.004	17.243	32.231	-0.983	-2.418	0.291	NA	NA	NA	-0.161	0.529	Male-biased and becoming more so
Italy	All journals	Parasitology	overall	1128	242	37.067	27.332	43.21	-0.527	-4.12	0.359	NA	NA	NA	-0.122	0.256	Male-biased and becoming more so
Japan	All journals	Parasitology	overall	2656	676	22.16	18.729	25.308	-0.266	-0.684	0.124	NA	NA	NA	-0.044	1.743	Male-biased and becoming more so
Mexico	All journals	Parasitology	overall	1548	356	43.103	38.782	46.324	0.289	-0.16	0.493	NA	NA	NA	0.095	0.717	Male-biased but improving
Poland	All journals	Parasitology	overall	939	318	50	50	56.288	0	-0.332	0.001	5	NA	NA	0.082	-0.254	Essentially at parity
Portugal	All journals	Parasitology	overall	953	214	50	46.707	51.951	0	-0.198	0.088	5	NA	NA	1.672	6.838	Essentially at parity
South Korea	All journals	Parasitology	overall	646	635	28.376	5.024	40.617	-1.749	-8.014	0.377	NA	NA	NA	-0.291	0.126	Male-biased and becoming more so
Spain	All journals	Parasitology	overall	1619	343	36.918	17.476	42.818	-0.814	-10.26	0.171	NA	NA	NA	-0.171	0.166	Male-biased and becoming more so
Thailand	All journals	Parasitology	overall	782	334	47.579	42.978	49.561	0.415	0.126	0.657	13	NA	NA	0.387	2.646	Essentially at parity
Turkey	All journals	Parasitology	overall	2548	707	37.94	33.015	42.479	-0.084	-0.888	0.442	NA	NA	NA	-0.02	0.539	Male-biased and becoming more so
United Kingdom	All journals	Parasitology	overall	2856	898	36.876	33.028	40.673	0.224	-0.196	0.524	NA	NA	NA	0.048	1.049	Male-biased but improving
USA	All journals	Parasitology	overall	13140	4006	41.452	39.671	42.881	0.436	0.301	0.528	10.365	5.365	23.365	0.124	1.151	Male-biased but improving
Australia	All journals	Pathology	overall	4413	1044	40.715	38.112	43.216	0.268	-0.064	0.474	NA	NA	NA	0.073	0.834	Male-biased but improving
Austria	All journals	Pathology	overall	2136	341	35.139	30.876	38.978	0.293	-0.176	0.645	NA	NA	NA	0.057	1.371	Male-biased but improving
Belgium	All journals	Pathology	overall	1306	232	46.28	41.833	49.152	0.166	-0.235	0.321	NA	NA	NA	0.103	0.391	Essentially at parity
Brazil	All journals	Pathology	overall	3734	709	50	49.995	53.563	0	-0.095	0.084	3	NA	NA	1.562	0.926	Essentially at parity
Canada	All journals	Pathology	overall	5673	1297	36.856	34.286	39.09	0.002	-0.39	0.305	NA	NA	NA	-0.001	0.719	Male-biased but improving
China	All journals	Pathology	overall	4688	5364	49.388	47.389	49.989	0.096	-0.051	0.2	6	NA	NA	0.37	0.535	Essentially at parity
Czech Republic	All journals	Pathology	overall	945	166	33.888	28.776	38.552	0.509	-0.082	0.969	NA	NA	NA	0.093	2.059	Male-biased but improving
Denmark	All journals	Pathology	overall	1992	450	40.39	36.414	43.886	0.447	0.034	0.679	28	NA	NA	0.117	1.245	Male-biased but improving
Finland	All journals	Pathology	overall	1929	357	47.419	23.822	49.938	0.138	-10.741	0.272	NA	NA	NA	0.166	0.393	Essentially at parity
France	All journals	Pathology	overall	8878	1941	46.276	25.562	50	-0.112	-14.007	0.126	NA	NA	NA	-1.917	0	Essentially at parity
Germany	All journals	Pathology	overall	13461	2285	36.071	34.634	37.587	0.519	0.372	0.642	24.365	16.365	39.365	0.104	1.819	Male-biased but improving
Greece	All journals	Pathology	overall	913	160	41.432	29.546	48.619	-0.218	-3.599	0.358	NA	NA	NA	-0.065	0.238	Male-biased and becoming more so
Hungary	All journals	Pathology	overall	664	103	49.203	45.263	50	0.172	0	0.421	9	NA	NA	0.477	1.746	Essentially at parity
India	All journals	Pathology	overall	1133	390	41.327	34.15	46.538	-0.242	-2.136	0.414	NA	NA	NA	-0.077	0.225	Male-biased and becoming more so
Israel	All journals	Pathology	overall	758	158	48.579	43.154	50	0.164	-0.109	0.356	8	NA	NA	0.302	0.71	Essentially at parity
Italy	All journals	Pathology	overall	9992	1500	46.915	44.515	48.628	0.143	-0.152	0.217	7	NA	NA	0.103	0.303	Essentially at parity
Japan	All journals	Pathology	overall	22449	5287	26.368	25.065	27.653	0.653	0.515	0.79	56	NA	NA	0.105	4.29	Male-biased but improving
Mexico	All journals	Pathology	overall	632	120	41.735	34.284	47.206	0.039	-1.36	0.527	NA	NA	NA	0	0.403	Male-biased but improving
Netherlands	All journals	Pathology	overall	4294	762	43.578	40.963	45.803	0.542	0.401	0.636	3.365	0	12.365	0.197	1.52	Male-biased but improving
Norway	All journals	Pathology	overall	1503	340	42.238	37.458	45.719	0.509	0.095	0.691	22	NA	NA	0.157	1.356	Male-biased but improving
Poland	All journals	Pathology	overall	1287	304	48.259	45.685	49.678	0.23	0.034	0.402	10	NA	NA	0.293	0.86	Essentially at parity
Portugal	All journals	Pathology	overall	932	163	50.005	49.983	56.758	0	-0.202	0.441	NA	NA	NA	0.067	-0.146	Essentially at parity
Singapore	All journals	Pathology	overall	732	219	32.675	26.38	38.791	-0.338	-1.426	0.51	NA	NA	NA	-0.062	0.634	Male-biased and becoming more so
South Korea	All journals	Pathology	overall	2296	1048	47.529	45.488	48.913	0.402	0.257	0.519	0	0	0	0.35	1.919	Essentially at parity
Spain	All journals	Pathology	overall	4429	712	46.389	44.197	48.063	0.252	0.092	0.344	12	NA	NA	0.16	0.579	Essentially at parity
Sweden	All journals	Pathology	overall	2237	488	39.867	35.594	43.281	0.277	-0.201	0.566	NA	NA	NA	0.074	0.939	Male-biased but improving
Switzerland	All journals	Pathology	overall	2402	457	35.655	31.929	38.967	0.341	-0.138	0.679	NA	NA	NA	0.065	1.384	Male-biased but improving
Tunisia	All journals	Pathology	overall	811	142	60.749	50	70.102	0	-0.303	1.258	NA	NA	NA	-0.037	-0.323
Turkey	All journals	Pathology	overall	2239	590	49.826	48.9	50	0.053	0	0.182	6	NA	NA	0.62	1.268	Essentially at parity
United Kingdom	All journals	Pathology	overall	6790	1438	37.863	35.782	39.889	0.221	-0.034	0.436	NA	NA	NA	0.048	0.957	Male-biased but improving
USA	All journals	Pathology	overall	50618	13278	40.911	40.135	41.703	0.486	0.425	0.542	11.365	8.365	15.365	0.131	1.318	Male-biased but improving
Argentina	All journals	Pediatrics	overall	2948	680	50	49.99	54.214	0	0	0.086	4	NA	NA	1.209	0.802	Essentially at parity
Australia	All journals	Pediatrics	overall	15486	4339	49.142	48.475	49.644	0.166	0.097	0.224	0	0	0	0.406	0.998	Essentially at parity
Austria	All journals	Pediatrics	overall	3460	720	43.437	40.695	45.756	0.595	0.45	0.691	3.365	0	11.365	0.209	1.746	Male-biased but improving
Belgium	All journals	Pediatrics	overall	3751	855	48.246	46.686	49.364	0.243	0.139	0.326	0	0	0	0.297	0.86	Essentially at parity
Brazil	All journals	Pediatrics	overall	10830	2605	50	50	58.02	0	0	0.732	NA	NA	NA	2.124	1.022	Essentially at parity
Canada	All journals	Pediatrics	overall	25461	7221	49.831	49.533	49.954	0.053	0.019	0.108	0	0	0	0.623	1.232	Essentially at parity
Chile	All journals	Pediatrics	overall	1547	365	50	49.835	50	0	0	0.053	4	NA	NA	3.816	212.907	Essentially at parity
China	All journals	Pediatrics	overall	4617	4724	49.334	40.73	49.999	0.079	-5.19	0.179	0	NA	NA	0.339	0.418	Essentially at parity
Czech Republic	All journals	Pediatrics	overall	926	175	46.651	41.663	49.215	0.425	0.143	0.625	13	NA	NA	0.305	1.82	Essentially at parity
Denmark	All journals	Pediatrics	overall	3112	705	44.8	42.222	47.019	0.278	-0.033	0.421	15	NA	NA	0.121	0.633	Male-biased but improving
Egypt	All journals	Pediatrics	overall	1928	590	48.183	46.666	49.2	0.417	0.246	0.588	0	0	0	0.486	4.215	Essentially at parity
Finland	All journals	Pediatrics	overall	5246	1134	49.983	49.827	50	0.008	0	0.052	5	NA	NA	0.95	1.917	Essentially at parity
France	All journals	Pediatrics	overall	13258	2884	49.505	48.89	49.841	0.103	0.046	0.156	0	0	0	0.426	0.667	Essentially at parity
Germany	All journals	Pediatrics	overall	14556	3178	37.81	36.223	39.155	0.614	0.48	0.723	16.365	11.365	25.365	0.134	1.959	Male-biased but improving
Greece	All journals	Pediatrics	overall	3342	755	49.526	47.728	50	0.056	0	0.139	0	NA	NA	0.174	0.144	Essentially at parity
India	All journals	Pediatrics	overall	16769	7049	33.281	32.011	34.588	-0.27	-0.472	-0.084	NA	NA	NA	-0.049	0.667	Male-biased and becoming more so
Indonesia	All journals	Pediatrics	overall	661	106	49.781	46.45	50.094	0.059	-0.073	0.327	NA	NA	NA	0.573	1.283	Essentially at parity
Iran	All journals	Pediatrics	overall	3624	1167	42.014	39.539	44.248	0.824	0.594	0.985	4.365	1.365	11.365	0.247	2.984	Male-biased but improving
Ireland	All journals	Pediatrics	overall	2096	597	42.269	38.891	45.107	0.602	0.336	0.768	5.365	0.365	22.365	0.184	1.712	Male-biased but improving
Israel	All journals	Pediatrics	overall	7177	1883	45.251	43.447	46.651	0.504	0.444	0.561	0.365	0	4.365	0.238	1.52	Essentially at parity
Italy	All journals	Pediatrics	overall	21666	3977	49.643	49.34	49.821	0.093	0.057	0.138	0	0	0	0.521	1.118	Essentially at parity
Japan	All journals	Pediatrics	overall	22445	5523	25.726	24.55	26.849	0.137	-0.012	0.273	NA	NA	NA	0.022	2.27	Male-biased but improving
Mexico	All journals	Pediatrics	overall	1331	283	40.879	36.354	44.865	0.254	-0.319	0.553	NA	NA	NA	0.07	0.798	Male-biased but improving
Netherlands	All journals	Pediatrics	overall	11208	2665	47.721	46.957	48.425	0.399	0.33	0.457	0	0	0	0.368	2.046	Essentially at parity
New Zealand	All journals	Pediatrics	overall	2600	738	40.493	34.215	45.031	-0.102	-1.934	0.42	NA	NA	NA	-0.027	0.367	Male-biased and becoming more so
Nigeria	All journals	Pediatrics	overall	603	271	23.563	16.926	30.453	-0.41	-1.533	0.597	NA	NA	NA	-0.072	1.242	Male-biased and becoming more so
Norway	All journals	Pediatrics	overall	2902	674	48.192	45.042	49.645	0.349	0.117	0.487	0	0	0.365	0.406	2.214	Essentially at parity
Poland	All journals	Pediatrics	overall	2865	669	67.251	50	71.462	1.058	0	2.024	NA	NA	NA	-0.097	-0.233	Female-biased and becoming more so
Portugal	All journals	Pediatrics	overall	2303	542	50	50	59.332	0	0	0.436	4	NA	NA	2.521	22.044	Essentially at parity
Saudi Arabia	All journals	Pediatrics	overall	1384	418	33.272	29.735	36.593	0.782	0.298	1.162	34	NA	NA	0.14	3.224	Male-biased but improving
Serbia	All journals	Pediatrics	overall	827	189	50	50	67.028	0	-0.006	3.183	NA	NA	NA	5.567	12754.58	Essentially at parity
Singapore	All journals	Pediatrics	overall	924	304	27.233	18.034	50.077	-7.392	-13.795	0	NA	NA	NA	-1.477	0	Male-biased and becoming more so
South Africa	All journals	Pediatrics	overall	1775	398	42.78	39.906	45.238	0.517	0.165	0.729	20	NA	NA	0.17	1.4	Male-biased but improving
South Korea	All journals	Pediatrics	overall	3392	1679	45.144	42.289	47.226	0.415	0.148	0.538	15	NA	NA	0.194	1.088	Essentially at parity
Spain	All journals	Pediatrics	overall	8264	1730	49.514	48.902	49.837	0.114	0.052	0.185	0	0	0	0.473	1.028	Essentially at parity
Sweden	All journals	Pediatrics	overall	6403	1881	49.752	49.382	49.935	0.067	0.024	0.127	0	0	0	0.549	0.962	Essentially at parity
Switzerland	All journals	Pediatrics	overall	4545	1118	42.973	40.598	44.909	0.68	0.54	0.773	4.365	0.365	10.365	0.225	2.158	Male-biased but improving
Thailand	All journals	Pediatrics	overall	792	372	47.339	27.146	50	0.014	-10.637	0.337	NA	NA	NA	0.151	0.405	Essentially at parity
Tunisia	All journals	Pediatrics	overall	531	114	49.81	47.531	50	0.077	0	0.377	9	NA	NA	0.752	4.586	Essentially at parity
Turkey	All journals	Pediatrics	overall	30117	7215	46.965	46.033	47.843	0.239	0.189	0.272	0	0	0	0.17	0.529	Essentially at parity
United Kingdom	All journals	Pediatrics	overall	18462	5748	44.785	43.733	45.83	0.251	0.158	0.321	17	NA	NA	0.107	0.566	Male-biased but improving
USA	All journals	Pediatrics	overall	199857	62074	49.645	49.487	49.77	0.083	0.062	0.103	0	0	0	0.465	0.69	Essentially at parity
Canada	All journals	Perinatology	overall	1253	414	54.04	50	59.922	0	-0.262	0.991	NA	NA	NA	0.009	-0.181	Essentially at parity
Germany	All journals	Perinatology	overall	772	206	30.646	23.759	37.348	-0.407	-1.559	0.376	NA	NA	NA	-0.07	0.702	Male-biased and becoming more so
Italy	All journals	Perinatology	overall	1509	283	49.975	49.819	50	0.011	0	0.055	6	NA	NA	0.901	1.914	Essentially at parity
Japan	All journals	Perinatology	overall	802	197	31.166	24.637	37.796	0.942	0.213	1.396	36	NA	NA	0.155	4.477	Male-biased but improving
Netherlands	All journals	Perinatology	overall	1147	278	47.371	39.161	50.012	0	-1.992	0.233	NA	NA	NA	-0.087	0.081	Essentially at parity
Turkey	All journals	Perinatology	overall	700	161	45.909	38.81	50	0.163	-0.586	0.383	NA	NA	NA	0.109	0.442	Essentially at parity
United Kingdom	All journals	Perinatology	overall	700	289	49.885	48.152	50.001	0.037	0	0.239	6	NA	NA	0.612	0.93	Essentially at parity
USA	All journals	Perinatology	overall	16837	6016	50	50	70.392	0	0	3.781	3	NA	NA	1.871	1.687	Essentially at parity
Argentina	All journals	Pharmacology	overall	2599	601	50	49.676	64.095	0	-0.069	9.665	NA	NA	NA	9.376	-11886.863	Essentially at parity
Australia	All journals	Pharmacology	overall	12434	3898	39.931	38.425	41.321	0.346	0.175	0.476	19.365	10.365	51.39	0.086	1.026	Male-biased but improving
Austria	All journals	Pharmacology	overall	5263	1329	40.519	38.128	42.519	0.644	0.462	0.771	9.365	4.365	19.365	0.169	1.902	Male-biased but improving
Belgium	All journals	Pharmacology	overall	7516	1762	34.661	32.669	36.668	0.252	0.004	0.466	62	NA	NA	0.046	1.3	Male-biased but improving
Brazil	All journals	Pharmacology	overall	17110	3476	52.292	50	54.033	0.047	-0.044	0.409	NA	NA	NA	-0.09	-0.048	Essentially at parity
Canada	All journals	Pharmacology	overall	20733	6689	42.028	40.597	43.333	0.373	0.257	0.461	10.365	4.365	21.365	0.113	0.968	Male-biased but improving
Chile	All journals	Pharmacology	overall	1757	374	39.642	35.427	43.331	0.413	-0.082	0.682	25	NA	NA	0.104	1.24	Male-biased but improving
China	All journals	Pharmacology	overall	28329	23985	49.655	49.363	49.822	0.104	0.063	0.155	0	0	0	0.604	2.129	Essentially at parity
Croatia	All journals	Pharmacology	overall	907	199	59.808	50	83.857	0.493	-0.312	14.389	NA	NA	NA	-0.122	-0.125	Female-biased and becoming more so
Czech Republic	All journals	Pharmacology	overall	2609	564	43.545	39.691	46.879	0.308	-0.168	0.491	NA	NA	NA	0.114	0.754	Male-biased but improving
Denmark	All journals	Pharmacology	overall	7992	2016	39.803	38.02	41.439	0.501	0.331	0.636	14.365	7.365	28.365	0.124	1.434	Male-biased but improving
Egypt	All journals	Pharmacology	overall	3655	1382	49.561	47.709	49.959	0.095	0.009	0.198	7	NA	NA	0.468	0.866	Essentially at parity
Finland	All journals	Pharmacology	overall	6332	1411	43.062	40.9	44.777	0.517	0.386	0.594	4.365	1.365	13.39	0.172	1.359	Male-biased but improving
France	All journals	Pharmacology	overall	24494	5639	41.588	40.341	42.801	0.188	0.055	0.292	33	NA	NA	0.054	0.633	Male-biased but improving
Germany	All journals	Pharmacology	overall	32858	8383	34.847	33.883	35.859	0.606	0.509	0.703	24.365	19.365	31.365	0.116	2.27	Male-biased but improving
Greece	All journals	Pharmacology	overall	2393	590	29.627	26.465	32.622	0.06	-0.399	0.454	NA	NA	NA	0.011	1.499	Male-biased but improving
Hong Kong	All journals	Pharmacology	overall	783	333	49.164	44.328	49.987	0.222	0.006	0.526	10	NA	NA	0.539	3.15	Essentially at parity
Hungary	All journals	Pharmacology	overall	2820	642	40.059	35.663	43.971	-0.151	-0.88	0.269	NA	NA	NA	-0.037	0.363	Male-biased and becoming more so
India	All journals	Pharmacology	overall	19070	8777	27.065	25.858	28.17	-0.026	-0.228	0.164	NA	NA	NA	-0.004	1.635	Male-biased and becoming more so
Indonesia	All journals	Pharmacology	overall	1419	307	48.838	46.242	49.853	0.218	0.047	0.38	9	NA	NA	0.419	1.526	Essentially at parity
Iran	All journals	Pharmacology	overall	7349	2909	33.403	31.462	35.164	0.58	0.285	0.832	29.365	17.365	69.365	0.104	2.348	Male-biased but improving
Ireland	All journals	Pharmacology	overall	2228	688	38.329	34.914	41.643	0.123	-0.411	0.51	NA	NA	NA	0.031	0.78	Male-biased but improving
Israel	All journals	Pharmacology	overall	3266	948	47.322	44.986	48.78	0.452	0.289	0.566	0	0	0.365	0.354	2.233	Essentially at parity
Italy	All journals	Pharmacology	overall	32968	6662	47.93	47.059	48.591	0.118	0.047	0.155	0	NA	NA	0.121	0.236	Essentially at parity
Japan	All journals	Pharmacology	overall	68183	17166	25.241	24.453	26.013	0.235	0.153	0.314	116.365	84.365	183.39	0.037	2.678	Male-biased but improving
Malaysia	All journals	Pharmacology	overall	1875	796	30.784	27.355	33.948	0.372	-0.264	0.993	NA	NA	NA	0.06	2.08	Male-biased but improving
Mexico	All journals	Pharmacology	overall	3461	797	46.755	43.628	48.936	0.287	0.102	0.386	12	NA	NA	0.203	0.76	Essentially at parity
Netherlands	All journals	Pharmacology	overall	14536	3540	38.017	36.684	39.263	0.839	0.735	0.934	11.865	8.365	16.365	0.184	2.927	Male-biased but improving
New Zealand	All journals	Pharmacology	overall	2685	921	43.626	40.233	46.316	0.448	0.126	0.575	19	NA	NA	0.162	1.133	Male-biased but improving
Nigeria	All journals	Pharmacology	overall	752	345	30.929	25.177	36.563	0.771	-0.025	1.505	34	NA	NA	0.131	3.653	Male-biased but improving
Norway	All journals	Pharmacology	overall	2653	719	45.026	40.787	48.189	0.244	-0.285	0.397	NA	NA	NA	0.118	0.579	Essentially at parity
Pakistan	All journals	Pharmacology	overall	2655	948	30.047	26.428	33.66	-1.135	-1.954	-0.424	NA	NA	NA	-0.188	0.278	Male-biased and becoming more so
Poland	All journals	Pharmacology	overall	9299	2610	54.806	52.799	56.573	0.086	-0.098	0.381	NA	NA	NA	-0.034	-0.134	Essentially at parity
Portugal	All journals	Pharmacology	overall	4642	1139	50	49.971	55.85	0	0	0.801	NA	NA	NA	2.834	-6.064	Essentially at parity
Romania	All journals	Pharmacology	overall	528	168	55.574	52.052	60.017	-0.487	-0.665	-0.213	16	NA	NA	0.167	-0.8	Female-biased but improving
Russia	All journals	Pharmacology	overall	1592	361	32.833	23.916	38.268	-1.292	-6.267	-0.161	NA	NA	NA	-0.237	0.143	Male-biased and becoming more so
Saudi Arabia	All journals	Pharmacology	overall	1705	692	24.166	20.877	27.483	-0.422	-1.034	0.155	NA	NA	NA	-0.066	1.23	Male-biased and becoming more so
Serbia	All journals	Pharmacology	overall	1864	414	61.737	58.094	64.993	0.023	-0.303	0.54	NA	NA	NA	-0.004	-0.366	Female-biased and becoming more so
Singapore	All journals	Pharmacology	overall	2167	922	36.207	32.009	40.029	0.23	-0.313	0.612	NA	NA	NA	0.047	1.13	Male-biased but improving
Slovenia	All journals	Pharmacology	overall	745	201	48.092	40.758	49.975	0.212	-0.673	0.456	10	NA	NA	0.304	1.029	Essentially at parity
South Africa	All journals	Pharmacology	overall	1129	343	42.171	37.435	46.034	0.363	-0.544	0.707	NA	NA	NA	0.116	0.954	Male-biased but improving
South Korea	All journals	Pharmacology	overall	13791	7144	43.08	41.607	44.575	0.391	0.254	0.477	6.365	1.365	16.365	0.132	0.959	Male-biased but improving
Spain	All journals	Pharmacology	overall	12763	2932	49.415	48.556	49.857	0.091	0.038	0.141	0	0	0	0.325	0.353	Essentially at parity
Sweden	All journals	Pharmacology	overall	9090	2449	41.811	39.854	43.72	0.341	0.161	0.459	25	NA	NA	0.1	0.895	Male-biased but improving
Switzerland	All journals	Pharmacology	overall	8870	2332	34.292	32.603	35.961	0.36	0.173	0.531	43.365	25.34	101.365	0.066	1.591	Male-biased but improving
Taiwan	All journals	Pharmacology	overall	664	1889	29.6	21.895	38.275	-1.163	-2.343	-0.032	NA	NA	NA	-0.194	0.27	Male-biased and becoming more so
Thailand	All journals	Pharmacology	overall	1969	996	48.027	40.631	49.919	0.211	-0.6	0.347	9	NA	NA	0.275	0.803	Essentially at parity
Tunisia	All journals	Pharmacology	overall	452	112	48.286	29.481	49.999	0.241	-9.983	0.613	11	NA	NA	0.41	2.245	Essentially at parity
Turkey	All journals	Pharmacology	overall	7344	2161	45.107	42.755	46.945	0.319	0.14	0.393	16	NA	NA	0.145	0.73	Essentially at parity
United Kingdom	All journals	Pharmacology	overall	21316	7210	34.489	33.247	35.765	0.249	0.104	0.38	60.365	35.34	158.365	0.046	1.324	Male-biased but improving
USA	All journals	Pharmacology	overall	212484	69885	39.53	39.126	39.924	0.496	0.461	0.527	15.365	13.365	17.365	0.12	1.434	Male-biased but improving
Australia	All journals	Physical and Rehabilitation Medicine	overall	5873	1975	65.204	62.791	67.741	0.333	-0.038	0.821	NA	NA	NA	-0.034	-0.352	Female-biased and becoming more so
Belgium	All journals	Physical and Rehabilitation Medicine	overall	755	171	42.872	37.593	46.737	0.614	0.049	0.892	20	NA	NA	0.207	1.893	Male-biased but improving
Brazil	All journals	Physical and Rehabilitation Medicine	overall	2308	700	56.621	54.777	58.665	-0.611	-0.744	-0.421	3.365	0.365	11.365	0.165	-0.927	Female-biased but improving
Canada	All journals	Physical and Rehabilitation Medicine	overall	5650	1655	60.754	58.599	63.057	-0.253	-0.44	0.034	NA	NA	NA	0.039	-0.489	Female-biased but improving
Denmark	All journals	Physical and Rehabilitation Medicine	overall	989	246	45.632	41.946	48.184	0.622	0.33	0.886	15	NA	NA	0.325	2.941	Essentially at parity
Germany	All journals	Physical and Rehabilitation Medicine	overall	1627	373	22.618	18.402	26.689	-0.931	-1.53	-0.293	NA	NA	NA	-0.151	0.695	Male-biased and becoming more so
Italy	All journals	Physical and Rehabilitation Medicine	overall	1800	360	42.526	36.865	46.697	0.393	-0.672	0.689	NA	NA	NA	0.12	0.961	Male-biased but improving
Japan	All journals	Physical and Rehabilitation Medicine	overall	965	582	17.424	13.21	21.965	-0.537	-1.089	0.18	NA	NA	NA	-0.096	1.699	Male-biased and becoming more so
Netherlands	All journals	Physical and Rehabilitation Medicine	overall	3743	891	42.72	39.973	44.787	0.63	0.41	0.758	4.365	0.365	15.365	0.202	1.851	Male-biased but improving
New Zealand	All journals	Physical and Rehabilitation Medicine	overall	664	221	50.021	49.784	67.574	0	-0.273	14.997	0	NA	NA	-0.241	-0.023	Essentially at parity
Norway	All journals	Physical and Rehabilitation Medicine	overall	1379	407	64.442	58.481	73.653	0.635	-0.37	4.123	NA	NA	NA	-0.078	-0.239	Female-biased and becoming more so
Spain	All journals	Physical and Rehabilitation Medicine	overall	809	171	42.57	36.526	46.763	0.313	-0.953	0.798	NA	NA	NA	0.095	0.775	Male-biased but improving
Sweden	All journals	Physical and Rehabilitation Medicine	overall	3002	1050	69.876	66.413	73.653	0.539	-0.001	1.397	NA	NA	NA	-0.039	-0.41	Female-biased and becoming more so
Switzerland	All journals	Physical and Rehabilitation Medicine	overall	862	202	30.015	23.735	35.755	-1.342	-2.719	-0.131	NA	NA	NA	-0.213	0.222	Male-biased and becoming more so
United Kingdom	All journals	Physical and Rehabilitation Medicine	overall	2914	933	56.247	50	59.052	-0.086	-0.276	0.248	NA	NA	NA	0.024	-0.278	Female-biased but improving
[truncated: 685 more rows]
