# Supplementary material for: The gender gap in science: How long until women are equally represented?
Source: PLoS Biol. 2018 Apr 19;16(4):e2004956. doi: 10.1371/journal.pbio.2004956 (PMC5908072; doi:10.1371/journal.pbio.2004956)
Supplement: S3 Data — As before, only combinations for which we recovered sufficient data appear. (CSV) [file pbio.2004956.s029.csv]

sub.category	category	position	n.authors	n.papers	gender.ratio.at.present	low.CI.1	up.CI.1	current.rate.of.change	low.CI.2	up.CI.2	years.to.parity	low.CI.3	up.CI.3	r	c	qualitative.result
All subcategories	Astrophysics	first	6761	6761	19.855	17.978	21.77	0.116	-0.042	0.282	NA	NA	NA	0.019	3.572	Male-biased but improving
All subcategories	Astrophysics	last	6546	6546	14.04	12.284	15.86	0.012	-0.119	0.154	NA	NA	NA	0.002	5.223	Male-biased but improving
All subcategories	Astrophysics	single	2239	2239	10.575	7.982	13.658	0.035	-0.151	0.307	NA	NA	NA	0.009	8.021	Male-biased but improving
All subcategories	Astrophysics	overall	27880	11740	18.749	17.798	19.646	0.242	0.156	0.316	131.365	100.365	205.365	0.04	4.672	Male-biased but improving
All subcategories	Computer Science	first	38633	38633	17.41	16.862	17.956	0.124	0.015	0.235	177	NA	NA	0.022	4.507	Male-biased but improving
All subcategories	Computer Science	last	40232	40232	14.916	14.43	15.389	0.077	-0.023	0.178	NA	NA	NA	0.015	5.32	Male-biased but improving
All subcategories	Computer Science	single	9766	9766	9.609	8.72	10.501	0.022	-0.102	0.163	NA	NA	NA	0.005	8.798	Male-biased but improving
All subcategories	Computer Science	overall	135228	62826	16.262	15.974	16.553	0.11	0.057	0.169	280	NA	NA	0.02	4.91	Male-biased but improving
All subcategories	Mathematics	first	70262	70262	19.33	18.844	19.76	0.55	0.48	0.619	57.365	51.365	66.365	0.093	6.879	Male-biased but improving
All subcategories	Mathematics	last	69021	69021	18.587	18.172	19.035	0.487	0.42	0.56	65.365	57.365	76.365	0.083	6.76	Male-biased but improving
All subcategories	Mathematics	single	54145	54145	14.555	14.04	15.06	0.347	0.285	0.418	92.365	77.365	112.365	0.068	8.536	Male-biased but improving
All subcategories	Mathematics	overall	227610	144412	18.49	18.238	18.747	0.534	0.496	0.571	60.365	56.365	64.365	0.092	7.298	Male-biased but improving
All subcategories	Nonlinear Sciences	first	4212	4212	16.263	14.367	18.288	0.312	0.13	0.526	103.365	61.365	245.365	0.058	6.685	Male-biased but improving
All subcategories	Nonlinear Sciences	last	4255	4255	15.444	13.48	17.439	0.437	0.222	0.663	73.365	49.34	142.39	0.082	8.864	Male-biased but improving
All subcategories	Nonlinear Sciences	single	1222	1222	11.815	8.919	15.389	0.212	-0.075	0.607	NA	NA	NA	0.05	9.556	Male-biased but improving
All subcategories	Nonlinear Sciences	overall	13426	6945	16.942	15.808	17.998	0.456	0.331	0.577	71.365	56.365	97.365	0.082	7.679	Male-biased but improving
All subcategories	Physics	first	101575	101575	17.076	16.685	17.452	0.249	0.202	0.296	129.365	108.365	159.365	0.045	5.58	Male-biased but improving
All subcategories	Physics	last	99825	99825	12.844	12.5	13.191	0.121	0.081	0.162	258.365	194.34	383.44	0.025	7.133	Male-biased but improving
All subcategories	Physics	single	37008	37008	11.674	11.113	12.258	0.215	0.156	0.276	141.365	111.34	192.39	0.048	9.783	Male-biased but improving
All subcategories	Physics	overall	388457	192980	16.692	16.505	16.881	0.304	0.278	0.33	106.365	98.365	115.365	0.055	6.283	Male-biased but improving
All subcategories	Quantitative Biology	first	6025	6025	22.747	21.167	24.491	0.299	0.002	0.583	NA	NA	NA	0.047	3.556	Male-biased but improving
All subcategories	Quantitative Biology	last	6051	6051	17.096	15.589	18.795	0.442	0.172	0.76	73.365	42.365	187.465	0.08	7.43	Male-biased but improving
All subcategories	Quantitative Biology	single	1219	1219	12.884	9.735	16.346	0.279	-0.204	0.933	NA	NA	NA	0.057	9.303	Male-biased but improving
All subcategories	Quantitative Biology	overall	23297	8785	22.224	21.446	23.092	0.453	0.295	0.607	66.365	48.365	103.365	0.073	4.598	Male-biased but improving
All subcategories	Quantitative Finance	first	721	721	16.27	11.817	21.397	-0.342	-1.049	0.707	NA	NA	NA	-0.063	2.453	Male-biased and becoming more so
All subcategories	Quantitative Finance	last	712	712	17.966	12.81	23.292	0.407	-0.585	1.523	NA	NA	NA	0.068	6.304	Male-biased but improving
All subcategories	Quantitative Finance	overall	2211	1213	15.182	12.612	18.015	-0.193	-0.647	0.362	NA	NA	NA	-0.037	3.378	Male-biased and becoming more so
All subcategories	Statistics	first	5478	5478	19.771	18.218	21.401	-0.11	-0.547	0.329	NA	NA	NA	-0.02	2.59	Male-biased and becoming more so
All subcategories	Statistics	last	5770	5770	16.611	15.068	18.045	-0.211	-0.599	0.21	NA	NA	NA	-0.04	2.895	Male-biased and becoming more so
All subcategories	Statistics	single	1142	1142	16.166	12.922	19.897	0.695	-0.072	1.6	NA	NA	NA	0.128	12.029	Male-biased but improving
All subcategories	Statistics	overall	18209	8514	19.273	18.427	20.129	0.068	-0.191	0.315	NA	NA	NA	0.01	3.475	Male-biased but improving
Cosmology and Nongalactic Astrophysics	Astrophysics	first	659	659	16.191	9.905	24.224	-0.597	-1.567	1.073	NA	NA	NA	-0.109	1.694	Male-biased and becoming more so
Cosmology and Nongalactic Astrophysics	Astrophysics	last	633	633	15.801	9.431	24.508	0.835	-0.475	3.059	NA	NA	NA	0.167	16.95	Male-biased but improving
Cosmology and Nongalactic Astrophysics	Astrophysics	overall	2359	1098	18.187	14.334	22.126	0.678	-0.15	1.608	NA	NA	NA	0.119	9.397	Male-biased but improving
Earth and Planetary Astrophysics	Astrophysics	overall	957	358	18.079	13.745	23.385	0.123	-0.952	1.534	NA	NA	NA	0.018	4.104	Male-biased but improving
High Energy Astrophysical Phenomena	Astrophysics	overall	1669	570	20.383	17.354	23.781	0.842	-0.077	1.831	NA	NA	NA	0.145	9.615	Male-biased but improving
Instrumentation and Methods for Astrophysics	Astrophysics	overall	1904	569	18.649	15.493	21.793	0.729	-0.126	1.677	NA	NA	NA	0.123	9.36	Male-biased but improving
Solar and Stellar Astrophysics	Astrophysics	overall	1481	587	16.784	13.607	20.707	0.002	-0.796	1.113	NA	NA	NA	0.002	4.031	Male-biased but improving
Unspecified	Astrophysics	first	4751	4751	26.573	22.494	30.13	0.562	0.278	0.795	46.365	27.365	106.39	0.09	3.756	Male-biased but improving
Unspecified	Astrophysics	last	4600	4600	20.464	16.658	24.831	0.47	0.165	0.794	66.365	35.365	195.39	0.076	5.477	Male-biased but improving
Unspecified	Astrophysics	single	1720	1720	11.364	6.66	18.01	0.097	-0.177	0.611	NA	NA	NA	0.022	8.181	Male-biased but improving
Unspecified	Astrophysics	overall	19129	8405	23.18	21.068	25.381	0.554	0.396	0.708	53.365	38.365	77.39	0.088	4.843	Male-biased but improving
Architecture	Computer Science	overall	939	405	14.229	10.683	18.23	0.5	-0.116	1.305	NA	NA	NA	0.093	10.955	Male-biased but improving
Artificial Intelligence	Computer Science	first	2638	2638	15.418	13.35	17.551	-0.34	-0.707	0.042	NA	NA	NA	-0.066	2.587	Male-biased and becoming more so
Artificial Intelligence	Computer Science	last	2749	2749	16.838	14.808	18.986	0.105	-0.297	0.516	NA	NA	NA	0.017	4.56	Male-biased but improving
Artificial Intelligence	Computer Science	single	972	972	11.198	7.973	15.247	0.771	0.163	1.854	52	NA	NA	0.178	30.279	Male-biased but improving
Artificial Intelligence	Computer Science	overall	9042	4379	15.989	15.009	17.105	-0.039	-0.252	0.177	NA	NA	NA	-0.007	4.01	Male-biased and becoming more so
Computation and Language	Computer Science	first	1791	1791	23.336	20.632	25.921	0.029	-0.222	0.28	NA	NA	NA	0.003	2.366	Male-biased but improving
Computation and Language	Computer Science	last	1838	1838	22.082	19.77	24.536	0.087	-0.148	0.35	NA	NA	NA	0.015	2.855	Male-biased but improving
Computation and Language	Computer Science	single	633	633	10.34	6.557	14.62	-0.205	-0.375	0.073	NA	NA	NA	-0.05	5.044	Male-biased and becoming more so
Computation and Language	Computer Science	overall	6450	2992	22.12	20.882	23.347	0.02	-0.097	0.156	NA	NA	NA	0.004	2.599	Male-biased but improving
Computational Complexity	Computer Science	first	1011	1011	7.471	5.442	9.981	-0.636	-0.839	-0.351	NA	NA	NA	-0.202	2.114	Male-biased and becoming more so
Computational Complexity	Computer Science	last	1030	1030	9.112	6.609	12.241	-0.112	-0.46	0.387	NA	NA	NA	-0.032	6.893	Male-biased and becoming more so
Computational Complexity	Computer Science	overall	3447	1857	9.223	7.85	10.734	-0.243	-0.417	-0.01	NA	NA	NA	-0.063	5.199	Male-biased and becoming more so
Computational Engineering; Finance; and Science	Computer Science	first	459	459	20.774	14.898	26.291	0.218	-0.977	1.659	NA	NA	NA	0.038	3.9	Male-biased but improving
Computational Engineering; Finance; and Science	Computer Science	overall	1801	739	20.397	17.583	23.261	0.554	0.004	1.153	57	NA	NA	0.093	6.295	Male-biased but improving
Computational Geometry	Computer Science	first	855	855	14.669	11.259	18.201	0.007	-0.516	0.686	NA	NA	NA	0	4.848	Male-biased but improving
Computational Geometry	Computer Science	last	843	843	15.276	11.808	18.85	-0.157	-0.688	0.49	NA	NA	NA	-0.028	3.579	Male-biased and becoming more so
Computational Geometry	Computer Science	overall	3019	1303	15.822	13.931	17.776	0.019	-0.271	0.374	NA	NA	NA	0.004	4.448	Male-biased but improving
Computer Science and Game Theory	Computer Science	first	1240	1240	15.553	12.482	18.904	-0.197	-0.808	0.639	NA	NA	NA	-0.039	3.206	Male-biased and becoming more so
Computer Science and Game Theory	Computer Science	last	1238	1238	16.88	13.648	20.146	0.268	-0.453	1.075	NA	NA	NA	0.046	5.807	Male-biased but improving
Computer Science and Game Theory	Computer Science	overall	4012	1905	14.647	12.91	16.306	-0.177	-0.533	0.225	NA	NA	NA	-0.034	3.649	Male-biased and becoming more so
Computer Vision and Pattern Recognition	Computer Science	first	866	866	17.488	14.165	21.06	1.165	0.141	2.552	37	NA	NA	0.21	21.297	Male-biased but improving
Computer Vision and Pattern Recognition	Computer Science	last	1008	1008	12.86	10.219	15.793	-0.525	-1.237	0.288	NA	NA	NA	-0.115	2.197	Male-biased and becoming more so
Computer Vision and Pattern Recognition	Computer Science	overall	3542	1402	15.766	14.124	17.413	0.078	-0.345	0.601	NA	NA	NA	0.013	4.864	Male-biased but improving
Computers and Society	Computer Science	first	899	899	26.088	22.626	29.735	0.22	-0.583	1.08	NA	NA	NA	0.033	2.418	Male-biased but improving
Computers and Society	Computer Science	last	905	905	23.916	20.356	27.521	0.092	-0.724	0.893	NA	NA	NA	0.012	2.422	Male-biased but improving
Computers and Society	Computer Science	overall	3366	1476	25.751	23.901	27.479	0.507	0.108	0.931	59	NA	NA	0.082	3.712	Male-biased but improving
Cryptography and Security	Computer Science	first	1793	1793	17.533	15.027	20.255	0.212	-0.286	0.818	NA	NA	NA	0.038	5.09	Male-biased but improving
Cryptography and Security	Computer Science	last	1770	1770	15.16	12.817	17.769	0.289	-0.212	0.862	NA	NA	NA	0.054	7.167	Male-biased but improving
Cryptography and Security	Computer Science	single	517	517	7.786	4.69	11.752	-0.104	-0.49	0.696	NA	NA	NA	-0.032	8.29	Male-biased and becoming more so
Cryptography and Security	Computer Science	overall	6070	2980	15.709	14.49	17.118	0.072	-0.226	0.365	NA	NA	NA	0.012	4.809	Male-biased but improving
Data Structures and Algorithms	Computer Science	first	1173	1173	12.546	9.449	15.643	-0.091	-0.559	0.558	NA	NA	NA	-0.023	5.012	Male-biased and becoming more so
Data Structures and Algorithms	Computer Science	last	1197	1197	10.151	7.758	13.201	0.106	-0.325	0.721	NA	NA	NA	0.027	9.736	Male-biased but improving
Data Structures and Algorithms	Computer Science	overall	3868	1735	11.96	10.568	13.61	0.061	-0.202	0.394	NA	NA	NA	0.012	7.014	Male-biased but improving
Databases	Computer Science	first	1031	1031	19.648	16.015	23.433	0.056	-0.6	0.73	NA	NA	NA	0.006	3.244	Male-biased but improving
Databases	Computer Science	last	1044	1044	12.55	9.582	15.616	-0.304	-0.783	0.223	NA	NA	NA	-0.063	3.511	Male-biased and becoming more so
Databases	Computer Science	overall	3867	1593	17.088	15.293	19.121	0.028	-0.295	0.373	NA	NA	NA	0.004	3.985	Male-biased but improving
Digital Libraries	Computer Science	first	592	592	21.384	16.391	26.824	0.879	-0.111	2.132	NA	NA	NA	0.143	8.9	Male-biased but improving
Digital Libraries	Computer Science	last	600	600	16.349	12.216	21.244	0.065	-0.652	1.165	NA	NA	NA	0.012	4.572	Male-biased but improving
Digital Libraries	Computer Science	overall	2328	915	20.469	17.981	23.252	0.154	-0.253	0.599	NA	NA	NA	0.026	3.565	Male-biased but improving
Discrete Mathematics	Computer Science	first	1017	1017	19.718	15.655	23.763	0.219	-0.511	1.161	NA	NA	NA	0.037	4.194	Male-biased but improving
Discrete Mathematics	Computer Science	last	1026	1026	11.037	8.08	14.399	-0.32	-0.776	0.329	NA	NA	NA	-0.076	3.753	Male-biased and becoming more so
Discrete Mathematics	Computer Science	overall	3317	1718	15.476	13.336	17.7	0.166	-0.21	0.628	NA	NA	NA	0.032	5.789	Male-biased but improving
Distributed; Parallel; and Cluster Computing	Computer Science	first	1823	1823	15.36	12.947	17.942	0.299	-0.177	0.913	NA	NA	NA	0.057	7.263	Male-biased but improving
Distributed; Parallel; and Cluster Computing	Computer Science	last	1901	1901	10.425	8.498	12.513	0.025	-0.305	0.46	NA	NA	NA	0.004	7.847	Male-biased but improving
Distributed; Parallel; and Cluster Computing	Computer Science	overall	7065	2673	13.025	11.914	14.211	0.115	-0.094	0.354	NA	NA	NA	0.024	6.949	Male-biased but improving
Formal Languages and Automata Theory	Computer Science	overall	721	360	12.405	8.514	16.951	-0.367	-1.205	0.871	NA	NA	NA	-0.081	3.086	Male-biased and becoming more so
Human-Computer Interaction	Computer Science	overall	2276	917	20.438	18.041	22.723	-1.127	-1.619	-0.618	NA	NA	NA	-0.188	0.608	Male-biased and becoming more so
Information Retrieval	Computer Science	first	728	728	23.219	18.291	28.289	0.728	-0.186	1.711	NA	NA	NA	0.118	6.17	Male-biased but improving
Information Retrieval	Computer Science	last	762	762	16.181	12.424	20.385	0.017	-0.729	0.894	NA	NA	NA	0.001	4.165	Male-biased but improving
Information Retrieval	Computer Science	overall	2608	1197	20.039	17.804	22.503	0.277	-0.15	0.805	NA	NA	NA	0.049	4.476	Male-biased but improving
Information Theory	Computer Science	first	7143	7143	20.985	19.284	22.565	0.814	0.454	1.167	52	NA	NA	0.133	8.378	Male-biased but improving
Information Theory	Computer Science	last	7638	7638	16.883	15.518	18.327	0.87	0.55	1.216	37.365	26.365	58.39	0.157	14.423	Male-biased but improving
Information Theory	Computer Science	single	1063	1063	15.185	11.316	19.615	1.248	0.341	2.334	26.365	14.365	90.365	0.232	31.509	Male-biased but improving
Information Theory	Computer Science	overall	23073	11834	19.08	18.215	19.906	0.876	0.688	1.059	36.365	30.365	46.365	0.149	11.182	Male-biased but improving
Learning	Computer Science	first	2530	2530	14.961	12.973	17.216	0.19	-0.315	0.827	NA	NA	NA	0.034	6.223	Male-biased but improving
Learning	Computer Science	last	2778	2778	12.384	10.745	14.378	0.044	-0.381	0.609	NA	NA	NA	0.009	6.508	Male-biased but improving
Learning	Computer Science	overall	8916	4136	14.494	13.299	15.548	0.493	0.181	0.829	72	NA	NA	0.097	10.967	Male-biased but improving
Logic in Computer Science	Computer Science	first	1992	1992	15.473	12.953	18.126	0.091	-0.34	0.589	NA	NA	NA	0.018	5.194	Male-biased but improving
Logic in Computer Science	Computer Science	last	1983	1983	16.937	14.453	19.566	0.542	0.09	1.082	58	NA	NA	0.092	8.465	Male-biased but improving
Logic in Computer Science	Computer Science	single	895	895	6.324	4.088	9.107	0.015	-0.235	0.52	NA	NA	NA	0.008	14.65	Male-biased but improving
Logic in Computer Science	Computer Science	overall	6453	3320	14.715	13.343	16.129	0.186	-0.055	0.471	NA	NA	NA	0.035	6.415	Male-biased but improving
Mathematical Software	Computer Science	overall	671	294	6.157	3.925	8.752	-0.439	-0.72	-0.042	NA	NA	NA	-0.164	3.643	Male-biased and becoming more so
Multiagent Systems	Computer Science	overall	825	391	19.361	15.493	23.744	0.567	-0.223	1.514	NA	NA	NA	0.091	6.812	Male-biased but improving
Multimedia	Computer Science	overall	913	464	22.383	18.325	26.176	0.415	-0.477	1.343	NA	NA	NA	0.07	4.39	Male-biased but improving
Networking and Internet Architecture	Computer Science	first	778	778	18.258	14.262	22.504	0.371	-0.387	1.327	NA	NA	NA	0.064	5.986	Male-biased but improving
Networking and Internet Architecture	Computer Science	last	777	777	15.346	11.637	19.851	0.069	-0.64	1.024	NA	NA	NA	0.013	5.022	Male-biased but improving
Networking and Internet Architecture	Computer Science	overall	2688	1162	16.902	14.825	19.379	0.124	-0.253	0.601	NA	NA	NA	0.02	4.642	Male-biased but improving
Neural and Evolutionary Computing	Computer Science	first	689	689	16.207	12.425	20.219	0.698	-0.004	1.648	56	NA	NA	0.127	11.967	Male-biased but improving
Neural and Evolutionary Computing	Computer Science	last	723	723	11.764	8.646	15.285	-0.34	-0.78	0.343	NA	NA	NA	-0.073	3.535	Male-biased and becoming more so
Neural and Evolutionary Computing	Computer Science	overall	2461	1192	13.978	12.137	15.982	-0.064	-0.4	0.331	NA	NA	NA	-0.013	4.637	Male-biased and becoming more so
Numerical Analysis	Computer Science	overall	919	512	17.607	13.861	21.411	1	0.088	2.023	40	NA	NA	0.176	15.92	Male-biased but improving
Other	Computer Science	overall	1718	898	17.689	14.476	20.87	-0.233	-0.782	0.418	NA	NA	NA	-0.04	2.627	Male-biased and becoming more so
Performance	Computer Science	overall	613	280	14.536	10.466	19.218	0.518	-0.274	1.647	NA	NA	NA	0.093	10.668	Male-biased but improving
Programming Languages	Computer Science	first	768	768	14.293	10.976	18.279	0.509	-0.112	1.413	NA	NA	NA	0.102	11.501	Male-biased but improving
Programming Languages	Computer Science	last	812	812	13.447	10.116	16.923	0.058	-0.448	0.788	NA	NA	NA	0.012	6.002	Male-biased but improving
Programming Languages	Computer Science	overall	2669	1255	12.284	10.52	14.046	-0.038	-0.336	0.274	NA	NA	NA	-0.009	5.718	Male-biased and becoming more so
Robotics	Computer Science	first	774	774	14.39	11.177	18.012	0.37	-0.28	1.223	NA	NA	NA	0.071	8.917	Male-biased but improving
Robotics	Computer Science	last	820	820	12.555	9.402	16.068	1.228	0.332	2.642	25.365	12.365	88.39	0.256	50.629	Male-biased but improving
Robotics	Computer Science	overall	3065	1073	13.528	12.016	15.265	0.59	0.178	1.108	62	NA	NA	0.119	14.522	Male-biased but improving
Social and Information Networks	Computer Science	first	940	940	27.659	22.839	32.56	2.369	0.75	3.805	26	NA	NA	0.38	37.925	Male-biased but improving
Social and Information Networks	Computer Science	last	1008	1008	16.784	13.119	20.945	-0.846	-2.043	0.614	NA	NA	NA	-0.152	1.108	Male-biased and becoming more so
Social and Information Networks	Computer Science	overall	3481	1420	23.04	20.651	25.583	0.803	-0.05	1.664	47	NA	NA	0.131	6.908	Male-biased but improving
Software Engineering	Computer Science	first	1273	1273	17.954	14.785	21.327	0.507	-0.118	1.292	NA	NA	NA	0.087	7.382	Male-biased but improving
Software Engineering	Computer Science	last	1304	1304	14.459	11.783	17.275	0.223	-0.385	0.942	NA	NA	NA	0.039	6.801	Male-biased but improving
Software Engineering	Computer Science	overall	4676	1966	16.642	15.087	18.236	0.431	0.083	0.823	73	NA	NA	0.079	7.724	Male-biased but improving
Symbolic Computation	Computer Science	overall	735	415	11.641	7.863	16.072	-0.093	-0.628	0.742	NA	NA	NA	-0.024	5.44	Male-biased and becoming more so
Systems and Control	Computer Science	first	482	482	17.095	11.784	23.429	1.667	-0.247	4.171	28	NA	NA	0.291	43.857	Male-biased but improving
Systems and Control	Computer Science	last	547	547	9.432	5.425	13.919	-0.112	-1.163	1.963	NA	NA	NA	-0.023	7.04	Male-biased and becoming more so
Systems and Control	Computer Science	overall	1692	765	13.523	10.835	16.492	0.406	-0.55	1.621	NA	NA	NA	0.078	10.38	Male-biased but improving
Algebraic Geometry	Mathematics	first	5409	5409	18.647	17.03	20.357	0.309	0.113	0.51	100	NA	NA	0.053	5.195	Male-biased but improving
Algebraic Geometry	Mathematics	last	5229	5229	15.801	14.369	17.318	0.189	0.009	0.393	NA	NA	NA	0.035	5.799	Male-biased but improving
Algebraic Geometry	Mathematics	single	6159	6159	12.575	11.195	14.035	0.06	-0.074	0.221	NA	NA	NA	0.013	6.662	Male-biased but improving
Algebraic Geometry	Mathematics	overall	18784	12818	16.372	15.532	17.224	0.255	0.149	0.362	126.365	89.365	214.415	0.047	6.052	Male-biased but improving
Algebraic Topology	Mathematics	first	700	700	11.954	8.242	16.118	0.13	-0.279	0.766	NA	NA	NA	0.03	8.149	Male-biased but improving
Algebraic Topology	Mathematics	last	666	666	22.013	16.751	27.19	0.958	0.258	1.701	43	NA	NA	0.154	9.17	Male-biased but improving
Algebraic Topology	Mathematics	single	745	745	9.524	6.318	13.652	-0.227	-0.487	0.246	NA	NA	NA	-0.062	5.153	Male-biased and becoming more so
Algebraic Topology	Mathematics	overall	2419	1585	15.346	12.98	17.882	0.323	-0.012	0.718	NA	NA	NA	0.06	7.472	Male-biased but improving
Analysis of PDEs	Mathematics	first	6592	6592	22.023	20.3	23.757	0.721	0.411	1.033	55	NA	NA	0.117	6.702	Male-biased but improving
Analysis of PDEs	Mathematics	last	6576	6576	21.122	19.333	22.722	0.495	0.17	0.812	75	NA	NA	0.079	5.31	Male-biased but improving
Analysis of PDEs	Mathematics	single	3086	3086	16.769	14.622	18.914	0	-0.33	0.352	NA	NA	NA	-0.001	3.929
Analysis of PDEs	Mathematics	overall	19626	11878	20.921	20.005	21.887	0.44	0.272	0.615	70.365	49.365	115.365	0.072	5.055	Male-biased but improving
Category Theory	Mathematics	single	665	665	9.52	6.46	13.501	0.022	-0.351	0.559	NA	NA	NA	0.002	8.643	Male-biased but improving
Category Theory	Mathematics	overall	1616	1181	16.486	13.443	19.556	0.981	0.433	1.587	33.365	20.365	74.365	0.176	17.732	Male-biased but improving
Classical Analysis and ODEs	Mathematics	first	2282	2282	19.785	17.192	22.245	0.264	-0.097	0.639	NA	NA	NA	0.044	4.396	Male-biased but improving
Classical Analysis and ODEs	Mathematics	last	2233	2233	19.788	17.449	22.383	0.791	0.419	1.213	40.365	25.365	77.365	0.132	9.164	Male-biased but improving
Classical Analysis and ODEs	Mathematics	single	1930	1930	12.57	10.089	15.325	0.631	0.234	1.132	59	NA	NA	0.133	18.034	Male-biased but improving
Classical Analysis and ODEs	Mathematics	overall	7481	4850	18.39	16.978	19.892	0.53	0.324	0.765	72	NA	NA	0.092	7.352	Male-biased but improving
Combinatorics	Mathematics	first	6324	6324	21.004	19.543	22.59	0.512	0.281	0.766	60.365	39.365	112.365	0.085	5.578	Male-biased but improving
Combinatorics	Mathematics	last	6187	6187	21.086	19.523	22.576	0.582	0.353	0.835	53.365	36.365	89.365	0.095	6.074	Male-biased but improving
Combinatorics	Mathematics	single	3923	3923	12.933	11.298	14.671	0.156	-0.053	0.419	NA	NA	NA	0.033	7.547	Male-biased but improving
Combinatorics	Mathematics	overall	20542	11884	20.392	19.594	21.252	0.546	0.418	0.679	57.365	45.365	75.365	0.09	6.136	Male-biased but improving
Commutative Algebra	Mathematics	first	1490	1490	25.557	21.718	29.389	0.632	0.083	1.13	52	NA	NA	0.099	4.347	Male-biased but improving
Commutative Algebra	Mathematics	last	1458	1458	19.596	16.062	23.218	-0.033	-0.516	0.51	NA	NA	NA	-0.006	2.954	Male-biased and becoming more so
Commutative Algebra	Mathematics	single	1091	1091	15.601	11.787	19.627	0.13	-0.315	0.701	NA	NA	NA	0.024	5.405	Male-biased but improving
Commutative Algebra	Mathematics	overall	4776	2969	22.195	20.157	24.194	0.356	0.06	0.655	72	NA	NA	0.057	4.057	Male-biased but improving
Complex Variables	Mathematics	overall	1949	1265	13.267	10.763	16.048	0.262	-0.107	0.676	NA	NA	NA	0.054	8.66	Male-biased but improving
Differential Geometry	Mathematics	first	4285	4285	18.181	15.999	20.043	0.459	0.221	0.723	73	NA	NA	0.079	6.789	Male-biased but improving
Differential Geometry	Mathematics	last	4257	4257	16.15	14.318	18.135	0.258	0.032	0.505	95	NA	NA	0.047	6.227	Male-biased but improving
Differential Geometry	Mathematics	single	4068	4068	12.336	10.672	14.41	0.107	-0.061	0.36	NA	NA	NA	0.024	7.438	Male-biased but improving
Differential Geometry	Mathematics	overall	14131	9737	16.072	14.964	17.079	0.321	0.2	0.462	100.365	70.34	161.365	0.059	6.925	Male-biased but improving
Dynamical Systems	Mathematics	first	3729	3729	20.635	18.572	22.575	0.856	0.528	1.244	36.365	24.365	60.365	0.14	9.165	Male-biased but improving
Dynamical Systems	Mathematics	last	3632	3632	19.604	17.647	21.728	0.551	0.248	0.901	57.365	34.365	128.39	0.094	6.767	Male-biased but improving
Dynamical Systems	Mathematics	single	2386	2386	19.989	17.49	22.812	0.994	0.606	1.474	32.365	20.365	52.39	0.163	11.725	Male-biased but improving
Dynamical Systems	Mathematics	overall	11458	7031	19.926	18.801	21.011	0.773	0.578	0.951	41.365	32.365	55.365	0.128	8.765	Male-biased but improving
Functional Analysis	Mathematics	first	2694	2694	17.354	15.283	19.449	0.499	0.211	0.803	64.365	39.365	152.39	0.086	7.722	Male-biased but improving
Functional Analysis	Mathematics	last	2599	2599	16.641	14.489	18.773	0.156	-0.094	0.47	NA	NA	NA	0.027	5.061	Male-biased but improving
Functional Analysis	Mathematics	single	2012	2012	11.913	9.738	13.997	0.329	0.095	0.603	93.365	53.34	306.44	0.072	11.69	Male-biased but improving
Functional Analysis	Mathematics	overall	8589	5395	16.026	14.87	17.237	0.332	0.184	0.496	97.365	65.34	174.39	0.061	7.056	Male-biased but improving
General Mathematics	Mathematics	overall	1204	969	18.58	14.566	22.952	1.179	0.605	1.856	27.365	16.365	53.39	0.204	18.472	Male-biased but improving
General Topology	Mathematics	overall	1404	988	20.651	17.202	24.59	1.311	0.733	1.966	41	NA	NA	0.218	17.3	Male-biased but improving
Geometric Topology	Mathematics	first	2119	2119	16.838	14.111	19.657	0.553	0.221	0.957	58.365	33.365	144.365	0.1	9.035	Male-biased but improving
Geometric Topology	Mathematics	last	2050	2050	16.989	14.258	19.988	0.223	-0.103	0.6	NA	NA	NA	0.04	5.386	Male-biased but improving
Geometric Topology	Mathematics	single	2437	2437	18.031	15.363	21.263	0.642	0.287	1.024	50.365	30.365	112.39	0.11	8.743	Male-biased but improving
Geometric Topology	Mathematics	overall	7371	5122	17.952	16.358	19.678	0.534	0.342	0.737	60.365	43.365	94.39	0.093	7.707	Male-biased but improving
Group Theory	Mathematics	first	2176	2176	18.187	15.417	20.926	0.392	0.008	0.776	NA	NA	NA	0.068	6.156	Male-biased but improving
Group Theory	Mathematics	last	2164	2164	18.991	16.129	21.749	0.741	0.301	1.22	43.365	25.365	107.365	0.125	9.235	Male-biased but improving
Group Theory	Mathematics	single	1948	1948	16.12	13.666	19.12	0.369	0.043	0.793	98	NA	NA	0.068	7.374	Male-biased but improving
Group Theory	Mathematics	overall	7153	4616	18.27	16.916	19.767	0.538	0.33	0.766	59.365	41.365	97.39	0.094	7.536	Male-biased but improving
History and Overview	Mathematics	overall	1170	852	25.612	21.53	29.682	2.173	1.455	2.972	12.365	8.365	20.39	0.341	32.609	Male-biased but improving
K-Theory and Homology	Mathematics	overall	1514	1016	7.443	5.465	9.812	-0.184	-0.368	0.111	NA	NA	NA	-0.056	7.154	Male-biased and becoming more so
Logic	Mathematics	first	1306	1306	14.344	11.838	17.08	0.238	-0.052	0.61	NA	NA	NA	0.045	7.248	Male-biased but improving
Logic	Mathematics	last	1171	1171	15.004	12.191	18.054	0.503	0.124	1.035	62	NA	NA	0.093	10.204	Male-biased but improving
Logic	Mathematics	single	1394	1394	12.554	9.999	15.09	0.734	0.344	1.274	53	NA	NA	0.152	21.455	Male-biased but improving
Logic	Mathematics	overall	4340	3024	13.841	12.265	15.522	0.365	0.156	0.609	87.365	52.365	198.365	0.074	9.655	Male-biased but improving
Metric Geometry	Mathematics	first	1000	1000	12.661	9.711	16.216	0.175	-0.261	0.82	NA	NA	NA	0.032	7.73	Male-biased but improving
Metric Geometry	Mathematics	last	993	993	17.33	14.017	21.087	0.778	0.252	1.543	53	NA	NA	0.138	11.821	Male-biased but improving
Metric Geometry	Mathematics	single	816	816	10.38	7.252	13.788	0.515	0.052	1.316	59	NA	NA	0.124	21.413	Male-biased but improving
Metric Geometry	Mathematics	overall	3279	2063	14.587	12.72	16.566	0.567	0.259	0.939	56.365	34.365	122.365	0.109	12.035	Male-biased but improving
Number Theory	Mathematics	first	3724	3724	18.657	16.579	20.681	1.011	0.643	1.38	32.365	23.34	50.365	0.172	14.059	Male-biased but improving
Number Theory	Mathematics	last	3616	3616	15.47	13.68	17.448	0.426	0.123	0.789	73	NA	NA	0.081	8.77	Male-biased but improving
Number Theory	Mathematics	single	4773	4773	12.891	11.288	14.593	0.509	0.27	0.806	72	NA	NA	0.108	14.06	Male-biased but improving
Number Theory	Mathematics	overall	13721	9640	16.918	15.907	17.984	0.794	0.612	0.977	41.365	33.365	53.365	0.142	12.7	Male-biased but improving
Numerical Analysis	Mathematics	first	3070	3070	20.612	18.612	22.675	0.951	0.403	1.438	33.365	21.365	77.44	0.151	10.091	Male-biased but improving
Numerical Analysis	Mathematics	last	3030	3030	22.107	20.056	24.251	0.694	0.211	1.191	51	NA	NA	0.111	6.382	Male-biased but improving
Numerical Analysis	Mathematics	single	855	855	10.06	7.421	13.416	0.5	0.028	1.246	58	NA	NA	0.124	22.195	Male-biased but improving
Numerical Analysis	Mathematics	overall	9334	5044	19.756	18.637	20.955	0.669	0.419	0.969	47.365	32.365	76.365	0.113	7.83	Male-biased but improving
Operator Algebras	Mathematics	first	1540	1540	12.761	10.042	15.766	0.351	-0.045	0.868	NA	NA	NA	0.073	10.727	Male-biased but improving
Operator Algebras	Mathematics	last	1527	1527	15.443	12.484	18.5	0.325	-0.036	0.766	NA	NA	NA	0.061	7.452	Male-biased but improving
Operator Algebras	Mathematics	single	1416	1416	9.071	6.884	11.592	-0.14	-0.343	0.163	NA	NA	NA	-0.039	6.534	Male-biased and becoming more so
Operator Algebras	Mathematics	overall	5141	3313	12.699	11.168	14.226	0.175	-0.026	0.389	NA	NA	NA	0.036	7.956	Male-biased but improving
Optimization and Control	Mathematics	first	3409	3409	18.217	16.423	20.172	0.105	-0.29	0.544	NA	NA	NA	0.018	4.041	Male-biased but improving
Optimization and Control	Mathematics	last	3474	3474	14.961	13.201	16.695	0.555	0.158	0.998	69	NA	NA	0.106	11.344	Male-biased but improving
Optimization and Control	Mathematics	single	937	937	18.741	15.01	22.604	0.776	0.165	1.511	42	NA	NA	0.133	10.136	Male-biased but improving
Optimization and Control	Mathematics	overall	10475	5482	17.377	16.399	18.464	0.429	0.187	0.683	75.365	47.365	172.465	0.075	7.018	Male-biased but improving
Probability	Mathematics	first	6338	6338	18.431	16.872	19.996	0.652	0.395	0.897	49.365	35.365	81.39	0.112	8.677	Male-biased but improving
Probability	Mathematics	last	6101	6101	18.249	16.845	19.873	0.536	0.283	0.795	64	NA	NA	0.092	7.482	Male-biased but improving
Probability	Mathematics	single	3157	3157	17.402	15.135	19.741	0.603	0.276	0.966	53.365	33.365	116.39	0.105	8.973	Male-biased but improving
Probability	Mathematics	overall	18609	11105	18.558	17.611	19.519	0.63	0.474	0.774	66	NA	NA	0.108	8.299	Male-biased but improving
Quantum Algebra	Mathematics	first	1644	1644	16.688	13.437	20.081	0.367	0.087	0.738	86	NA	NA	0.068	7.038	Male-biased but improving
Quantum Algebra	Mathematics	last	1737	1737	17.929	14.657	21.298	0.726	0.38	1.084	44.365	29.34	85.39	0.124	10.075	Male-biased but improving
Quantum Algebra	Mathematics	single	1784	1784	14.483	11.34	18.383	0.264	-0.019	0.637	NA	NA	NA	0.052	7.466	Male-biased but improving
Quantum Algebra	Mathematics	overall	5823	4113	17.298	15.556	19.197	0.51	0.34	0.697	63.365	46.365	94.39	0.09	7.985	Male-biased but improving
Representation Theory	Mathematics	first	2014	2014	20.488	17.657	23.553	0.355	-0.055	0.775	NA	NA	NA	0.058	4.671	Male-biased but improving
Representation Theory	Mathematics	last	1971	1971	20.836	18.104	24.047	0.501	0.092	0.927	74	NA	NA	0.082	5.558	Male-biased but improving
Representation Theory	Mathematics	single	2005	2005	21.196	18.218	24.609	0.78	0.39	1.237	39.365	23.365	82.365	0.128	7.903	Male-biased but improving
Representation Theory	Mathematics	overall	6756	4533	20.18	18.574	21.917	0.48	0.25	0.739	65.365	41.365	126.415	0.08	5.748	Male-biased but improving
Rings and Algebras	Mathematics	first	1544	1544	26.078	22.771	29.579	0.869	0.378	1.359	30.365	17.365	76.39	0.142	5.947	Male-biased but improving
Rings and Algebras	Mathematics	last	1435	1435	26.945	23.38	30.503	0.948	0.439	1.409	38	NA	NA	0.151	6.1	Male-biased but improving
Rings and Algebras	Mathematics	single	1407	1407	18.41	14.973	22.086	0.632	0.166	1.175	60	NA	NA	0.111	8.603	Male-biased but improving
Rings and Algebras	Mathematics	overall	5038	3512	24.766	22.888	26.727	0.896	0.603	1.178	31.365	22.365	49.365	0.142	6.637	Male-biased but improving
Spectral Theory	Mathematics	first	907	907	17.003	13.179	21.44	0.955	0.266	1.777	46	NA	NA	0.168	15.642	Male-biased but improving
Spectral Theory	Mathematics	last	938	938	16.775	12.96	21.4	0.763	0.149	1.669	46	NA	NA	0.138	12.473	Male-biased but improving
Spectral Theory	Mathematics	overall	2823	1658	17.216	14.9	19.466	0.894	0.48	1.337	36.365	24.365	67.365	0.157	14.019	Male-biased but improving
Symplectic Geometry	Mathematics	first	797	797	14.605	10.799	18.671	-0.018	-0.479	0.589	NA	NA	NA	-0.003	4.74	Male-biased and becoming more so
Symplectic Geometry	Mathematics	last	770	770	23.526	18.723	28.474	0.707	0.07	1.348	57	NA	NA	0.108	5.567	Male-biased but improving
Symplectic Geometry	Mathematics	single	875	875	18.59	14.35	23.337	0.417	-0.171	1.074	NA	NA	NA	0.072	6.137	Male-biased but improving
Symplectic Geometry	Mathematics	overall	2715	1888	18.957	16.543	21.552	0.332	0.016	0.664	NA	NA	NA	0.056	5.245	Male-biased but improving
Unspecified	Mathematics	first	2874	2874	20.899	18.336	23.661	0.489	0.044	0.972	59	NA	NA	0.08	5.432	Male-biased but improving
Unspecified	Mathematics	last	2844	2844	17.872	15.732	20.224	0.191	-0.213	0.609	NA	NA	NA	0.032	4.708	Male-biased but improving
Unspecified	Mathematics	single	1039	1039	18.418	14.2	22.792	0.089	-0.542	0.838	NA	NA	NA	0.015	3.883	Male-biased but improving
Unspecified	Mathematics	overall	8369	4881	20.339	18.748	21.689	0.334	0.067	0.604	100	NA	NA	0.055	4.636	Male-biased but improving
Adaptation and Self-Organizing Systems	Nonlinear Sciences	overall	2117	1085	18.334	15.884	20.887	0.658	0.34	0.993	48.865	31.365	94.39	0.112	8.831	Male-biased but improving
Chaotic Dynamics	Nonlinear Sciences	first	1902	1902	15.211	12.209	18.392	0.316	0.043	0.65	100	NA	NA	0.061	7.543	Male-biased but improving
Chaotic Dynamics	Nonlinear Sciences	last	1932	1932	15.479	12.449	18.44	0.412	0.108	0.744	75	NA	NA	0.077	8.499	Male-biased but improving
Chaotic Dynamics	Nonlinear Sciences	overall	6022	3023	15.962	14.346	17.598	0.405	0.234	0.576	79.865	56.365	135.415	0.074	7.939	Male-biased but improving
Exactly Solvable and Integrable Systems	Nonlinear Sciences	overall	1348	878	18.041	14.578	21.648	0.464	0.064	0.908	73	NA	NA	0.08	6.922	Male-biased but improving
Pattern Formation and Solitons	Nonlinear Sciences	first	1074	1074	14.481	10.679	18.244	0.016	-0.299	0.375	NA	NA	NA	0.001	4.95	Male-biased but improving
Pattern Formation and Solitons	Nonlinear Sciences	last	1089	1089	15.774	11.831	20.192	0.61	0.19	1.139	63	NA	NA	0.113	11.058	Male-biased but improving
Pattern Formation and Solitons	Nonlinear Sciences	overall	3406	1657	17.633	15.274	20.106	0.459	0.237	0.713	70.365	44.365	136.365	0.081	7.181	Male-biased but improving
Accelerator Physics	Physics	overall	2994	1296	19.113	17.111	21.289	0.577	0.232	0.985	55.365	32.365	138.365	0.098	7.327	Male-biased but improving
Atmospheric and Oceanic Physics	Physics	overall	1990	796	19.958	17.221	22.512	0.622	0.168	1.103	69	NA	NA	0.102	7.111	Male-biased but improving
Atomic and Molecular Clusters	Physics	overall	1073	435	16.3	12.845	19.7	0.347	-0.102	0.911	NA	NA	NA	0.064	7.086	Male-biased but improving
Atomic Physics	Physics	first	1975	1975	16.645	13.958	19.297	-0.033	-0.357	0.343	NA	NA	NA	-0.005	3.842	Male-biased and becoming more so
Atomic Physics	Physics	last	2000	2000	12.521	10.157	14.775	0.316	-0.023	0.704	NA	NA	NA	0.064	10.361	Male-biased but improving
Atomic Physics	Physics	overall	9074	3265	15.533	14.347	16.714	0.095	-0.09	0.27	NA	NA	NA	0.016	5.083	Male-biased but improving
Biological Physics	Physics	first	1352	1352	23.199	19.537	26.95	0.474	-0.018	0.936	NA	NA	NA	0.076	4.379	Male-biased but improving
Biological Physics	Physics	last	1369	1369	13.287	10.745	16.069	0.03	-0.347	0.44	NA	NA	NA	0.003	5.667	Male-biased but improving
Biological Physics	Physics	overall	5301	2077	22.036	20.311	23.662	0.404	0.158	0.665	74	NA	NA	0.066	4.4	Male-biased but improving
Chemical Physics	Physics	first	700	700	24.108	19.587	28.893	1.43	0.695	2.236	34	NA	NA	0.23	14.454	Male-biased but improving
Chemical Physics	Physics	last	713	713	13.401	10.01	17.272	0.302	-0.223	1.061	NA	NA	NA	0.058	8.831	Male-biased but improving
Chemical Physics	Physics	overall	2753	1109	20.056	17.923	22.39	1.074	0.665	1.56	29.365	19.365	48.365	0.177	13.035	Male-biased but improving
Classical Physics	Physics	first	803	803	8.241	5.368	12.098	-0.218	-0.492	0.281	NA	NA	NA	-0.064	5.895	Male-biased and becoming more so
Classical Physics	Physics	last	770	770	10.603	7.023	14.641	-0.279	-0.611	0.267	NA	NA	NA	-0.067	4.301	Male-biased and becoming more so
Classical Physics	Physics	overall	2838	1598	11.918	9.855	14.322	0.202	-0.094	0.537	NA	NA	NA	0.044	9.137	Male-biased but improving
Computational Physics	Physics	first	560	560	13.619	9.767	18.176	-0.131	-0.714	0.759	NA	NA	NA	-0.025	4.303	Male-biased and becoming more so
Computational Physics	Physics	last	571	571	11.75	8.206	16.16	0.258	-0.329	1.381	NA	NA	NA	0.052	10.116	Male-biased but improving
Computational Physics	Physics	overall	2100	917	13.972	11.949	16.359	0.183	-0.194	0.6	NA	NA	NA	0.034	6.871	Male-biased but improving
Data Analysis; Statistics and Probability	Physics	first	656	656	12.549	8.629	17.299	-0.158	-0.598	0.593	NA	NA	NA	-0.029	4.654	Male-biased and becoming more so
Data Analysis; Statistics and Probability	Physics	last	667	667	10.611	7.017	14.836	0.007	-0.425	0.713	NA	NA	NA	-0.002	7.331	Male-biased but improving
Data Analysis; Statistics and Probability	Physics	overall	2463	1228	11.766	9.569	13.915	-0.009	-0.298	0.356	NA	NA	NA	-0.002	6.414	Male-biased and becoming more so
Disordered Systems and Neural Networks	Physics	first	2387	2387	22.075	19.042	25.605	0.625	0.329	0.946	48.365	29.365	94.49	0.103	5.885	Male-biased but improving
Disordered Systems and Neural Networks	Physics	last	2419	2419	8.735	6.636	10.939	-0.128	-0.287	0.086	NA	NA	NA	-0.036	7.042	Male-biased and becoming more so
Disordered Systems and Neural Networks	Physics	overall	7516	3937	16.014	14.393	17.593	0.312	0.156	0.478	103.365	67.365	205.39	0.057	6.836	Male-biased but improving
Experiment	Physics	first	1205	1205	21.355	17.687	25.438	-0.059	-0.466	0.394	NA	NA	NA	-0.007	2.516	Male-biased and becoming more so
Experiment	Physics	single	2261	2261	21.158	18.1	24.454	0.389	0.084	0.712	69	NA	NA	0.062	4.614	Male-biased but improving
Experiment	Physics	overall	11760	6194	30.898	29.773	32.008	0.373	0.229	0.507	54.365	38.34	94.365	0.063	2.089	Male-biased but improving
Fluid Dynamics	Physics	first	2541	2541	16.393	14.047	18.721	0.659	0.24	1.174	57	NA	NA	0.119	11.093	Male-biased but improving
Fluid Dynamics	Physics	last	2602	2602	10.334	8.727	12.161	-0.341	-0.587	-0.038	NA	NA	NA	-0.084	3.794	Male-biased and becoming more so
Fluid Dynamics	Physics	overall	8932	3884	12.579	11.599	13.72	-0.026	-0.212	0.187	NA	NA	NA	-0.004	5.736	Male-biased and becoming more so
General Physics	Physics	first	658	658	9.347	5.919	13.911	-0.179	-0.505	0.469	NA	NA	NA	-0.045	5.89	Male-biased and becoming more so
General Physics	Physics	last	658	658	15.96	11.617	21.795	0.513	-0.109	1.426	NA	NA	NA	0.094	9.339	Male-biased but improving
General Physics	Physics	single	2102	2102	6.127	4.168	8.434	0.176	-0.052	0.546	NA	NA	NA	0.066	24.663	Male-biased but improving
General Physics	Physics	overall	3791	3078	10.718	8.994	12.701	0.353	0.1	0.683	82	NA	NA	0.085	14.678	Male-biased but improving
Geophysics	Physics	overall	1903	806	17.944	15.019	21.053	-0.228	-0.639	0.236	NA	NA	NA	-0.039	2.549	Male-biased and becoming more so
History of Physics	Physics	single	741	741	14.146	10.478	18.346	0.001	-0.506	0.728	NA	NA	NA	-0.002	4.992	Male-biased but improving
History of Physics	Physics	overall	1257	994	15.829	12.691	18.884	0.357	-0.159	0.941	NA	NA	NA	0.063	7.397	Male-biased but improving
Instrumentation and Detectors	Physics	first	644	644	16.154	12.103	20.304	-0.306	-1.072	0.562	NA	NA	NA	-0.059	2.548	Male-biased and becoming more so
Instrumentation and Detectors	Physics	last	583	583	18.317	13.883	22.998	-0.155	-0.987	0.987	NA	NA	NA	-0.027	2.801	Male-biased and becoming more so
Instrumentation and Detectors	Physics	overall	4824	1565	23.652	21.964	25.334	0.538	0.145	0.989	61	NA	NA	0.09	4.688	Male-biased but improving
Lattice	Physics	first	3271	3271	12.226	10.327	14.271	0.091	-0.065	0.295	NA	NA	NA	0.021	7.331	Male-biased but improving
Lattice	Physics	last	3083	3083	10.651	8.861	12.688	0.042	-0.116	0.222	NA	NA	NA	0.009	7.98	Male-biased but improving
Lattice	Physics	single	1382	1382	12.532	9.125	16.683	0.17	-0.08	0.515	NA	NA	NA	0.034	7.905	Male-biased but improving
Lattice	Physics	overall	12471	6215	11.571	10.655	12.585	0.005	-0.078	0.095	NA	NA	NA	0.001	6.707	Male-biased but improving
Materials Science	Physics	first	6815	6815	22.048	20.38	23.843	0.401	0.204	0.613	81	NA	NA	0.066	4.373	Male-biased but improving
Materials Science	Physics	last	6764	6764	15.335	13.943	16.836	0.362	0.164	0.575	89.365	56.365	194.39	0.069	8.025	Male-biased but improving
Materials Science	Physics	single	790	790	12.902	8.609	17.955	0.211	-0.205	0.844	NA	NA	NA	0.046	8.4	Male-biased but improving
Materials Science	Physics	overall	30723	12059	19.685	18.96	20.385	0.365	0.263	0.467	86.365	67.365	120.39	0.061	5.119	Male-biased but improving
Medical Physics	Physics	overall	2328	759	23.158	20.683	25.564	1.142	0.692	1.606	26.365	18.34	45.365	0.185	10.771	Male-biased but improving
Mesoscopic Systems and Quantum Hall Effect	Physics	first	7735	7735	18.372	17.056	19.661	0.308	0.141	0.473	104.365	67.365	228.39	0.052	5.329	Male-biased but improving
Mesoscopic Systems and Quantum Hall Effect	Physics	last	7762	7762	12.258	11.176	13.316	0.115	-0.022	0.275	NA	NA	NA	0.024	7.577	Male-biased but improving
Mesoscopic Systems and Quantum Hall Effect	Physics	single	1014	1014	9.347	6.515	13.038	-0.081	-0.281	0.267	NA	NA	NA	-0.022	7.244	Male-biased and becoming more so
Mesoscopic Systems and Quantum Hall Effect	Physics	overall	31070	13435	15.978	15.397	16.584	0.189	0.107	0.268	170.365	120.365	300.365	0.035	5.679	Male-biased but improving
Optics	Physics	first	4507	4507	20.494	18.653	22.553	0.676	0.354	1.06	46.365	28.365	89.39	0.113	7.362	Male-biased but improving
Optics	Physics	last	4769	4769	12.395	10.918	13.936	-0.137	-0.381	0.128	NA	NA	NA	-0.03	4.74	Male-biased and becoming more so
Optics	Physics	overall	20729	7424	16.573	15.775	17.347	0.298	0.143	0.459	108.365	70.365	225.415	0.053	6.288	Male-biased but improving
Other	Physics	first	1789	1789	23.571	18.326	28.559	0.724	0.26	1.173	40.365	20.365	122.415	0.115	5.926	Male-biased but improving
Other	Physics	last	1736	1736	15.433	11.251	19.927	0.423	0.012	0.947	NA	NA	NA	0.08	8.74	Male-biased but improving
Other	Physics	overall	6067	2984	18.452	16.16	21.036	0.53	0.304	0.798	60.365	39.365	106.365	0.092	7.323	Male-biased but improving
Phenomenology	Physics	first	8275	8275	14.083	12.754	15.237	0.064	-0.058	0.19	NA	NA	NA	0.013	5.67	Male-biased but improving
Phenomenology	Physics	last	8235	8235	15.227	13.901	16.678	0.189	0.068	0.346	149	NA	NA	0.036	6.176	Male-biased but improving
Phenomenology	Physics	single	3506	3506	13.745	11.516	16.015	0.387	0.176	0.618	82.365	52.365	173.39	0.078	10.097	Male-biased but improving
Phenomenology	Physics	overall	28723	16529	15.115	14.45	15.806	0.211	0.136	0.289	152.365	111.365	235.365	0.04	6.418	Male-biased but improving
Physics and Society	Physics	first	2060	2060	19.915	16.964	22.916	0.586	0.075	1.125	56	NA	NA	0.096	6.796	Male-biased but improving
Physics and Society	Physics	last	2042	2042	13.518	11.052	16.076	0.353	-0.067	0.888	NA	NA	NA	0.074	9.941	Male-biased but improving
Physics and Society	Physics	overall	7248	3313	16.405	14.968	17.779	0.342	0.096	0.625	93	NA	NA	0.063	6.909	Male-biased but improving
Physics Education	Physics	overall	1887	883	35.007	31.794	37.778	1.281	0.909	1.57	28	NA	NA	0.243	6.503	Male-biased but improving
Plasma Physics	Physics	first	1241	1241	15.878	13.007	19	0.087	-0.342	0.59	NA	NA	NA	0.017	4.928	Male-biased but improving
Plasma Physics	Physics	last	1140	1140	12.396	9.654	15.359	-0.182	-0.56	0.275	NA	NA	NA	-0.038	4.398	Male-biased and becoming more so
Plasma Physics	Physics	overall	4838	2160	14.862	13.397	16.34	0.009	-0.23	0.268	NA	NA	NA	0	4.747	Male-biased but improving
Popular Physics	Physics	overall	576	405	20.269	15.033	26.002	0.323	-0.432	1.354	NA	NA	NA	0.047	4.45	Male-biased but improving
Quantum Gases	Physics	first	812	812	14.289	10.263	18.595	-0.124	-0.976	0.956	NA	NA	NA	-0.029	3.986	Male-biased and becoming more so
Quantum Gases	Physics	last	862	862	9.102	6.026	12.777	-0.395	-0.932	0.494	NA	NA	NA	-0.108	3.657	Male-biased and becoming more so
Quantum Gases	Physics	overall	3220	1302	11.483	9.529	13.538	-0.463	-0.878	0.052	NA	NA	NA	-0.104	2.803	Male-biased and becoming more so
Soft Condensed Matter	Physics	first	5270	5270	18.311	16.631	20.094	0.185	-0.005	0.41	NA	NA	NA	0.032	4.524	Male-biased but improving
Soft Condensed Matter	Physics	last	5354	5354	14.916	13.208	16.463	0.347	0.141	0.547	92.365	59.34	224.365	0.066	8.179	Male-biased but improving
Soft Condensed Matter	Physics	overall	17966	8021	17.032	16.151	18.003	0.266	0.154	0.388	121.365	83.365	209.365	0.047	5.736	Male-biased but improving
Space Physics	Physics	overall	917	367	22.847	18.786	26.495	0.014	-0.767	0.807	NA	NA	NA	0.003	2.43	Male-biased but improving
Statistical Mechanics	Physics	first	7660	7660	14.267	12.859	15.822	0.047	-0.079	0.189	NA	NA	NA	0.009	5.394	Male-biased but improving
Statistical Mechanics	Physics	last	7601	7601	9.896	8.721	11.199	-0.015	-0.114	0.107	NA	NA	NA	-0.004	7.866	Male-biased and becoming more so
Statistical Mechanics	Physics	single	2338	2338	7.779	5.72	10.125	-0.111	-0.24	0.087	NA	NA	NA	-0.033	8.219	Male-biased and becoming more so
Statistical Mechanics	Physics	overall	23801	13008	12.341	11.631	13.125	0.052	-0.017	0.139	NA	NA	NA	0.012	6.711	Male-biased but improving
Strongly Correlated Electrons	Physics	first	6023	6023	15.791	14.107	17.39	0.05	-0.117	0.24	NA	NA	NA	0.01	4.71	Male-biased but improving
Strongly Correlated Electrons	Physics	last	5700	5700	9.964	8.653	11.324	0.111	-0.039	0.278	NA	NA	NA	0.027	10.107	Male-biased but improving
Strongly Correlated Electrons	Physics	single	1039	1039	6.922	4.327	10.108	-0.159	-0.303	0.124	NA	NA	NA	-0.053	7.93	Male-biased and becoming more so
Strongly Correlated Electrons	Physics	overall	21674	11227	14.379	13.617	15.172	0.101	0.012	0.194	NA	NA	NA	0.019	5.839	Male-biased but improving
Superconductivity	Physics	first	3502	3502	20.442	18.125	22.862	0.185	-0.07	0.415	NA	NA	NA	0.031	3.729	Male-biased but improving
Superconductivity	Physics	last	3520	3520	13.24	11.261	15.273	0.161	-0.064	0.394	NA	NA	NA	0.034	7.305	Male-biased but improving
Superconductivity	Physics	overall	15408	7491	19.516	18.497	20.608	0.314	0.194	0.444	100.365	70.365	165.39	0.053	4.842	Male-biased but improving
Theory	Physics	first	7658	7658	12.117	10.831	13.506	0.082	-0.033	0.229	NA	NA	NA	0.017	7.24	Male-biased but improving
Theory	Physics	last	7442	7442	8.885	7.822	10.047	-0.073	-0.158	0.031	NA	NA	NA	-0.02	7.785	Male-biased and becoming more so
Theory	Physics	single	4214	4214	9.831	8.234	11.49	0.106	-0.014	0.265	NA	NA	NA	0.028	10.253	Male-biased but improving
Theory	Physics	overall	24376	14613	10.672	9.969	11.33	0.059	-0.007	0.125	NA	NA	NA	0.014	8.284	Male-biased but improving
Unspecified	Physics	first	18158	18158	15.22	14.342	16.042	0.183	0.083	0.291	175.365	110.365	384.465	0.034	6.092	Male-biased but improving
Unspecified	Physics	last	17534	17534	12.998	12.264	13.812	0.068	-0.023	0.173	NA	NA	NA	0.014	6.42	Male-biased but improving
Unspecified	Physics	single	10075	10075	12.027	10.904	13.109	0.365	0.234	0.51	84.365	61.365	128.365	0.079	12.175	Male-biased but improving
Unspecified	Physics	overall	63866	37606	14.869	14.441	15.306	0.186	0.135	0.245	172.365	131.365	235.365	0.036	6.35	Male-biased but improving
Biomolecules	Quantitative Biology	overall	2287	985	23.755	20.865	27.003	0.97	0.511	1.447	30.365	18.365	60.365	0.152	7.839	Male-biased but improving
Cell Behavior	Quantitative Biology	overall	959	347	26.977	22.368	31.455	0.584	-0.271	1.32	NA	NA	NA	0.094	3.725	Male-biased but improving
Genomics	Quantitative Biology	overall	2373	688	25.197	22.594	28.171	0.156	-0.4	0.734	NA	NA	NA	0.025	2.426	Male-biased but improving
Molecular Networks	Quantitative Biology	first	706	706	18.808	13.849	24.082	-0.401	-1.081	0.443	NA	NA	NA	-0.068	1.875	Male-biased and becoming more so
Molecular Networks	Quantitative Biology	last	698	698	17.379	12.636	22.849	0.551	-0.252	1.578	NA	NA	NA	0.096	8.452	Male-biased but improving
Molecular Networks	Quantitative Biology	overall	2528	957	22.029	19.315	24.745	0.458	0.017	0.923	62	NA	NA	0.073	4.66	Male-biased but improving
Neurons and Cognition	Quantitative Biology	first	1033	1033	20.078	16.681	23.823	0.632	-0.103	1.392	NA	NA	NA	0.103	6.989	Male-biased but improving
Neurons and Cognition	Quantitative Biology	last	1070	1070	14.834	11.683	18.232	0.258	-0.339	1.131	NA	NA	NA	0.046	6.961	Male-biased but improving
Neurons and Cognition	Quantitative Biology	overall	4090	1502	18.857	17.093	20.696	0.595	0.23	1.024	54	NA	NA	0.102	7.733	Male-biased but improving
Populations and Evolution	Quantitative Biology	first	1603	1603	21.747	18.682	25.08	0.308	-0.238	0.958	NA	NA	NA	0.049	3.885	Male-biased but improving
Populations and Evolution	Quantitative Biology	last	1596	1596	17.688	14.497	20.979	0.471	-0.103	1.14	NA	NA	NA	0.082	7.194	Male-biased but improving
Populations and Evolution	Quantitative Biology	overall	5766	2321	22.867	21.05	24.576	0.675	0.292	1.001	55	NA	NA	0.107	5.815	Male-biased but improving
Quantitative Methods	Quantitative Biology	first	853	853	20.626	16.463	25.552	-0.558	-1.387	0.338	NA	NA	NA	-0.088	1.343	Male-biased and becoming more so
Quantitative Methods	Quantitative Biology	last	841	841	16.191	12.191	20.328	0.046	-0.597	0.817	NA	NA	NA	0.004	4.384	Male-biased but improving
Quantitative Methods	Quantitative Biology	overall	3405	1200	20.863	18.919	22.964	-0.103	-0.493	0.309	NA	NA	NA	-0.018	2.412	Male-biased and becoming more so
Subcellular Processes	Quantitative Biology	overall	680	282	21.596	17.056	26.567	0.66	-0.121	1.575	NA	NA	NA	0.11	6.59	Male-biased but improving
Tissues and Organs	Quantitative Biology	overall	829	295	28.211	23.145	32.632	0.538	-0.232	1.245	NA	NA	NA	0.088	3.229	Male-biased but improving
Applications	Statistics	first	1352	1352	24.511	20.642	28.383	-0.041	-0.914	0.862	NA	NA	NA	-0.006	1.968	Male-biased and becoming more so
Applications	Statistics	last	1381	1381	18.226	14.775	21.783	-0.15	-0.901	0.729	NA	NA	NA	-0.026	2.787	Male-biased and becoming more so
Applications	Statistics	overall	4808	2069	24.341	22.531	26.145	0.479	-0.011	0.953	NA	NA	NA	0.078	4.024	Male-biased but improving
Computation	Statistics	first	669	669	11.441	7.867	15.474	-0.95	-1.619	0.054	NA	NA	NA	-0.222	1.068	Male-biased and becoming more so
Computation	Statistics	last	689	689	14.435	10.719	19.18	0.107	-0.875	1.671	NA	NA	NA	0.029	6.256	Male-biased but improving
Computation	Statistics	overall	2074	973	12.133	9.923	14.389	-0.434	-0.917	0.181	NA	NA	NA	-0.096	2.802	Male-biased and becoming more so
Machine Learning	Statistics	first	1257	1257	11.35	8.912	14.512	-0.082	-0.886	1	NA	NA	NA	-0.019	5.752	Male-biased and becoming more so
Machine Learning	Statistics	last	1389	1389	10.973	8.517	13.661	0.131	-0.598	1.199	NA	NA	NA	0.026	8.933	Male-biased but improving
Machine Learning	Statistics	overall	4326	1909	12.243	10.774	13.748	-0.075	-0.572	0.488	NA	NA	NA	-0.016	5.392	Male-biased and becoming more so
Methodology	Statistics	first	2171	2171	26.449	23.818	29.34	0.867	0.161	1.593	38	NA	NA	0.141	5.711	Male-biased but improving
Methodology	Statistics	last	2277	2277	21.014	18.457	23.59	-0.04	-0.705	0.701	NA	NA	NA	-0.006	2.636	Male-biased and becoming more so
Methodology	Statistics	single	556	556	20.225	14.453	25.906	1.314	-0.03	2.888	32	NA	NA	0.216	17.723	Male-biased but improving
Methodology	Statistics	overall	6901	3505	24.014	22.503	25.522	0.596	0.183	1.003	56	NA	NA	0.093	4.722	Male-biased but improving
